# Supplementary material for: Transcriptomic analysis reveals metabolic switches and surface remodeling as key processes for stage transition in Trypanosoma cruzi
Source: PeerJ. 2017 Mar 8;5:e3017. doi: 10.7717/peerj.3017 (PMC5345387; doi:10.7717/peerj.3017)
Supplement: Table S1 — Comparison of 500 highest expressed genes among stages and Gene Ontology analysis. [file peerj-05-3017-s001.xls]

## Sheet: Venn diagram, 500 most expressed genes
A	amastigotes
E	epimastigotes
T	trypomastigotes

## Sheet: 500 most expressed genes
277 in "Top Amas 500", "Top Epis 500" and "Top Trypo 500":		53 in "Top Amas 500" and "Top Epis 500":		40 in "Top Epis 500" and "Top Trypo 500":		72 in "Top Amas 500" and "Top Trypo 500":			98 in "Top Amas 500":		130 in "Top Epis 500":		111 in "Top Trypo 500":
TCDM_06775	heat shock protein 85	TCDM_02669	hypothetical protein	TCDM_00657	hypothetical protein	TCDM_10198	trans-sialidase		TCDM_12519	trans-sialidase	TCDM_02830	hypothetical protein	TCDM_06251	trans-sialidase
TCDM_02512	hypothetical protein	TCDM_12717	hypothetical protein	TCDM_07495	hypothetical protein	TCDM_13022	trans-sialidase		TCDM_11909	trans-sialidase	TCDM_08887	hypothetical protein	TCDM_13483	surface protease GP63
TCDM_00715	hypothetical protein	TCDM_10116	hypothetical protein	TCDM_02500	hypothetical protein	TCDM_01097	trans-sialidase		TCDM_13338	hypothetical protein	TCDM_06784	thiol-dependent reductase 1	TCDM_13610	trans-sialidase
TCDM_06198	hypothetical protein	TCDM_08600	pantothenate kinase subunit	TCDM_01969	hypothetical protein	TCDM_00509	polyprenyl synthase		TCDM_04442	hypothetical protein	TCDM_06891	mitochondrial processing peptidase alpha subunit	TCDM_13553	hypothetical protein
TCDM_02199	hypothetical protein	TCDM_02777	regulatory subunit of protein kinase a-like protein	TCDM_13379	trans-sialidase	TCDM_02118	hypothetical protein		TCDM_10065	trans-sialidase	TCDM_10134	glutamate dehydrogenase	TCDM_10060	hypothetical protein
TCDM_04687	hypothetical protein	TCDM_04844	vacuolar-type proton translocating pyrophosphatase 1	TCDM_13503	beta-tubulin	TCDM_12869	trans-sialidase		TCDM_13656	trans-sialidase	TCDM_14430	hypothetical protein	TCDM_02942	trans-sialidase
TCDM_09742	hypothetical protein	TCDM_02215	hypothetical protein	TCDM_06643	hypothetical protein	TCDM_02337	phosphatidic acid phosphatase		TCDM_13496	trans-sialidase	TCDM_01429	hypothetical protein	TCDM_13204	trans-sialidase
TCDM_06808	hypothetical protein	TCDM_13051	retrotransposon hot spot (RHS) protein	TCDM_00662	PUF nine target 1	TCDM_00993	hypothetical protein		TCDM_13229	surface protease GP63	TCDM_00707	lanosterol 14-alpha-demethylase	TCDM_13616	trans-sialidase
TCDM_04134	putative ABC transporter	TCDM_05355	hypothetical protein	TCDM_03505	hypothetical protein	TCDM_06484	lysosomal/endosomal membrane protein p67		TCDM_02562	hypothetical protein	TCDM_00490	aldo-keto reductase	TCDM_04154	surface protease GP63
TCDM_11908	myosin heavy chain	TCDM_04361	hypothetical protein	TCDM_09452	hypothetical protein	TCDM_10130	hypothetical protein		TCDM_04441	hypothetical protein	TCDM_06471	ribonucleoprotein p18	TCDM_10655	mucin-associated surface protein (MASP)
TCDM_04102	hypothetical protein	TCDM_08578	acetyl-CoA carboxylase	TCDM_05454	glycosomal phosphoenolpyruvate carboxykinase	TCDM_04327	hypothetical protein		TCDM_02123	protein kinase-like protein	TCDM_08090	ATPase beta subunit	TCDM_12901	trans-sialidase
TCDM_01049	hypothetical protein	TCDM_07834	putative Unc104-like kinesin	TCDM_09596	hypothetical protein	TCDM_14515	S-phase kinase-associated protein		TCDM_10571	hypothetical protein	TCDM_03103	glutamate dehydrogenase	TCDM_10179	trans-sialidase
TCDM_04133	hypothetical protein	TCDM_08662	hypothetical protein	TCDM_06441	hypothetical protein	TCDM_00716	hypothetical protein		TCDM_02336	phosphatidic acid phosphatase	TCDM_04704	hypothetical protein	TCDM_11219	trans-sialidase
TCDM_03331	amino acid transporter	TCDM_13608	retrotransposon hot spot (RHS) protein	TCDM_05477	hypothetical protein	TCDM_06055	hypothetical protein		TCDM_01618	trans-sialidase	TCDM_00813	malic enzyme	TCDM_12462	trans-sialidase
TCDM_11732	hypothetical protein	TCDM_05110	hydrolase	TCDM_09216	protein kinase	TCDM_10073	trans-sialidase		TCDM_05047	phosphatidylinositol 3-related kinase	TCDM_01553	carboxypeptidase	TCDM_00402	putative trans-sialidase
TCDM_03395	hypothetical protein	TCDM_09957	myosin heavy chain MYA2	TCDM_08680	hypothetical protein	TCDM_07705	hypothetical protein		TCDM_08296	hypothetical protein	TCDM_04192	hypothetical protein	TCDM_12203	mucin-associated surface protein (MASP)
TCDM_11175	retrotransposon hot spot (RHS) protein	TCDM_02063	protein kinase	TCDM_09411	hypothetical protein	TCDM_06662	vesicular transport-associated repeat protein		TCDM_06488	hypothetical protein	TCDM_07450	hypothetical protein	TCDM_09192	mucin-associated surface protein (MASP)
TCDM_01119	hypothetical protein	TCDM_00764	hypothetical protein	TCDM_09813	hypothetical protein	TCDM_02700	hypothetical protein		TCDM_12567	trans-sialidase	TCDM_08673	leucyl-tRNA synthetase	TCDM_12859	trans-sialidase
TCDM_06709	hypothetical protein	TCDM_04749	hypothetical protein	TCDM_09422	calpain cysteine peptidase	TCDM_05078	hypothetical protein		TCDM_02846	surface protease GP63	TCDM_09541	fatty acid desaturase	TCDM_07510	mucin TcMUCII
TCDM_08181	ubiquitin-protein ligase	TCDM_09289	5'-3' exonuclease XRNA	TCDM_03016	hypothetical protein	TCDM_04122	phospholipid-transporting ATPase 1-like protein		TCDM_02475	ESAG-like protein	TCDM_08378	hypothetical protein	TCDM_11598	trans-sialidase
TCDM_13059	hypothetical protein	TCDM_08840	hypothetical protein	TCDM_09750	axoneme central apparatus protein	TCDM_07638	hypothetical protein		TCDM_02419	5-oxoprolinase	TCDM_02841	hypothetical protein	TCDM_07506	hypothetical protein
TCDM_03651	hypothetical protein	TCDM_08232	retrotransposon hot spot (RHS) protein	TCDM_03882	hypothetical protein	TCDM_07767	hypothetical protein		TCDM_02873	CDC16	TCDM_00653	aminopeptidase	TCDM_02943	putative trans-sialidase
TCDM_08042	hypothetical protein	TCDM_05642	hypothetical protein	TCDM_06903	hypothetical protein	TCDM_07785	subtilisin-like serine peptidase		TCDM_09485	trans-sialidase	TCDM_00508	ADP,ATP carrier protein 1	TCDM_11912	complement regulatory protein
TCDM_07827	hypothetical protein	TCDM_11662	retrotransposon hot spot (RHS) protein	TCDM_03898	hypothetical protein	TCDM_02057	hypothetical protein		TCDM_01784	hypothetical protein	TCDM_05411	hypothetical protein	TCDM_10890	mucin-associated surface protein
TCDM_05398	fatty acid elongase	TCDM_11580	retrotransposon hot spot (RHS) protein	TCDM_08690	adenylosuccinate synthetase	TCDM_05259	pumilio/PUF RNA binding protein 2		TCDM_04365	hypothetical protein	TCDM_01242	N-acetylglucosamine-6-phosphate deacetylase-like protein	TCDM_13578	trans-sialidase
TCDM_11283	hypothetical protein	TCDM_07179	hypothetical protein	TCDM_02108	hypothetical protein	TCDM_01445	p1/s1 nuclease		TCDM_03587	hypothetical protein	TCDM_05264	pyruvate dehydrogenase E1 component alpha subunit	TCDM_12021	trans-sialidase
TCDM_01540	dynein heavy chain	TCDM_11729	retrotransposon hot spot (RHS) protein	TCDM_04818	hypothetical protein	TCDM_08263	phospholipid transporting ATPase-like protein		TCDM_04875	hypothetical protein	TCDM_09000	hypothetical protein	TCDM_12345	trans-sialidase
TCDM_09013	serine carboxypeptidase (CBP1)	TCDM_11024	retrotransposon hot spot (RHS) protein	TCDM_03457	hypothetical protein	TCDM_09226	hypothetical protein		TCDM_11993	fatty acyl CoA synthetase	TCDM_05015	cytochrome c oxidase subunit IV	TCDM_05532	hypothetical protein
TCDM_07835	putative Unc104-like kinesin	TCDM_03721	2-oxoisovalerate dehydrogenase beta subunit	TCDM_06984	hypothetical protein	TCDM_03887	hypothetical protein		TCDM_00450	hypothetical protein	TCDM_14522	ATPase subunit 9	TCDM_11864	trans-sialidase
TCDM_09575	hypothetical protein	TCDM_02682	hypothetical protein	TCDM_02987	hypothetical protein	TCDM_09892	Unc104-like kinesin		TCDM_05843	hypothetical protein	TCDM_04644	hexokinase	TCDM_13241	mucin-associated surface protein (MASP)
TCDM_02480	dynein heavy chain	TCDM_05497	hypothetical protein	TCDM_07764	flagellar radial spoke component	TCDM_01686	hypothetical protein		TCDM_00596	acidocalcisomal pyrophosphatase	TCDM_08325	hypothetical protein	TCDM_12163	mucin-associated surface protein (MASP)
TCDM_02310	RNA-binding protein	TCDM_00323	elongation initiation factor 2 alpha subunit	TCDM_11139	mucin TcMUCII	TCDM_08660	hypothetical protein		TCDM_13329	surface protease GP63	TCDM_08140	protein kinase	TCDM_13106	mucin-associated surface protein (MASP)
TCDM_13504	hypothetical protein	TCDM_14224	hypothetical protein	TCDM_02848	trans-sialidase	TCDM_04127	putative ubiquitin-protein ligase		TCDM_04325	hypothetical protein	TCDM_07857	cytosolic malate dehydrogenase	TCDM_11031	mucin-associated surface protein (MASP)
TCDM_11315	retrotransposon hot spot (RHS) protein	TCDM_02817	hypothetical protein	TCDM_10680	hypothetical protein	TCDM_00926	phosphatidylinositol 3-kinase		TCDM_06858	hypothetical protein	TCDM_05606	leucyl-tRNA synthetase	TCDM_11112	trans-sialidase
TCDM_07343	hypothetical protein	TCDM_02957	hypothetical protein	TCDM_06747	hypothetical protein	TCDM_04072	hypothetical protein		TCDM_11532	hypothetical protein	TCDM_14289	lactoylglutathione lyase-like protein	TCDM_11981	hypothetical protein
TCDM_06186	hypothetical protein	TCDM_02054	retrotransposon hot spot (RHS) protein	TCDM_05730	paraflagellar rod component	TCDM_00277	vacuolar protein sorting-associated protein 4		TCDM_03130	ubiquitin hydrolase	TCDM_07956	hypothetical protein	TCDM_08152	trans-sialidase
TCDM_11610	putative calpain cysteine peptidase	TCDM_00059	prostaglandin F2alpha synthase	TCDM_10925	hypothetical protein	TCDM_06057	hypothetical protein		TCDM_00573	hypothetical protein	TCDM_08293	sterol 24-c-methyltransferase	TCDM_11029	mucin-associated surface protein (MASP)
TCDM_07833	putative Unc104-like kinesin	TCDM_02157	small glutamine-rich tetratricopeptide repeat protein	TCDM_05601	hypothetical protein	TCDM_00676	hypothetical protein		TCDM_03652	hypothetical protein	TCDM_04713	asparaginyl-tRNA synthetase	TCDM_11035	complement regulatory protein
TCDM_00826	sugar transporter	TCDM_05020	serine/threonine protein phosphatase	TCDM_03327	flagellar protofilament ribbon protein	TCDM_00577	kinesin		TCDM_05972	nuclear lim interactor-interacting factor	TCDM_09020	kinesin	TCDM_02927	hypothetical protein
TCDM_12175	hypothetical protein	TCDM_12557	hypothetical protein	TCDM_02177	putative reticulon domain protein	TCDM_00456	protein kinase		TCDM_14364	hypothetical protein	TCDM_10380	putative kinesin	TCDM_13380	hypothetical protein
TCDM_03488	hypothetical protein	TCDM_01537	hypothetical protein			TCDM_04464	RNA guanylyltransferase		TCDM_07377	hypothetical protein	TCDM_01187	Mitochondrial elongation factor G	TCDM_10234	trans-sialidase
TCDM_10422	calreticulin	TCDM_05641	actin			TCDM_00497	hypothetical protein		TCDM_00841	ubiquitin hydrolase	TCDM_12338	retrotransposon hot spot (RHS) protein	TCDM_09106	trans-sialidase
TCDM_06835	hypothetical protein	TCDM_01793	hypothetical protein			TCDM_00448	hypothetical protein		TCDM_00436	protein kinase	TCDM_00169	cystathione gamma lyase	TCDM_00401	trans-sialidase
TCDM_09135	phosphatidylinositol kinase related protein	TCDM_06077	hypothetical protein			TCDM_10822	hypothetical protein		TCDM_05234	hypothetical protein	TCDM_08968	ubiquitin-activating enzyme e1	TCDM_10263	trans-sialidase
TCDM_08231	retrotransposon hot spot (RHS) protein	TCDM_04491	eukaryotic translation initiation factor eIF-4E			TCDM_03632	hypothetical protein		TCDM_04339	hypothetical protein	TCDM_08028	hypothetical protein	TCDM_07505	hypothetical protein
TCDM_08157	ubiquitin-protein ligase	TCDM_05654	proton motive ATPase			TCDM_11204	protein kinase		TCDM_07195	hypothetical protein	TCDM_10700	hypothetical protein	TCDM_07158	hypothetical protein
TCDM_05266	heat shock protein	TCDM_00096	U5 snRNA-associated splicing factor			TCDM_13344	hypothetical protein		TCDM_00317	RNA-binding protein 6	TCDM_01120	hypothetical protein	TCDM_11432	mucin-associated surface protein (MASP)
TCDM_04579	dynein heavy chain	TCDM_06016	proteasome regulatory non-ATPase subunit 6			TCDM_12176	putative retrotransposon hot spot (RHS) protein		TCDM_03371	hypothetical protein	TCDM_09423	calpain-like cysteine peptidase	TCDM_12912	surface protease GP63
TCDM_10659	complement regulatory protein	TCDM_10546	retrotransposon hot spot (RHS) protein			TCDM_07072	hypothetical protein		TCDM_09321	hypothetical protein	TCDM_00612	14-3-3 protein	TCDM_05802	outer dynein arm docking complex protein
TCDM_02558	hypothetical protein	TCDM_03590	D-isomer specific 2-hydroxyacid dehydrogenase-protein			TCDM_02440	Unc104-like kinesin		TCDM_07871	hypothetical protein	TCDM_08532	hypothetical protein	TCDM_01414	hypothetical protein
TCDM_03038	lipophosphoglycan biosynthetic protein	TCDM_05753	AAA ATPase			TCDM_13589	hypothetical protein		TCDM_09863	hypothetical protein	TCDM_01186	putative Mitochondrial elongation factor G	TCDM_07382	mucin-associated surface protein (MASP)
TCDM_14496	hypothetical protein	TCDM_06752	protein kinase			TCDM_07627	copper-transporting ATPase-like protein		TCDM_06002	hypothetical protein	TCDM_04950	sterol C-24 reductase	TCDM_02501	hypothetical protein
TCDM_10131	hypothetical protein	TCDM_01293	chaperone DNAJ protein			TCDM_11657	trans-sialidase		TCDM_05596	hypothetical protein	TCDM_08441	mitochondrial processing peptidase	TCDM_07856	dynein heavy chain
TCDM_06337	hypothetical protein					TCDM_09139	hypothetical protein		TCDM_02461	ubiquitin hydrolase	TCDM_06384	dipeptidyl-peptidase	TCDM_00953	protein kinase
TCDM_03686	hypothetical protein					TCDM_04944	trans-sialidase		TCDM_06216	hypothetical protein	TCDM_05062	phosphomannose isomerase	TCDM_09295	trans-sialidase
TCDM_06787	hypothetical protein					TCDM_04734	protein kinase		TCDM_08926	hypothetical protein	TCDM_06755	unspecified product	TCDM_10436	mucin-associated surface protein (MASP)
TCDM_11122	hypothetical protein					TCDM_06038	hypothetical protein		TCDM_08641	ATP-dependent DEAD/H RNA helicase	TCDM_01749	hypothetical protein	TCDM_10784	mucin-associated surface protein
TCDM_01139	dynein heavy chain					TCDM_01765	hypothetical protein		TCDM_00874	fumarate hydratase	TCDM_00696	pyruvate phosphate dikinase	TCDM_11746	trans-sialidase
TCDM_08842	hypothetical protein					TCDM_04654	elongation factor 1-alpha (ef-1-alpha)		TCDM_03893	protein kinase	TCDM_14344	translationally controlled tumor protein (TCTP)	TCDM_11684	mucin-associated surface protein (MASP)
TCDM_09598	hypothetical protein					TCDM_07185	translation initiation factor IF-2		TCDM_02472	hypothetical protein	TCDM_04104	mitochondrial DNA polymerase I protein D	TCDM_05780	hypothetical protein
TCDM_03530	hypothetical protein					TCDM_05169	hypothetical protein		TCDM_02533	kinesin	TCDM_05627	ribonuclease L inhibitor	TCDM_13337	trans-sialidase
TCDM_03193	clathrin heavy chain					TCDM_03972	hypothetical protein		TCDM_06033	hypothetical protein	TCDM_03381	hypothetical protein	TCDM_12185	mucin-associated surface protein (MASP)
TCDM_07230	hypothetical protein					TCDM_04931	CYC2-like cyclin		TCDM_03585	hypothetical protein	TCDM_05550	hypothetical protein	TCDM_02257	hypothetical protein
TCDM_09618	hypothetical protein					TCDM_03281	hypothetical protein		TCDM_03867	hypothetical protein	TCDM_01382	Adenine phosphoribosyltransferase	TCDM_12224	mucin-associated surface protein (MASP)
TCDM_00068	hypothetical protein					TCDM_04526	arginyl-tRNA synthetase		TCDM_04353	protein kinase	TCDM_08696	aminopeptidase	TCDM_07854	dynein heavy chain
TCDM_13451	hypothetical protein					TCDM_04840	hypothetical protein		TCDM_04334	hypothetical protein	TCDM_08538	hypothetical protein	TCDM_10320	hypothetical protein
TCDM_02191	helicase					TCDM_01753	hypothetical protein		TCDM_04964	surface glycoprotein	TCDM_00505	aminopeptidase	TCDM_12896	hypothetical protein
TCDM_08993	retrotransposon hot spot (RHS) protein					TCDM_01265	hypothetical protein		TCDM_01685	hypothetical protein	TCDM_08205	acyl-CoA dehydrogenase	TCDM_13098	trans-sialidase
TCDM_05201	dynein heavy chain					TCDM_04467	hypothetical protein		TCDM_05665	hypothetical protein	TCDM_03472	kinetoplast-associated protein	TCDM_12833	mucin-associated surface protein (MASP)
TCDM_01589	hypothetical protein					TCDM_02456	hypothetical protein		TCDM_12820	trans-sialidase	TCDM_08240	ribonucleoside-diphosphate reductase small chain	TCDM_10289	hypothetical protein
TCDM_02643	hypothetical protein					TCDM_13796	transcription initiation protein		TCDM_05393	fatty acid elongase	TCDM_05821	myosin heavy chain MYA2	TCDM_13280	trans-sialidase
TCDM_03347	hypothetical protein					TCDM_13404	trans-sialidase		TCDM_07236	hypothetical protein	TCDM_08027	hypothetical protein	TCDM_05004	hypothetical protein
TCDM_04980	hypothetical protein								TCDM_10432	hypothetical protein	TCDM_04049	hypothetical protein	TCDM_01728	hypothetical protein
TCDM_06634	dynein heavy chain								TCDM_06353	hypothetical protein	TCDM_06776	ATP-binding cassette protein	TCDM_03621	hypothetical protein
TCDM_06168	structural maintenance of chromosome 3 protein								TCDM_02527	hypothetical protein	TCDM_08011	1,2-Dihydroxy-3-keto-5-methylthiopentene dioxygenase	TCDM_12162	hypothetical protein
TCDM_02837	DNA topoisomerase IB								TCDM_01985	exportin 1	TCDM_02518	hypothetical protein	TCDM_00973	protein kinase
TCDM_11911	retrotransposon hot spot (RHS) protein								TCDM_00421	hypothetical protein	TCDM_07456	hypothetical protein	TCDM_07933	mucin-associated surface protein (MASP)
TCDM_06700	retrotransposon hot spot (RHS) protein								TCDM_07065	CYC2-like cyclin 4	TCDM_07614	hypothetical protein	TCDM_05617	hypothetical protein
TCDM_13464	retrotransposon hot spot (RHS) protein								TCDM_01351	hypothetical protein	TCDM_05009	hypothetical protein	TCDM_13050	trans-sialidase
TCDM_04110	hypothetical protein								TCDM_05238	hypothetical protein	TCDM_06840	hypothetical protein	TCDM_07645	hypothetical protein
TCDM_13183	protein kinase								TCDM_09720	mucin-associated surface protein (MASP)	TCDM_06184	hypothetical protein	TCDM_13052	hypothetical protein
TCDM_11022	hypothetical protein								TCDM_07836	hypothetical protein	TCDM_02546	hypothetical protein	TCDM_10329	trans-sialidase
TCDM_02200	hypothetical protein								TCDM_02104	hypothetical protein	TCDM_05019	hypothetical protein	TCDM_03282	hypothetical protein
TCDM_09676	retrotransposon hot spot (RHS) protein								TCDM_05607	hypothetical protein	TCDM_03085	trans-sialidase	TCDM_14451	hypothetical protein
TCDM_10966	retrotransposon hot spot (RHS) protein								TCDM_03269	hypothetical protein	TCDM_00752	hypothetical protein	TCDM_04961	hypothetical protein
TCDM_00118	Gim5A protein								TCDM_07660	hypothetical protein	TCDM_05334	hypothetical protein	TCDM_04691	hypothetical protein
TCDM_06335	hypothetical protein								TCDM_03584	hypothetical protein	TCDM_01769	serine/threonine protein kinase	TCDM_08334	hypothetical protein
TCDM_06338	hypothetical protein								TCDM_02392	hypothetical protein	TCDM_01747	hypothetical protein	TCDM_10677	mucin-associated surface protein (MASP)
TCDM_09323	hypothetical protein								TCDM_11508	hypothetical protein	TCDM_01533	hypothetical protein	TCDM_13630	hypothetical protein
TCDM_08987	dynein heavy chain								TCDM_00645	hypothetical protein	TCDM_10537	hypothetical protein	TCDM_10929	mucin-associated surface protein (MASP)
TCDM_03181	neurobeachin/beige protein								TCDM_00347	hypothetical protein	TCDM_04223	hypothetical protein	TCDM_06923	hypothetical protein
TCDM_14033	histone H3								TCDM_02903	hypothetical protein	TCDM_02343	aconitase	TCDM_10578	trans-sialidase
TCDM_01567	hypothetical protein								TCDM_13592	trans-sialidase	TCDM_08875	myosin heavy chain	TCDM_02218	hypothetical protein
TCDM_07494	stress-induced protein sti1								TCDM_01722	DNA polymerase sigma	TCDM_05217	chaperonin/T-complex protein 1 gamma subunit	TCDM_07925	hypothetical protein
TCDM_08367	glucose-regulated protein 78								TCDM_12274	hypothetical protein	TCDM_05646	hypothetical protein	TCDM_12194	mucin-associated surface protein (MASP)
TCDM_07088	replication factor A								TCDM_01491	RNA-binding protein	TCDM_00031	mitochondrial carrier protein	TCDM_09548	hypothetical protein
TCDM_12759	retrotransposon hot spot protein (RHS)								TCDM_01419	hypothetical protein	TCDM_04366	mitochondrial DNA polymerase beta	TCDM_11847	hypothetical protein
TCDM_10002	retrotransposon hot spot (RHS) protein								TCDM_07694	hypothetical protein	TCDM_13931	hypothetical protein	TCDM_03323	hypothetical protein
TCDM_05340	hypothetical protein										TCDM_12204	retrotransposon hot spot (RHS) protein	TCDM_00727	hypothetical protein
TCDM_01279	dynein heavy chain										TCDM_06825	hypothetical protein	TCDM_08188	hypothetical protein
TCDM_05595	hypothetical protein										TCDM_00461	hypothetical protein	TCDM_08783	hypothetical protein
TCDM_02449	unspecified product										TCDM_11669	trypanothione reductase	TCDM_00912	mucin-associated surface protein (MASP)
TCDM_05688	nascent polypeptide associated complex subunit										TCDM_02382	hypothetical protein	TCDM_02388	mucin TcMUCII
TCDM_05085	hypothetical protein										TCDM_00504	protein kinase	TCDM_03929	hypothetical protein
TCDM_08153	target of rapamycin (TOR) kinase 1										TCDM_04540	chaperonin containing t-complex protein	TCDM_03810	leucine-rich repeat protein
TCDM_08678	hypothetical protein										TCDM_00274	hypothetical protein	TCDM_11469	hypothetical protein
TCDM_10682	hypothetical protein										TCDM_04762	hypothetical protein	TCDM_02864	hypothetical protein
TCDM_06336	hypothetical protein										TCDM_04101	chaperonin alpha subunit	TCDM_03876	hypothetical protein
TCDM_02474	phosphatidylinositol 4-kinase										TCDM_05157	translation initiation factor	TCDM_00046	hypothetical protein
TCDM_05619	hypothetical protein										TCDM_11641	retrotransposon hot spot protein (RHS)	TCDM_11484	trans-sialidase
TCDM_03583	hypothetical protein										TCDM_11718	amino acid transporter	TCDM_05779	amino acid transporter
TCDM_05455	NUP-1 protein										TCDM_02843	ruvB-like DNA helicase
TCDM_00418	hypothetical protein										TCDM_04026	malate dehydrogenase
TCDM_12929	retrotransposon hot spot (RHS) protein										TCDM_02383	hypothetical protein
TCDM_00291	hypothetical protein										TCDM_04788	succinyl-CoA ligase [GDP-forming] beta-chain
TCDM_03380	RNA-binding protein										TCDM_07023	ATPase alpha subunit
TCDM_01987	phosphatase 2C										TCDM_08492	hypothetical protein
TCDM_03020	hypothetical protein										TCDM_04420	chaperonin containing t-complex protein
TCDM_06362	hypothetical protein										TCDM_06187	glutamine-dependent carbamoyl-phosphate synthetase
TCDM_07917	hypothetical protein										TCDM_08534	hypothetical protein
TCDM_00483	ATP-dependent RNA helicase										TCDM_11639	retrotransposon hot spot (RHS) protein
TCDM_03101	hypothetical protein										TCDM_00682	hypothetical protein
TCDM_05427	hypothetical protein										TCDM_03280	hypothetical protein
TCDM_06062	transcription activator										TCDM_08529	hypothetical protein
TCDM_01317	hypothetical protein										TCDM_01484	importin alpha
TCDM_01282	protein kinase C substrate protein										TCDM_09757	coatomer beta subunit
TCDM_03454	hypothetical protein										TCDM_06371	mitochondrial DEAD box protein
TCDM_09424	calpain-like cysteine peptidase										TCDM_00665	hypothetical protein
TCDM_04172	structural maintenance of chromosome protein 4										TCDM_04781	cullin-like protein
TCDM_04106	MCAK-like kinesin										TCDM_08526	hypothetical protein
TCDM_05295	prolyl-tRNA synthetase
TCDM_11281	retrotransposon hot spot (RHS) protein
TCDM_02611	dynein heavy chain
TCDM_09536	basal body component
TCDM_04340	hypothetical protein
TCDM_00985	hypothetical protein
TCDM_00415	hypothetical protein
TCDM_05609	hypothetical protein
TCDM_03484	hypothetical protein
TCDM_11424	hypothetical protein
TCDM_04156	hypothetical protein
TCDM_00037	DNA polymerase epsilon catalytic subunit
TCDM_07121	hypothetical protein
TCDM_05764	eukaryotic translation initiation factor 2 subunit
TCDM_04587	DNA repair protein RAD50
TCDM_12050	retrotransposon hot spot (RHS) protein
TCDM_04570	serine/threonine protein phosphatase catalytic subunit
TCDM_00441	hypothetical protein
TCDM_00137	structural maintenance of chromosome (SMC) family protein
TCDM_04211	hypothetical protein
TCDM_08590	neurobeachin/beige protein
TCDM_04269	Unc104-like kinesin
TCDM_01699	hypothetical protein
TCDM_08243	hypothetical protein
TCDM_06598	retrotransposon hot spot (RHS) protein
TCDM_00363	hypothetical protein
TCDM_03911	hypothetical protein
TCDM_02958	membrane associated protein
TCDM_10230	retrotransposon hot spot (RHS) protein
TCDM_11412	retrotransposon hot spot (RHS) protein
TCDM_08061	hypothetical protein
TCDM_09599	hypothetical protein
TCDM_00457	hypothetical protein
TCDM_05540	cytoskeleton-associated protein CAP5.5
TCDM_06385	cation transporter
TCDM_00491	hypothetical protein
TCDM_04953	hypothetical protein
TCDM_06893	hypothetical protein
TCDM_02432	phosphatidylinositol 3-kinase (tor2)
TCDM_00673	hypothetical protein
TCDM_02101	glutamyl-tRNA synthetase
TCDM_04259	high mobility group protein
TCDM_08343	hypothetical protein
TCDM_02127	eukaryotic translation initiation factor 3 subunit 7-like protein
TCDM_10970	retrotransposon hot spot (RHS) protein
TCDM_12365	retrotransposon hot spot (RHS) protein
TCDM_04204	RNA helicase
TCDM_13854	hypothetical protein
TCDM_02122	kinesin
TCDM_03377	kinetoplastid membrane protein KMP-11
TCDM_09123	OSM3-like kinesin
TCDM_00193	putative ubiquitin-activating enzyme e1
TCDM_08365	retrotransposon hot spot (RHS) protein
TCDM_10413	hypothetical protein
TCDM_05608	hypothetical protein
TCDM_01126	putative nucleoplasmin-like protein (NLP)
TCDM_06677	hypothetical protein
TCDM_00434	hypothetical protein
TCDM_08966	kinesin
TCDM_05039	glucose-6-phosphate isomerase
TCDM_04317	hypothetical protein
TCDM_05299	hypothetical protein
TCDM_04388	hypothetical protein
TCDM_00565	hypothetical protein
TCDM_14317	valyl-tRNA synthetase
TCDM_03299	carrier protein
TCDM_03233	cell division cycle protein
TCDM_13239	retrotransposon hot spot (RHS) protein
TCDM_10006	retrotransposon hot spot (RHS) protein
TCDM_12817	retrotransposon hot spot (RHS) protein
TCDM_01785	hypothetical protein
TCDM_03258	hypothetical protein
TCDM_05251	hypothetical protein
TCDM_07580	14-3-3 protein
TCDM_11384	retrotransposon hot spot protein (RHS)
TCDM_05815	hypothetical protein
TCDM_01643	hypothetical protein
TCDM_13094	retrotransposon hot spot protein (RHS)
TCDM_03266	hypothetical protein
TCDM_07148	hypothetical protein
TCDM_00683	hypothetical protein
TCDM_14523	protein disulfide isomerase
TCDM_09027	hypothetical protein
TCDM_07194	hypothetical protein
TCDM_06838	hypothetical protein
TCDM_05932	hypothetical protein
TCDM_04324	hypothetical protein
TCDM_05605	hypothetical protein
TCDM_05294	hypothetical protein
TCDM_13127	retrotransposon hot spot protein (RHS)
TCDM_05994	eukaryotic translation initiation factor 3 subunit 8
TCDM_07792	paraflagellar rod protein 3
TCDM_11665	retrotransposon hot spot (RHS) protein
TCDM_01572	heat shock protein
TCDM_01802	cation-transporting ATPase
TCDM_02263	hypothetical protein
TCDM_03707	hypothetical protein
TCDM_14333	Ran-binding protein 1
TCDM_07937	mucin-associated surface protein (MASP)
TCDM_03197	hypothetical protein
TCDM_00379	26S protease regulatory subunit
TCDM_04142	hypothetical protein
TCDM_06504	hypothetical protein
TCDM_03319	hypothetical protein
TCDM_06986	lectin
TCDM_06516	hypothetical protein
TCDM_11153	retrotransposon hot spot (RHS) protein
TCDM_05990	protein disulfide isomerase
TCDM_09674	retrotransposon hot spot (RHS) protein
TCDM_01229	elongation factor 2
TCDM_03108	nucleosome assembly protein-like protein
TCDM_04945	retrotransposon hot spot (RHS) protein
TCDM_12858	retrotransposon hot spot (RHS) protein
TCDM_12876	kinesin
TCDM_02373	elongation factor Tu
TCDM_08776	hypothetical protein
TCDM_09885	hypothetical protein
TCDM_01197	hypothetical protein
TCDM_03509	isoleucyl-tRNA synthetase
TCDM_06711	hypothetical protein
TCDM_06822	hypothetical protein
TCDM_09738	hypothetical protein
TCDM_05498	hypothetical protein
TCDM_04789	hypothetical protein
TCDM_04427	hypothetical protein
TCDM_03446	hypothetical protein
TCDM_04956	hypothetical protein
TCDM_00069	poly(A)-binding protein
TCDM_00285	serine/threonine protein kinase
TCDM_01133	hypothetical protein
TCDM_06710	hypothetical protein
TCDM_04255	hypothetical protein
TCDM_08811	hypothetical protein
TCDM_12607	retrotransposon hot spot protein (RHS)
TCDM_12448	hypothetical protein
TCDM_01967	hypothetical protein
TCDM_08533	hypothetical protein
TCDM_05602	hypothetical protein
TCDM_02660	hypothetical protein
TCDM_02659	pyrroline-5-carboxylate synthetase-like protein
TCDM_10750	retrotransposon hot spot (RHS) protein
TCDM_02092	hypothetical protein
TCDM_03265	hypothetical protein
TCDM_14115	hypothetical protein
TCDM_00417	pyruvate kinase 2
TCDM_10955	hypothetical protein
TCDM_07262	paraflagellar rod component par4

## Sheet: GO results
MOLECULAR FUNCTION 98 TOP uniq AMAS
ID	Name	Bgd count	Result count	Pct of bgd	Fold enrichment	Odds ratio	P-value	Benjamini	Bonferroni
GO:0031399	regulation of protein modification process	8	2	25	20.86	21.88	579947803193	139187472766	139187472766
GO:0043549	regulation of kinase activity	8	2	25	20.86	21.88	579947803193	139187472766	139187472766
GO:0045859	regulation of protein kinase activity	8	2	25	20.86	21.88	579947803193	139187472766	139187472766
GO:0001932	regulation of protein phosphorylation	8	2	25	20.86	21.88	579947803193	139187472766	139187472766
GO:0071900	regulation of protein serine/threonine kinase activity	8	2	25	20.86	21.88	579947803193	139187472766	139187472766
GO:0000079	regulation of cyclin-dependent protein kinase activity	8	2	25	20.86	21.88	579947803193	139187472766	139187472766
GO:0042325	regulation of phosphorylation	8	2	25	20.86	21.88	579947803193	139187472766	139187472766
GO:0051174	regulation of phosphorus metabolic process	8	2	25	20.86	21.88	579947803193	139187472766	139187472766
GO:0051338	regulation of transferase activity	8	2	25	20.86	21.88	579947803193	139187472766	139187472766
GO:0019220	regulation of phosphate metabolic process	8	2	25	20.86	21.88	579947803193	139187472766	139187472766
GO:0032268	regulation of cellular protein metabolic process	9	2	22.2	18.54	19.44	70353012922	153497482739	168847231013
GO:0051726	regulation of cell cycle	10	2	20	16.69	17.49	837934413783	167586882757	201104259308
GO:0051246	regulation of protein metabolic process	12	2	16.7	13.91	14.57	113816980699	210123656675	273160753677
GO:0019941	modification-dependent protein catabolic process	41	3	7.3	6.11	6.51	145888409327	21883261399	350132182384
GO:0043632	modification-dependent macromolecule catabolic process	41	3	7.3	6.11	6.51	145888409327	21883261399	350132182384
GO:0006511	ubiquitin-dependent protein catabolic process	41	3	7.3	6.11	6.51	145888409327	21883261399	350132182384
GO:0006508	proteolysis	173	6	3.5	2.89	3.22	174438918286	246266708168	418653403886
GO:0051603	proteolysis involved in cellular protein catabolic process	48	3	6.3	5.21	5.55	216686431232	273709176294	520047434958
GO:0044257	cellular protein catabolic process	48	3	6.3	5.21	5.55	216686431232	273709176294	520047434958
GO:0044265	cellular macromolecule catabolic process	50	3	6	5.01	5.32	239819707852	287783649422	575567298844
GO:0030163	protein catabolic process	56	3	5.4	4.47	4.74	316989890505	345292515821	760775737212
GO:0022610	biological adhesion	57	3	5.3	4.39	4.66	330980813394	345292515821	794353952146
GO:0007155	cell adhesion	57	3	5.3	4.39	4.66	330980813394	345292515821	794353952146
GO:0009057	macromolecule catabolic process	58	3	5.2	4.32	4.58	345292515821	345292515821	82870203797
MOLECULAR FUNCTION 130 TOP uniq EPIS
ID	Name	Bgd count	Result count	Pct of bgd	Fold enrichment	Odds ratio	P-value	Benjamini	Bonferroni
GO:0044281	small molecule metabolic process	174	15	8.6	3.69	4.31	1645272,90809	271337788878	95425828669
GO:0019752	carboxylic acid metabolic process	76	10	13.2	5.63	6.29	1904240,29952	271337788878	110445937372
GO:0043436	oxoacid metabolic process	76	10	13.2	5.63	6.29	1904240,29952	271337788878	110445937372
GO:0006082	organic acid metabolic process	77	10	13	5.55	6.2	2112066,08502	271337788878	122499832931
GO:0042180	cellular ketone metabolic process	78	10	12.8	5.48	6.12	2339118,86964	271337788878	135668894439
GO:0043648	dicarboxylic acid metabolic process	5	4	80	34.21	35.96	2921472,11899	282408971502	169445382901
GO:0055114	oxidation-reduction process	165	13	7.9	3.37	3.83	153953848569	127561760243	892932321699
GO:0006108	malate metabolic process	4	3	75	32.07	33.28	376526525427	272981730935	218385384748
GO:0006520	cellular amino acid metabolic process	56	7	12.5	5.35	5.76	492828285427	317600450608	285840405548
GO:0008152	metabolic process	1387	47	3.4	1.45	2.09	880330664775	51059178557	51059178557
GO:0015991	ATP hydrolysis coupled proton transport	11	3	27.3	11.66	12.08	348774766246	168574470352	202289364423
GO:0015988	energy coupled proton transport, against electrochemical gradient	11	3	27.3	11.66	12.08	348774766246	168574470352	202289364423
GO:0009065	glutamine family amino acid catabolic process	3	2	66.7	28.51	29.21	493153221571	220022206547	286028868511
GO:0015986	ATP synthesis coupled proton transport	4	2	50	21.38	21.9	72879183743	261054214644	422699265709
GO:0015985	energy coupled proton transport, down electrochemical gradient	4	2	50	21.38	21.9	72879183743	261054214644	422699265709
GO:0034220	ion transmembrane transport	15	3	20	8.55	8.85	732067133684	261054214644	424598937537
GO:0008150	biological_process	1826	54	3	1.26	1.81	785049693987	261054214644	455328822513
GO:0015992	proton transport	16	3	18.8	8.02	8.29	855177599696	261054214644	496003007824
GO:0006818	hydrogen transport	16	3	18.8	8.02	8.29	855177599696	261054214644	496003007824
GO:0008202	steroid metabolic process	5	2	40	17.11	17.52	100524751139	291521778302	583043556604
GO:0015672	monovalent inorganic cation transport	20	3	15	6.41	6.63	146389361514	404313474658	849058296781
GO:0009063	cellular amino acid catabolic process	7	2	28.6	12.22	12.51	167291032296	441039994236	97028798732
GO:0046395	carboxylic acid catabolic process	8	2	25	10.69	10.94	206042944039	45185457216	1
GO:0016054	organic acid catabolic process	8	2	25	10.69	10.94	206042944039	45185457216	1
GO:0006754	ATP biosynthetic process	8	2	25	10.69	10.94	206042944039	45185457216	1
GO:0044238	primary metabolic process	1102	35	3.2	1.36	1.64	215398695152	45185457216	1
GO:0006457	protein folding	44	4	9.1	3.89	4.04	229736745056	45185457216	1
GO:0044282	small molecule catabolic process	9	2	22.2	9.5	9.72	248138578774	45185457216	1
GO:0006418	tRNA aminoacylation for protein translation	25	3	12	5.13	5.29	249600917464	45185457216	1
GO:0043039	tRNA aminoacylation	25	3	12	5.13	5.29	249600917464	45185457216	1
GO:0043038	amino acid activation	25	3	12	5.13	5.29	249600917464	45185457216	1
GO:0005975	carbohydrate metabolic process	71	5	7	3.01	3.15	286640433596	45185457216	1
GO:0009064	glutamine family amino acid metabolic process	10	2	20	8.55	8.75	293408875703	45185457216	1
GO:0046034	ATP metabolic process	10	2	20	8.55	8.75	293408875703	45185457216	1
GO:0006812	cation transport	52	4	7.7	3.29	3.41	378372241034	45185457216	1
GO:0009142	nucleoside triphosphate biosynthetic process	12	2	16.7	7.13	7.28	392826105277	45185457216	1
GO:0009145	purine nucleoside triphosphate biosynthetic process	12	2	16.7	7.13	7.28	392826105277	45185457216	1
GO:0009201	ribonucleoside triphosphate biosynthetic process	12	2	16.7	7.13	7.28	392826105277	45185457216	1
GO:0009206	purine ribonucleoside triphosphate biosynthetic process	12	2	16.7	7.13	7.28	392826105277	45185457216	1
GO:0070409	carbamoyl phosphate biosynthetic process	1	1	100	42.76	43.29	45185457216	45185457216	1
GO:0016125	sterol metabolic process	1	1	100	42.76	43.29	45185457216	45185457216	1
GO:0006429	leucyl-tRNA aminoacylation	1	1	100	42.76	43.29	45185457216	45185457216	1
GO:0051170	nuclear import	1	1	100	42.76	43.29	45185457216	45185457216	1
GO:0070408	carbamoyl phosphate metabolic process	1	1	100	42.76	43.29	45185457216	45185457216	1
GO:0006106	fumarate metabolic process	1	1	100	42.76	43.29	45185457216	45185457216	1
GO:0006606	protein import into nucleus	1	1	100	42.76	43.29	45185457216	45185457216	1
GO:0009186	deoxyribonucleoside diphosphate metabolic process	1	1	100	42.76	43.29	45185457216	45185457216	1
GO:0019551	glutamate catabolic process to 2-oxoglutarate	1	1	100	42.76	43.29	45185457216	45185457216	1
GO:0006103	2-oxoglutarate metabolic process	1	1	100	42.76	43.29	45185457216	45185457216	1
GO:0022904	respiratory electron transport chain	1	1	100	42.76	43.29	45185457216	45185457216	1
GO:0006543	glutamine catabolic process	1	1	100	42.76	43.29	45185457216	45185457216	1
GO:0006119	oxidative phosphorylation	1	1	100	42.76	43.29	45185457216	45185457216	1
GO:0042773	ATP synthesis coupled electron transport	1	1	100	42.76	43.29	45185457216	45185457216	1
GO:0006431	methionyl-tRNA aminoacylation	1	1	100	42.76	43.29	45185457216	45185457216	1
GO:0042775	mitochondrial ATP synthesis coupled electron transport	1	1	100	42.76	43.29	45185457216	45185457216	1
GO:0034504	protein localization to nucleus	1	1	100	42.76	43.29	45185457216	45185457216	1
GO:0006538	glutamate catabolic process	1	1	100	42.76	43.29	45185457216	45185457216	1
GO:0006122	mitochondrial electron transport, ubiquinol to cytochrome c	1	1	100	42.76	43.29	45185457216	45185457216	1
MOLECULAR FUNCTION 111 uniq trypo		Bgd count	Result count	Pct of bgd	Fold enrichment	Odds ratio	P-value	Benjamini	Bonferroni
GO:0007155	cell adhesion	57	3	5.3	10.59	12.65	2.89e-3	2.89e-3	5.78e-3
GO:0022610	biological adhesion	57	3	5.3	10.59	12.65	2.89e-3	2.89e-3	5.78e-3
GO:0042995	cell projection	7	1	14.3	28.75	30.48	3.89e-2	3.89e-2	1.17e-1
GO:0009434	microtubule-based flagellum	7	1	14.3	28.75	30.48	3.89e-2	3.89e-2	1.17e-1
GO:0019861	flagellum	7	1	14.3	28.75	30.48	3.89e-2	3.89e-2	1.17e-1
GO:0004222	metalloendopeptidase activity	73	3	4.1	8.27	9.83	5.65e-3	4.12e-2	5.65e-2
GO:0008237	metallopeptidase activity	84	3	3.6	7.19	8.51	8.23e-3	4.12e-2	8.23e-2
GO:0004175	endopeptidase activity	116	3	2.6	5.2	6.11	1.93e-2	4.27e-2	1.93e-1
GO:0005515	protein binding	800	8	1.0	2.01	2.91	2.81e-2	4.27e-2	2.81e-1
GO:0004871	signal transducer activity	5	1	20.0	40.25	42.7	2.93e-2	4.27e-2	2.93e-1
GO:0060089	molecular transducer activity	5	1	20.0	40.25	42.7	2.93e-2	4.27e-2	2.93e-1
GO:0005516	calmodulin binding	6	1	16.7	33.54	35.57	3.41e-2	4.27e-2	3.41e-1
GO:0070011	peptidase activity, acting on L-amino acid peptides	149	3	2.0	4.05	4.71	3.65e-2	4.27e-2	3.65e-1
GO:0008233	peptidase activity	152	3	2.0	3.97	4.61	3.84e-2	4.27e-2	3.84e-1
GO:0005488	binding	2281	15	0.7	1.32	3.75	4.47e-2	4.47e-2	4.47e-1
