# Supplementary material for: Transcriptomic analysis reveals metabolic switches and surface remodeling as key processes for stage transition in Trypanosoma cruzi
Source: PeerJ. 2017 Mar 8;5:e3017. doi: 10.7717/peerj.3017 (PMC5345387; doi:10.7717/peerj.3017)
Supplement: Table S2 — Result of differentially expression analysis. Gene ontology of stage specific DEGs. [file peerj-05-3017-s002.xls]

## Sheet: Summary
	UP	DOWN
A vs T	74	682
A vs E	216	584
E vs T	557	694
A (vs T and E)	27	124
T (vs A and E)	453	31
E (vs A and T )	335	109

## Sheet: AMAvsEPIS
epimastigote UP	Row.names	baseMean	log2FoldChange	lfcSE	stat	pvalue	padj
	TCDM_01429	1090.46	-4.81246	0.271167	-17.7472	1.81072e-70	8.69962e-67
	TCDM_06784	1278.04	-4.80305	0.271514	-17.6899	5.01948e-70	1.60774e-66
	TCDM_02830	1379.43	-4.77302	0.290028	-16.4571	7.46079e-61	1.43381e-57
	TCDM_04704	887.826	-4.48618	0.264496	-16.9612	1.58969e-64	3.81883e-61
	TCDM_07857	817.879	-4.15864	0.478888	-8.68395	3.82245e-18	7.65207e-16
	TCDM_00657	4552.37	-4.12781	0.303443	-13.6032	3.83093e-42	4.60143e-39
	TCDM_10134	1349	-3.98897	0.215128	-18.5423	9.40926e-77	9.04136e-73
	TCDM_08298	268.031	-3.72081	0.330417	-11.261	2.04499e-29	8.54359e-27
	TCDM_03994	480.564	-3.40258	0.497969	-6.83291	8.32118e-12	7.13912e-10
	TCDM_00490	1132.99	-3.35406	0.345234	-9.71533	2.59398e-22	6.92376e-20
	TCDM_02375	321.732	-3.20607	0.32547	-9.85059	6.81446e-23	1.92589e-20
	TCDM_07729	325.312	-3.16053	0.35874	-8.8101	1.2503e-18	2.66981e-16
	TCDM_00696	764.723	-3.10271	0.271888	-11.4117	3.65422e-30	1.67207e-27
	TCDM_03985	123.47	-3.05173	0.366475	-8.32726	8.27368e-17	1.50003e-14
	TCDM_14255	376.396	-3.0347	0.461281	-6.57886	4.74065e-11	3.61531e-09
	TCDM_00059	4236.82	-3.01763	0.243238	-12.406	2.42315e-35	1.79108e-32
	TCDM_14289	866.004	-3.00144	0.264947	-11.3285	9.48431e-30	4.14249e-27
	TCDM_05967	180.218	-2.99179	0.384229	-7.78647	6.89065e-15	9.45889e-13
	TCDM_04067	552.66	-2.85152	0.229714	-12.4134	2.21145e-35	1.77082e-32
	TCDM_08240	715.496	-2.79651	0.213524	-13.097	3.4266e-39	3.29262e-36
	TCDM_07976	504.187	-2.77158	0.445894	-6.21577	5.10733e-10	3.40808e-08
	TCDM_08887	1585.81	-2.65113	0.289886	-9.1454	5.94079e-20	1.39232e-17
	TCDM_05069	179.398	-2.64477	0.356171	-7.42556	1.12305e-13	1.21251e-11
	TCDM_13692	769.552	-2.64126	0.264505	-9.98568	1.76092e-23	5.28771e-21
	TCDM_13379	1996.92	-2.63661	0.51308	-5.13878	2.76522e-07	1.00597e-05
	TCDM_04283	499.217	-2.62145	0.222809	-11.7655	5.87922e-32	3.32314e-29
	TCDM_07450	1058.58	-2.61832	0.21454	-12.2043	2.94753e-34	2.02306e-31
	TCDM_07975	209.464	-2.6176	0.409346	-6.39458	1.60985e-10	1.16309e-08
	TCDM_03984	537.165	-2.59935	0.267267	-9.72569	2.34311e-22	6.43283e-20
	TCDM_08804	52.5517	-2.57211	0.622562	-4.13149	3.60413e-05	0.000752872
	TCDM_04644	1177.51	-2.57123	0.319425	-8.04954	8.31091e-16	1.37689e-13
	TCDM_09940	533.088	-2.55668	0.321396	-7.95491	1.79267e-15	2.69153e-13
	TCDM_06595	256.023	-2.55183	0.318767	-8.00533	1.19147e-15	1.90815e-13
	TCDM_14270	232.561	-2.53444	0.299612	-8.45908	2.69496e-17	5.17917e-15
	TCDM_06976	544.536	-2.52539	0.334039	-7.56017	4.02533e-14	4.77523e-12
	TCDM_07838	280.425	-2.51529	0.439065	-5.72874	1.01177e-08	5.1169e-07
	TCDM_05057	158.834	-2.50709	0.333563	-7.51608	5.6442e-14	6.3806e-12
	TCDM_08140	945	-2.48569	0.211534	-11.7508	6.99606e-32	3.73473e-29
	TCDM_03472	822.615	-2.48508	0.396724	-6.26401	3.75205e-10	2.57524e-08
	TCDM_00699	284.337	-2.48133	0.366354	-6.77304	1.26103e-11	1.04459e-09
	TCDM_14401	34.504	-2.47861	0.470372	-5.26946	1.36824e-07	5.34446e-06
	TCDM_14430	1230.95	-2.47584	0.560734	-4.41536	1.00843e-05	0.0002491
	TCDM_05274	305.238	-2.43219	0.290556	-8.37084	5.72079e-17	1.07786e-14
	TCDM_07977	50.3342	-2.41424	0.423352	-5.70269	1.17928e-08	5.81113e-07
	TCDM_05043	395.657	-2.40142	0.28825	-8.33104	8.01342e-17	1.48079e-14
	TCDM_01067	39.578	-2.37555	0.434033	-5.4732	4.41973e-08	1.9571e-06
	TCDM_08541	521.667	-2.37504	0.239122	-9.93231	3.01191e-23	8.77013e-21
	TCDM_00611	213.039	-2.3617	0.293775	-8.03914	9.04732e-16	1.47349e-13
	TCDM_13478	513.097	-2.36102	0.312856	-7.54668	4.46477e-14	5.23195e-12
	TCDM_00553	255.284	-2.34633	0.293783	-7.9866	1.38707e-15	2.14974e-13
	TCDM_07366	196.733	-2.32987	0.295507	-7.8843	3.16294e-15	4.60496e-13
	TCDM_08011	707.293	-2.32791	0.343103	-6.78486	1.16198e-11	9.79427e-10
	TCDM_10680	1116.86	-2.30914	0.33302	-6.93393	4.09315e-12	3.74581e-10
	TCDM_06214	230.782	-2.29861	0.300027	-7.66136	1.8398e-14	2.35716e-12
	TCDM_14028	121.186	-2.29342	0.326201	-7.0307	2.05501e-12	1.97466e-10
	TCDM_08540	163.273	-2.28768	0.353135	-6.47821	9.28196e-11	6.75685e-09
	TCDM_10457	489.644	-2.28115	0.471861	-4.83437	1.33568e-06	4.16707e-05
	TCDM_11736	217.057	-2.25944	0.274309	-8.23686	1.76796e-16	3.14598e-14
	TCDM_06702	130.486	-2.25886	0.342021	-6.60445	3.99002e-11	3.11708e-09
	TCDM_04192	1171.63	-2.22443	0.342686	-6.49115	8.51845e-11	6.25231e-09
	TCDM_05852	58.2929	-2.19806	0.527922	-4.16361	3.13256e-05	0.000668905
	TCDM_00869	318.939	-2.16616	0.281234	-7.70234	1.33596e-14	1.75853e-12
	TCDM_03433	76.6344	-2.13574	0.432639	-4.93653	7.95248e-07	2.59916e-05
	TCDM_00121	157.398	-2.13345	0.297685	-7.16682	7.67579e-13	7.68299e-11
	TCDM_08953	193.996	-2.11372	0.291692	-7.2464	4.27985e-13	4.42205e-11
	TCDM_14453	379.324	-2.10734	0.306406	-6.87761	6.08631e-12	5.36544e-10
	TCDM_00376	132.971	-2.10355	0.388716	-5.41153	6.2489e-08	2.6687e-06
	TCDM_07369	294.595	-2.07778	0.277428	-7.48942	6.91765e-14	7.64043e-12
	TCDM_00679	172.139	-2.07309	0.311878	-6.64713	2.98866e-11	2.39317e-09
	TCDM_06983	386.117	-2.07186	0.326967	-6.3366	2.34895e-10	1.65964e-08
	TCDM_13301	75.6713	-2.06829	0.644292	-3.21017	0.00132657	0.0154885
	TCDM_05821	816.852	-2.06709	0.365462	-5.65611	1.54844e-08	7.36742e-07
	TCDM_05062	891.345	-2.05994	0.412541	-4.99329	5.93582e-07	1.98046e-05
	TCDM_12989	415.136	-2.05614	0.276147	-7.44581	9.63489e-14	1.05206e-11
	TCDM_03978	175.939	-2.0561	0.312404	-6.58154	4.65588e-11	3.57907e-09
	TCDM_02841	1134.3	-2.04687	0.581862	-3.51779	0.000435149	0.00621299
	TCDM_09151	160.713	-2.03099	0.36806	-5.51811	3.42662e-08	1.55313e-06
	TCDM_01197	2826.29	-2.02688	0.292046	-6.94027	3.9135e-12	3.61585e-10
	TCDM_00800	69.3026	-2.02082	0.363845	-5.55406	2.79116e-08	1.27715e-06
	TCDM_11669	724.804	-2.0187	0.253045	-7.97762	1.49184e-15	2.27542e-13
	TCDM_06989	201.809	-2.01602	0.302669	-6.66082	2.72301e-11	2.19877e-09
	TCDM_09053	542.711	-2.01183	0.296875	-6.77669	1.22959e-11	1.02741e-09
	TCDM_04953	3933.57	-2.00979	0.182143	-11.0342	2.61428e-28	1.00483e-25
	TCDM_14330	61.6726	-2.00605	0.414049	-4.84497	1.26633e-06	3.97653e-05
	TCDM_02568	290.378	-1.99814	0.349981	-5.7093	1.13442e-08	5.6189e-07
	TCDM_00563	207.73	-1.9957	0.31933	-6.24967	4.11326e-10	2.80315e-08
	TCDM_06785	95.0781	-1.9957	0.649254	-3.07384	0.00211325	0.0223637
	TCDM_06755	848.221	-1.99043	0.520072	-3.82721	0.000129604	0.00223632
	TCDM_02789	70.3551	-1.9878	0.469818	-4.23099	2.32662e-05	0.000528523
	TCDM_05015	1074.47	-1.98512	0.217725	-9.11755	7.68394e-20	1.75797e-17
	TCDM_03402	467.996	-1.98203	0.254018	-7.80274	6.05771e-15	8.43602e-13
	TCDM_09160	616.39	-1.9816	0.258523	-7.6651	1.78698e-14	2.32042e-12
	TCDM_11718	611.642	-1.97046	0.398236	-4.94797	7.49933e-07	2.47632e-05
	TCDM_09417	130.92	-1.96859	0.432113	-4.55572	5.22071e-06	0.000138198
	TCDM_03715	44.4811	-1.96426	0.528928	-3.71366	0.000204283	0.00332705
	TCDM_05286	345.179	-1.96	0.28682	-6.83355	8.2836e-12	7.13912e-10
	TCDM_14238	487.71	-1.94735	0.379403	-5.13268	2.85651e-07	1.02802e-05
	TCDM_09813	1605.59	-1.94606	0.201618	-9.65219	4.81156e-22	1.21669e-19
	TCDM_08724	79.5121	-1.92917	0.51157	-3.77107	0.000162549	0.00272114
	TCDM_06069	438.894	-1.92797	0.272307	-7.08012	1.44028e-12	1.39794e-10
	TCDM_11434	67.8169	-1.92449	0.361349	-5.32584	1.00486e-07	4.04005e-06
	TCDM_06471	1487.46	-1.92134	0.310148	-6.19492	5.83137e-10	3.78606e-08
	TCDM_01471	157.71	-1.91806	0.275832	-6.95372	3.5578e-12	3.35165e-10
	TCDM_03020	4317.81	-1.91362	0.248315	-7.70642	1.29397e-14	1.72691e-12
	TCDM_02643	6933.19	-1.91169	0.250393	-7.63478	2.26206e-14	2.86001e-12
	TCDM_05264	1216.06	-1.91011	0.208579	-9.15774	5.2997e-20	1.27312e-17
	TCDM_14522	1112.64	-1.90836	0.252058	-7.57112	3.70034e-14	4.50083e-12
	TCDM_04789	2607.01	-1.90649	0.216736	-8.79637	1.41312e-18	2.95189e-16
	TCDM_12526	366.09	-1.90264	0.307598	-6.18547	6.19169e-10	3.99301e-08
	TCDM_00466	302.228	-1.89146	0.353938	-5.34404	9.08992e-08	3.70106e-06
	TCDM_03484	5410.75	-1.88732	0.364282	-5.18093	2.20777e-07	8.15939e-06
	TCDM_13570	128.449	-1.88286	0.39844	-4.72558	2.29456e-06	6.74263e-05
	TCDM_13504	10040	-1.88208	0.376651	-4.99688	5.82657e-07	1.95078e-05
	TCDM_05063	41.8496	-1.87787	0.450001	-4.17303	3.0057e-05	0.000647573
	TCDM_13604	62.0185	-1.87737	0.370912	-5.0615	4.15967e-07	1.40247e-05
	TCDM_02685	346.59	-1.86813	0.339055	-5.50982	3.59192e-08	1.61284e-06
	TCDM_13521	123.085	-1.86758	0.487982	-3.82716	0.000129632	0.00223632
	TCDM_08090	1497.88	-1.86617	0.302788	-6.16328	7.12545e-10	4.47506e-08
	TCDM_04788	759.03	-1.86347	0.247113	-7.54094	4.66601e-14	5.40189e-12
	TCDM_12672	79.8332	-1.85896	0.379502	-4.89843	9.66079e-07	3.1047e-05
	TCDM_09593	546.859	-1.85181	0.313881	-5.89972	3.64111e-09	1.97669e-07
	TCDM_08073	225.816	-1.85022	0.40362	-4.58405	4.56055e-06	0.000123443
	TCDM_07925	884.923	-1.84264	0.278352	-6.61982	3.59639e-11	2.8326e-09
	TCDM_08466	407.326	-1.83465	0.265868	-6.90063	5.17738e-12	4.64948e-10
	TCDM_00031	777.687	-1.83245	0.295289	-6.20562	5.44829e-10	3.61052e-08
	TCDM_01968	397.878	-1.82361	0.30415	-5.99578	2.02512e-09	1.17936e-07
	TCDM_04050	124.104	-1.82025	0.333509	-5.45788	4.81861e-08	2.11425e-06
	TCDM_10983	127.324	-1.80691	0.466466	-3.87362	0.00010723	0.0019081
	TCDM_00169	1003.98	-1.79601	0.226145	-7.94187	1.99159e-15	2.94418e-13
	TCDM_08441	1133.02	-1.79476	0.333143	-5.38736	7.14996e-08	2.98713e-06
	TCDM_13764	190.659	-1.79316	0.30899	-5.80331	6.50184e-09	3.414e-07
	TCDM_08994	82.7332	-1.79243	0.486589	-3.68366	0.000229909	0.00366871
	TCDM_12981	491.114	-1.78662	0.628798	-2.84133	0.00449262	0.0399718
	TCDM_00776	334.915	-1.7803	0.34596	-5.14599	2.6612e-07	9.76011e-06
	TCDM_02352	602.71	-1.77979	0.310939	-5.72393	1.04087e-08	5.20923e-07
	TCDM_05968	523.441	-1.77577	0.236081	-7.52187	5.39986e-14	6.17706e-12
	TCDM_05638	184.101	-1.77341	0.298137	-5.9483	2.70945e-09	1.51367e-07
	TCDM_07569	170.315	-1.77062	0.378804	-4.67424	2.95049e-06	8.45716e-05
	TCDM_13013	86.5311	-1.76876	0.496916	-3.55947	0.000371604	0.00543493
	TCDM_01555	194.677	-1.76796	0.287983	-6.13911	8.29849e-10	5.1602e-08
	TCDM_08801	439.634	-1.76498	0.405483	-4.35278	1.3442e-05	0.000322909
	TCDM_07432	48.1561	-1.76435	0.401877	-4.39028	1.13204e-05	0.000276084
	TCDM_04180	28.6957	-1.76268	0.505243	-3.48878	0.000485232	0.00680765
	TCDM_08492	772.995	-1.76092	0.22019	-7.99728	1.27195e-15	2.00363e-13
	TCDM_06891	1788.33	-1.76012	0.381529	-4.61333	3.9626e-06	0.000109102
	TCDM_09531	612.083	-1.7574	0.292117	-6.01608	1.78695e-09	1.05701e-07
	TCDM_07546	655.163	-1.75545	0.456678	-3.84396	0.000121064	0.00211896
	TCDM_03016	1167.05	-1.75347	0.398917	-4.39558	1.10479e-05	0.000270816
	TCDM_01074	197.915	-1.75236	0.491989	-3.56179	0.000368336	0.00540357
	TCDM_13603	113.48	-1.75103	0.331767	-5.2779	1.30673e-07	5.12506e-06
	TCDM_09423	1034.47	-1.75077	0.377498	-4.63783	3.52094e-06	9.79154e-05
	TCDM_06438	203.474	-1.75066	0.305468	-5.73106	9.98035e-09	5.07414e-07
	TCDM_03088	414.872	-1.74919	0.34324	-5.0961	3.46717e-07	1.2071e-05
	TCDM_14052	55.8704	-1.74485	0.436385	-3.99841	6.37685e-05	0.00121578
	TCDM_01969	2014.31	-1.7445	0.225269	-7.74406	9.62916e-15	1.30319e-12
	TCDM_00325	560.313	-1.74155	0.222565	-7.82489	5.08099e-15	7.28705e-13
	TCDM_07588	117.749	-1.74025	0.381513	-4.56144	5.08029e-06	0.000134852
	TCDM_00813	1301.68	-1.73858	0.331909	-5.23813	1.62215e-07	6.25995e-06
	TCDM_13970	63.2846	-1.73398	0.451504	-3.84046	0.000122804	0.002144
	TCDM_05059	316.769	-1.72989	0.285824	-6.0523	1.42796e-09	8.57582e-08
	TCDM_10808	480.935	-1.72949	0.462502	-3.73941	0.00018445	0.0030401
	TCDM_01468	124.475	-1.72485	0.354578	-4.8645	1.14747e-06	3.63897e-05
	TCDM_00158	674.676	-1.72307	0.399011	-4.31835	1.57197e-05	0.000372045
	TCDM_10797	63.4227	-1.71689	0.535718	-3.20484	0.00135139	0.0156641
	TCDM_07023	803.757	-1.71569	0.329701	-5.20378	1.95279e-07	7.35856e-06
	TCDM_02689	594.673	-1.71334	0.279108	-6.13863	8.32377e-10	5.1602e-08
	TCDM_14221	102.279	-1.7059	0.418493	-4.07631	4.57569e-05	0.000923951
	TCDM_02848	2674.7	-1.70289	0.278208	-6.12092	9.30371e-10	5.69422e-08
	TCDM_01381	69.4794	-1.69917	0.395016	-4.30152	1.69631e-05	0.00039853
	TCDM_01366	181.451	-1.69433	0.452475	-3.74459	0.000180691	0.00299356
	TCDM_10199	27.2881	-1.69119	0.463724	-3.64696	0.000265357	0.0041326
	TCDM_02500	3141.83	-1.69088	0.324809	-5.20576	1.93202e-07	7.30898e-06
	TCDM_01967	2220.95	-1.69001	0.280024	-6.03524	1.58723e-09	9.47309e-08
	TCDM_07981	133.695	-1.68919	0.305226	-5.53423	3.12605e-08	1.42361e-06
	TCDM_13257	213.714	-1.68875	0.402112	-4.19971	2.67261e-05	0.000593097
	TCDM_12658	43.2275	-1.68829	0.548271	-3.0793	0.00207486	0.0220302
	TCDM_05550	928.282	-1.68207	0.215312	-7.81224	5.61804e-15	7.93879e-13
	TCDM_00508	1195.84	-1.67972	0.327181	-5.13392	2.83763e-07	1.02507e-05
	TCDM_00118	5099.28	-1.67737	0.381582	-4.39582	1.10355e-05	0.000270816
	TCDM_08783	862.807	-1.67342	0.398775	-4.19639	2.712e-05	0.000600451
	TCDM_00555	428.673	-1.66882	0.347961	-4.79599	1.61877e-06	4.93801e-05
	TCDM_00680	285.581	-1.66044	0.28422	-5.84209	5.15487e-09	2.75184e-07
	TCDM_10924	299.883	-1.65897	0.319732	-5.18863	2.11849e-07	7.89013e-06
	TCDM_12875	134.47	-1.65535	0.527645	-3.13724	0.00170544	0.0187287
	TCDM_01832	432.236	-1.65527	0.293523	-5.63932	1.70723e-08	8.08115e-07
	TCDM_14237	203.633	-1.65305	0.26332	-6.27774	3.43529e-10	2.3748e-08
	TCDM_06230	662.405	-1.65202	0.218441	-7.56278	3.94532e-14	4.73882e-12
	TCDM_02218	892.451	-1.64205	0.215641	-7.61472	2.64258e-14	3.25545e-12
	TCDM_08546	320.114	-1.64047	0.264663	-6.19834	5.70624e-10	3.73002e-08
	TCDM_08773	140.541	-1.63756	0.30556	-5.35923	8.35792e-08	3.4321e-06
	TCDM_13256	65.7171	-1.63394	0.401839	-4.06614	4.77977e-05	0.000955069
	TCDM_02691	496.595	-1.63264	0.364706	-4.47659	7.58451e-06	0.000193314
	TCDM_06638	401.184	-1.63217	0.237008	-6.88658	5.71488e-12	5.08466e-10
	TCDM_04433	160.002	-1.63182	0.302612	-5.39244	6.95056e-08	2.9422e-06
	TCDM_06117	153.756	-1.63116	0.346898	-4.70213	2.57463e-06	7.51964e-05
	TCDM_04026	688.038	-1.62613	0.335706	-4.84391	1.27308e-06	3.9847e-05
	TCDM_10200	86.7226	-1.62531	0.560399	-2.90028	0.00372835	0.0349519
	TCDM_09355	420.425	-1.62349	0.527928	-3.07521	0.00210357	0.0222858
	TCDM_03958	207.031	-1.62204	0.328627	-4.93581	7.98201e-07	2.59997e-05
	TCDM_09463	298.235	-1.61799	0.300648	-5.38169	7.37908e-08	3.06951e-06
	TCDM_01543	144.261	-1.6149	0.305277	-5.28996	1.22341e-07	4.85773e-06
	TCDM_06752	2038.49	-1.61272	0.361438	-4.46194	8.12204e-06	0.000205381
	TCDM_14011	351.032	-1.6114	0.367681	-4.38261	1.17268e-05	0.000285273
	TCDM_03718	110.396	-1.60981	0.345666	-4.65712	3.20663e-06	9.08925e-05
	TCDM_06588	300.619	-1.60338	0.369685	-4.33715	1.44344e-05	0.000345026
	TCDM_03019	292.969	-1.60185	0.399617	-4.00847	6.11143e-05	0.0011745
	TCDM_11216	38.7014	-1.59273	0.47916	-3.32401	0.000887326	0.0111617
	TCDM_00001	168.226	-1.59119	0.373784	-4.25699	2.07199e-05	0.0004786
	TCDM_12922	52.7812	-1.58849	0.407456	-3.89855	9.67698e-05	0.00175445
	TCDM_10922	63.66	-1.58825	0.4574	-3.47234	0.000515942	0.00717465
	TCDM_09754	157.368	-1.58722	0.300244	-5.28645	1.2471e-07	4.93144e-06
	TCDM_07495	2014.36	-1.57493	0.476723	-3.30366	0.000954314	0.0117833
	TCDM_01885	216.974	-1.57315	0.259092	-6.07178	1.26497e-09	7.64474e-08
	TCDM_03406	213.066	-1.57228	0.291627	-5.39142	6.99014e-08	2.94597e-06
	TCDM_07587	242.327	-1.57196	0.307256	-5.11613	3.11864e-07	1.09369e-05
	TCDM_10537	780.164	-1.57147	0.209592	-7.49776	6.49168e-14	7.25332e-12
	TCDM_10108	195.147	-1.57134	0.429933	-3.65485	0.000257332	0.00403377
	TCDM_00662	1365.76	-1.57108	0.291466	-5.39026	7.03541e-08	2.95211e-06
	TCDM_14510	218.819	-1.57091	0.363041	-4.3271	1.51083e-05	0.000359345
	TCDM_01428	48.7143	-1.56483	0.401345	-3.89896	9.66052e-05	0.00175445
	TCDM_06643	1578.75	-1.56276	0.212411	-7.35723	1.87764e-13	1.98266e-11
	TCDM_07792	5373.49	-1.56272	0.173205	-9.02241	1.84004e-19	4.11184e-17
	TCDM_01379	255.546	-1.5627	0.335706	-4.65496	3.24048e-06	9.13713e-05
	TCDM_10193	72.6348	-1.55883	0.336863	-4.62748	3.70137e-06	0.000102497
	TCDM_04468	251.49	-1.55827	0.265498	-5.86922	4.37856e-09	2.35048e-07
	TCDM_11381	35.2486	-1.55826	0.497651	-3.13124	0.00174069	0.0190504
	TCDM_10092	578.271	-1.55636	0.395471	-3.93545	8.30419e-05	0.00153157
	TCDM_00755	179.937	-1.55621	0.454058	-3.42734	0.000609531	0.00815736
	TCDM_07764	1119.07	-1.54415	0.328486	-4.70081	2.5913e-06	7.54538e-05
	TCDM_03762	71.8961	-1.54252	0.505986	-3.04855	0.00229947	0.0238872
	TCDM_09234	701.165	-1.54235	0.260996	-5.90949	3.43174e-09	1.87361e-07
	TCDM_06173	34.2229	-1.54196	0.476817	-3.23386	0.0012213	0.0145241
	TCDM_06962	661.792	-1.53978	0.372303	-4.13584	3.53664e-05	0.000742
	TCDM_04251	213.631	-1.53961	0.511721	-3.00869	0.00262374	0.0267042
	TCDM_12152	467.182	-1.53944	0.338631	-4.54608	5.46542e-06	0.000143883
	TCDM_02525	301.974	-1.53762	0.26846	-5.72754	1.01895e-08	5.12621e-07
	TCDM_12964	394.096	-1.53594	0.269711	-5.69477	1.23538e-08	6.01315e-07
	TCDM_06949	273.576	-1.5331	0.381856	-4.01486	5.94802e-05	0.00114768
	TCDM_08595	102.299	-1.53073	0.308055	-4.96902	6.72928e-07	2.22971e-05
	TCDM_01035	487.24	-1.52935	0.230286	-6.64107	3.11414e-11	2.47304e-09
	TCDM_05715	172.852	-1.52715	0.284629	-5.36541	8.07675e-08	3.33088e-06
	TCDM_00002	121.653	-1.52627	0.392172	-3.89183	9.94927e-05	0.00179704
	TCDM_09471	89.3026	-1.52276	0.544211	-2.79811	0.00514031	0.0444984
	TCDM_04557	37.0373	-1.52274	0.437175	-3.48312	0.0004956	0.00692183
	TCDM_13156	57.512	-1.519	0.451994	-3.36067	0.00077755	0.0100108
	TCDM_06944	560.386	-1.51292	0.274857	-5.50441	3.70398e-08	1.65542e-06
	TCDM_06812	154.786	-1.51072	0.324594	-4.65418	3.25269e-06	9.13713e-05
	TCDM_09537	133.957	-1.50729	0.311077	-4.84538	1.2637e-06	3.97653e-05
	TCDM_07459	897.692	-1.50535	0.244243	-6.16332	7.12362e-10	4.47506e-08
	TCDM_07253	625.625	-1.50452	0.24183	-6.2214	4.92742e-10	3.31102e-08
	TCDM_01242	1147.3	-1.50339	0.32845	-4.57724	4.71152e-06	0.000127171
	TCDM_08547	685.611	-1.50248	0.384465	-3.90796	9.30774e-05	0.00170034
	TCDM_07893	328.018	-1.50012	0.234897	-6.38632	1.69927e-10	1.21853e-08
	TCDM_00653	1239.09	-1.49857	0.450707	-3.32493	0.00088442	0.0111617
	TCDM_08538	959.095	-1.49804	0.295288	-5.07315	3.91281e-07	1.33327e-05
	TCDM_13357	72.1998	-1.49769	0.368023	-4.06956	4.71022e-05	0.000946873
	TCDM_02058	468.557	-1.49683	0.239752	-6.24324	4.28596e-10	2.90027e-08
	TCDM_07602	155.593	-1.49613	0.475184	-3.14853	0.00164095	0.0182498
	TCDM_13942	260.354	-1.49478	0.43353	-3.44794	0.000564887	0.00771023
	TCDM_03674	115.475	-1.49087	0.46695	-3.19278	0.00140913	0.0160875
	TCDM_07892	78.8579	-1.49046	0.45407	-3.28243	0.00102916	0.0125816
	TCDM_07645	951.35	-1.48935	0.24855	-5.99216	2.07078e-09	1.19151e-07
	TCDM_05909	175.533	-1.48869	0.338332	-4.40008	1.0821e-05	0.000266614
	TCDM_11735	503.833	-1.4838	0.255289	-5.81224	6.16429e-09	3.27252e-07
	TCDM_08046	734.331	-1.48363	0.220576	-6.72615	1.74208e-11	1.41862e-09
	TCDM_07659	162.781	-1.47723	0.329147	-4.48805	7.18771e-06	0.000184178
	TCDM_03103	1326.48	-1.47707	0.339013	-4.35696	1.31884e-05	0.000317612
	TCDM_14305	68.3261	-1.47511	0.462241	-3.19121	0.0014168	0.0161304
	TCDM_01474	225.113	-1.47492	0.350933	-4.20285	2.63576e-05	0.000586275
	TCDM_05695	317.66	-1.47465	0.41311	-3.56964	0.000357476	0.00526031
	TCDM_01030	217.884	-1.47337	0.281934	-5.22594	1.73272e-07	6.60702e-06
	TCDM_00774	99.9322	-1.46982	0.344966	-4.26076	2.03729e-05	0.000471718
	TCDM_02373	2139.63	-1.46841	0.206208	-7.12103	1.07124e-12	1.05036e-10
	TCDM_14137	46.3968	-1.46732	0.424884	-3.45347	0.000553431	0.00761879
	TCDM_01451	446.545	-1.46399	0.350283	-4.17944	2.92229e-05	0.000635301
	TCDM_04635	135.353	-1.45804	0.327606	-4.45059	8.56335e-06	0.000215406
	TCDM_10381	551.266	-1.45696	0.243656	-5.97958	2.23709e-09	1.25709e-07
	TCDM_07643	294.294	-1.45094	0.465485	-3.11705	0.00182672	0.0198017
	TCDM_05339	495.933	-1.45089	0.391772	-3.70341	0.000212722	0.00344696
	TCDM_13950	555.658	-1.44948	0.356724	-4.0633	4.8384e-05	0.000964568
	TCDM_12874	61.0022	-1.44945	0.466168	-3.10929	0.00187539	0.0201573
	TCDM_07152	96.4343	-1.44561	0.362767	-3.98496	6.74901e-05	0.00127409
	TCDM_02788	210.612	-1.4452	0.270396	-5.34475	9.05408e-08	3.70106e-06
	TCDM_09824	355.347	-1.44408	0.279795	-5.16121	2.45358e-07	9.03311e-06
	TCDM_06958	92.1722	-1.44392	0.356147	-4.05427	5.0292e-05	0.000998462
	TCDM_00046	954.241	-1.44138	0.379345	-3.79966	0.000144892	0.00247295
	TCDM_05730	1577.7	-1.44098	0.200131	-7.2002	6.01233e-13	6.146e-11
	TCDM_00468	412.292	-1.4401	0.322464	-4.46594	7.97188e-06	0.000202116
	TCDM_08293	1202.34	-1.43859	0.235778	-6.10146	1.05102e-09	6.39192e-08
	TCDM_03505	1458.32	-1.43725	0.247597	-5.8048	6.44439e-09	3.40242e-07
	TCDM_04206	509.003	-1.43642	0.369336	-3.88919	0.00010058	0.00180313
	TCDM_07934	36.6394	-1.43453	0.517964	-2.76955	0.00561332	0.047481
	TCDM_10709	150.842	-1.4288	0.336644	-4.24426	2.19317e-05	0.000502964
	TCDM_07464	360.308	-1.42839	0.490765	-2.91053	0.00360815	0.0341921
	TCDM_01782	175.167	-1.4281	0.32237	-4.42999	9.42356e-06	0.000234588
	TCDM_00283	333.125	-1.42804	0.29676	-4.81211	1.49348e-06	4.59454e-05
	TCDM_04262	659.546	-1.42679	0.352745	-4.04482	5.23626e-05	0.00103105
	TCDM_04556	44.3116	-1.42644	0.420492	-3.39232	0.000693042	0.0090976
	TCDM_03948	380.263	-1.42486	0.48032	-2.96647	0.00301238	0.029814
	TCDM_01254	211.976	-1.42448	0.385677	-3.69347	0.000221218	0.00354872
	TCDM_02065	314.844	-1.42214	0.400685	-3.54927	0.000386301	0.00562419
	TCDM_00060	158.211	-1.42148	0.309873	-4.58731	4.4899e-06	0.000122016
	TCDM_12445	83.7337	-1.41825	0.373839	-3.79374	0.000148394	0.00251484
	TCDM_10379	237.437	-1.41779	0.27649	-5.12781	2.93132e-07	1.05101e-05
	TCDM_07246	592.076	-1.41658	0.320561	-4.41906	9.91291e-06	0.000245498
	TCDM_07700	342.516	-1.41339	0.250903	-5.6332	1.76892e-08	8.33213e-07
	TCDM_04190	480.847	-1.4128	0.266041	-5.31046	1.09349e-07	4.37808e-06
	TCDM_02567	634.127	-1.41002	0.257995	-5.46531	4.62093e-08	2.03681e-06
	TCDM_03327	1060.65	-1.40623	0.20238	-6.94847	3.69257e-12	3.44485e-10
	TCDM_00278	819.318	-1.40569	0.233677	-6.01553	1.79304e-09	1.05701e-07
	TCDM_07727	50.2017	-1.40474	0.38894	-3.61173	0.000304164	0.00464659
	TCDM_00002	2149.96	-1.40417	0.387694	-3.62187	0.000292486	0.00449679
	TCDM_05461	372.707	-1.39915	0.249253	-5.61337	1.98429e-08	9.21113e-07
	TCDM_04713	1269.92	-1.39829	0.236067	-5.92327	3.15605e-09	1.7429e-07
	TCDM_02859	448.996	-1.39636	0.38235	-3.65205	0.000260152	0.00406471
	TCDM_14480	311.55	-1.39495	0.373425	-3.73555	0.000187303	0.00307657
	TCDM_03750	85.5052	-1.39345	0.362861	-3.84019	0.000122942	0.002144
	TCDM_10870	226.379	-1.393	0.424459	-3.28184	0.00103134	0.0125923
	TCDM_08366	88.0458	-1.39191	0.357849	-3.88966	0.000100387	0.00180302
	TCDM_09392	179.188	-1.38958	0.385858	-3.60128	0.000316649	0.00478409
	TCDM_01186	1018.86	-1.38882	0.284536	-4.88102	1.05538e-06	3.38038e-05
	TCDM_06126	789.401	-1.38844	0.211157	-6.57543	4.85133e-11	3.67058e-09
	TCDM_03161	208.3	-1.38345	0.281274	-4.91853	8.71945e-07	2.81158e-05
	TCDM_12724	40.5569	-1.38111	0.416389	-3.31687	0.000910307	0.0113436
	TCDM_08690	1216.22	-1.37867	0.180987	-7.61754	2.58547e-14	3.22646e-12
	TCDM_03843	43.4907	-1.37693	0.459907	-2.99393	0.00275413	0.027828
	TCDM_08955	384.58	-1.3759	0.224629	-6.12523	9.05552e-10	5.57785e-08
	TCDM_01594	85.3453	-1.37561	0.324264	-4.24224	2.21295e-05	0.000506291
	TCDM_04434	158.772	-1.37101	0.409157	-3.35081	0.000805748	0.0103232
	TCDM_13230	47.8953	-1.3669	0.45114	-3.02987	0.00244659	0.0251975
	TCDM_00303	377.756	-1.36649	0.250664	-5.45148	4.99529e-08	2.17193e-06
	TCDM_08027	920.952	-1.36481	0.337872	-4.03942	5.35837e-05	0.00105294
	TCDM_05896	764.721	-1.36221	0.473654	-2.87596	0.00402805	0.0370742
	TCDM_05454	1430.73	-1.36127	0.415552	-3.2758	0.00105363	0.0127672
	TCDM_10373	392.486	-1.36109	0.255362	-5.33003	9.81971e-08	3.9646e-06
	TCDM_10531	136.197	-1.361	0.324561	-4.19337	2.74841e-05	0.000606382
	TCDM_04857	771.788	-1.35302	0.316462	-4.27547	1.90733e-05	0.000442694
	TCDM_06965	405.67	-1.35039	0.282998	-4.77173	1.82648e-06	5.50178e-05
	TCDM_09601	774.092	-1.35027	0.25675	-5.25911	1.44757e-07	5.63147e-06
	TCDM_04950	940.126	-1.3484	0.257489	-5.23673	1.63442e-07	6.28207e-06
	TCDM_05212	123.182	-1.34759	0.375574	-3.58808	0.000333126	0.00498623
	TCDM_08188	897.54	-1.34641	0.366579	-3.6729	0.000239816	0.00379637
	TCDM_10477	69.2057	-1.34492	0.365735	-3.67731	0.000235706	0.00373745
	TCDM_14470	107.465	-1.34446	0.320635	-4.19312	2.7514e-05	0.000606382
	TCDM_00671	389.407	-1.34216	0.247463	-5.42368	5.8384e-08	2.50452e-06
	TCDM_09881	232.777	-1.33761	0.337801	-3.95977	7.5023e-05	0.00140065
	TCDM_10380	1190.6	-1.33454	0.239774	-5.5658	2.60949e-08	1.19974e-06
	TCDM_05161	31.245	-1.33387	0.434983	-3.0665	0.00216581	0.0227485
	TCDM_10099	117.8	-1.33235	0.397904	-3.34841	0.000812766	0.0103717
	TCDM_14224	1870.44	-1.33188	0.27947	-4.76573	1.88173e-06	5.63289e-05
	TCDM_08720	193.873	-1.33142	0.321629	-4.13963	3.47863e-05	0.00073197
	TCDM_00881	333.731	-1.33066	0.323773	-4.10985	3.95918e-05	0.00081639
	TCDM_10682	3911.98	-1.33011	0.233587	-5.69426	1.23905e-08	6.01315e-07
	TCDM_02546	882.755	-1.32693	0.482626	-2.74939	0.0059706	0.0498016
	TCDM_08701	482.922	-1.32304	0.402049	-3.29074	0.000999256	0.0122473
	TCDM_04158	555.425	-1.32245	0.274842	-4.81169	1.49661e-06	4.59454e-05
	TCDM_14097	144.548	-1.31996	0.410964	-3.21186	0.00131877	0.0154239
	TCDM_09935	529.086	-1.31967	0.38802	-3.40104	0.000671293	0.00888493
	TCDM_11090	159.61	-1.318	0.472606	-2.78879	0.00529054	0.0453495
	TCDM_12926	253.626	-1.31434	0.33114	-3.96912	7.21382e-05	0.00135651
	TCDM_12912	695.899	-1.31374	0.374194	-3.51084	0.000446688	0.00635885
	TCDM_10201	223.808	-1.31208	0.450317	-2.91369	0.00357184	0.0340157
	TCDM_12240	57.1396	-1.30943	0.469627	-2.78823	0.00529975	0.045388
	TCDM_10378	763.006	-1.30837	0.440847	-2.96786	0.00299883	0.0297683
	TCDM_13465	196.428	-1.30414	0.274018	-4.75932	1.94243e-06	5.79652e-05
	TCDM_04366	828.314	-1.30164	0.393247	-3.30998	0.000933037	0.0115834
	TCDM_10942	147.016	-1.29698	0.287825	-4.50613	6.60204e-06	0.000170995
	TCDM_04057	611.084	-1.29635	0.255861	-5.06663	4.04916e-07	1.37485e-05
	TCDM_11078	120.383	-1.29577	0.438386	-2.95578	0.00311875	0.030705
	TCDM_07431	126.441	-1.29562	0.402989	-3.21503	0.0013043	0.0153028
	TCDM_08499	97.4981	-1.29545	0.40451	-3.20252	0.00136233	0.0157299
	TCDM_00394	126.094	-1.29431	0.351113	-3.68631	0.000227525	0.00364039
	TCDM_01185	406.273	-1.29221	0.403053	-3.20605	0.0013457	0.0156548
	TCDM_07456	999.793	-1.29121	0.2267	-5.69566	1.22896e-08	6.01315e-07
	TCDM_01061	297.935	-1.291	0.293762	-4.39472	1.10917e-05	0.000271195
	TCDM_03959	171.369	-1.28824	0.280842	-4.58707	4.49511e-06	0.000122016
	TCDM_00391	546.475	-1.28815	0.253674	-5.07797	3.8149e-07	1.30919e-05
	TCDM_04768	423.114	-1.28454	0.250914	-5.11944	3.06452e-07	1.07864e-05
	TCDM_01448	233.722	-1.28357	0.280784	-4.57137	4.8455e-06	0.000130057
	TCDM_14276	153.616	-1.28238	0.387223	-3.31173	0.000927214	0.011526
	TCDM_10705	700.129	-1.28131	0.408001	-3.14045	0.00168688	0.0185604
	TCDM_07699	781.221	-1.2801	0.460984	-2.77689	0.00548819	0.0466278
	TCDM_08028	1163.02	-1.27921	0.317983	-4.02289	5.74885e-05	0.0011205
	TCDM_02498	298.647	-1.27799	0.335578	-3.80834	0.000139905	0.00239208
	TCDM_09578	91.3558	-1.27516	0.363435	-3.50864	0.000450396	0.0063927
	TCDM_08929	130.435	-1.27502	0.359227	-3.54935	0.000386176	0.00562419
	TCDM_13931	935.03	-1.27366	0.314299	-4.05238	5.0699e-05	0.00100447
	TCDM_10790	65.3247	-1.27158	0.408061	-3.11615	0.00183232	0.0198086
	TCDM_07107	340.608	-1.27112	0.255457	-4.97586	6.49573e-07	2.15977e-05
	TCDM_06603	498.583	-1.26816	0.277578	-4.56864	4.90894e-06	0.000131393
	TCDM_03882	1865.29	-1.26756	0.310714	-4.0795	4.5133e-05	0.000918819
	TCDM_00883	57.4401	-1.26678	0.395634	-3.2019	0.00136526	0.0157299
	TCDM_08325	1224.31	-1.26647	0.415516	-3.04795	0.00230407	0.0239091
	TCDM_12884	112.186	-1.26646	0.435476	-2.90823	0.00363483	0.034411
	TCDM_04552	720.603	-1.26589	0.352049	-3.59577	0.000323428	0.0048712
	TCDM_14281	273.602	-1.25825	0.438345	-2.87046	0.00409876	0.0376529
	TCDM_02151	206.655	-1.25666	0.39226	-3.20363	0.00135705	0.0157108
	TCDM_06655	550.648	-1.25483	0.346736	-3.61898	0.00029577	0.00453279
	TCDM_03896	427.69	-1.25371	0.380104	-3.29835	0.000972548	0.011981
	TCDM_03603	735.744	-1.25088	0.222174	-5.63018	1.80022e-08	8.43819e-07
	TCDM_08378	1357.99	-1.24896	0.198196	-6.30167	2.94464e-10	2.05037e-08
	TCDM_02092	1770	-1.24815	0.271376	-4.59933	4.2385e-06	0.000116365
	TCDM_06221	413.287	-1.24673	0.215531	-5.78444	7.27532e-09	3.77884e-07
	TCDM_07053	329.544	-1.24648	0.329515	-3.78277	0.00015509	0.00260534
	TCDM_03377	3299.63	-1.24418	0.402146	-3.09386	0.0019757	0.0210939
	TCDM_01225	145.678	-1.24319	0.362553	-3.42899	0.000605831	0.00813049
	TCDM_05544	643.444	-1.24201	0.310413	-4.00116	6.30334e-05	0.00120655
	TCDM_13853	101.405	-1.2419	0.436393	-2.84584	0.00442949	0.0396274
	TCDM_01748	211.303	-1.24056	0.279964	-4.43114	9.37348e-06	0.000233948
	TCDM_12808	693.61	-1.23779	0.227018	-5.45238	4.96994e-08	2.17073e-06
	TCDM_04034	371.622	-1.23729	0.242267	-5.10714	3.27077e-07	1.14287e-05
	TCDM_09330	432.3	-1.23649	0.241189	-5.12666	2.94931e-07	1.05195e-05
	TCDM_09750	1212.52	-1.23602	0.179075	-6.90223	5.11918e-12	4.64059e-10
	TCDM_04274	335.799	-1.23576	0.264404	-4.67377	2.95724e-06	8.45716e-05
	TCDM_12861	252.695	-1.23348	0.32915	-3.74747	0.00017863	0.00296452
	TCDM_14025	330.674	-1.23162	0.419777	-2.93398	0.00334643	0.032285
	TCDM_08262	568.27	-1.23144	0.331092	-3.71934	0.000199747	0.00326423
	TCDM_08214	39.1215	-1.22933	0.41662	-2.95072	0.00317032	0.0310537
	TCDM_03475	243.716	-1.22802	0.434508	-2.82623	0.0047099	0.0415352
	TCDM_13913	110.316	-1.22514	0.410685	-2.98317	0.00285278	0.028674
	TCDM_03217	392.89	-1.22149	0.353989	-3.45064	0.000559253	0.00765507
	TCDM_00912	679.35	-1.22074	0.272586	-4.47836	7.52193e-06	0.000192229
	TCDM_07392	68.002	-1.21797	0.437292	-2.78526	0.00534854	0.0456837
	TCDM_14161	125.99	-1.21641	0.318473	-3.8195	0.000133722	0.00230275
	TCDM_07262	2309.81	-1.21585	0.288876	-4.2089	2.56616e-05	0.000574785
	TCDM_02119	315.457	-1.21491	0.260222	-4.66874	3.03057e-06	8.64116e-05
	TCDM_02134	824.706	-1.21297	0.291805	-4.15679	3.2275e-05	0.000684615
	TCDM_04017	258.784	-1.21138	0.26934	-4.49758	6.87323e-06	0.00017754
	TCDM_02444	93.1037	-1.20958	0.374654	-3.22852	0.00124432	0.0147516
	TCDM_10071	580.253	-1.20923	0.254802	-4.74576	2.07729e-06	6.17979e-05
	TCDM_05107	191.105	-1.20542	0.26085	-4.62114	3.81645e-06	0.00010538
	TCDM_05876	173.797	-1.20439	0.435651	-2.76458	0.00569954	0.047999
	TCDM_01938	266.72	-1.20326	0.272207	-4.42039	9.85239e-06	0.00024463
	TCDM_06590	363.733	-1.20312	0.313436	-3.83847	0.000123804	0.00215512
	TCDM_04548	78.9668	-1.20151	0.344608	-3.48661	0.000489182	0.00684215
	TCDM_07931	279.139	-1.20145	0.408315	-2.94245	0.00325622	0.0316172
	TCDM_02501	1014.53	-1.20094	0.200484	-5.99018	2.09604e-09	1.19886e-07
	TCDM_10722	81.5469	-1.19938	0.405234	-2.95972	0.00307918	0.0304088
	TCDM_11435	46.7157	-1.19928	0.381513	-3.14348	0.00166951	0.0184182
	TCDM_09580	857.932	-1.19795	0.211799	-5.65607	1.54878e-08	7.36742e-07
	TCDM_05685	136.202	-1.19678	0.317735	-3.76658	0.000165499	0.00275611
	TCDM_08507	636.498	-1.19478	0.224021	-5.33334	9.64241e-08	3.90945e-06
	TCDM_01799	572.894	-1.19061	0.358067	-3.3251	0.000883861	0.0111617
	TCDM_06263	560.841	-1.18972	0.334983	-3.5516	0.000382903	0.00559166
	TCDM_09452	1478.94	-1.18873	0.201565	-5.8975	3.6905e-09	1.99225e-07
	TCDM_01121	97.8728	-1.18676	0.341271	-3.47747	0.000506163	0.00705643
	TCDM_11382	102.367	-1.18503	0.343503	-3.44984	0.000560915	0.0076669
	TCDM_02490	181.589	-1.18277	0.34506	-3.42773	0.000608641	0.00815681
	TCDM_08533	1930.02	-1.18268	0.371688	-3.18193	0.00146299	0.0165777
	TCDM_07140	123.182	-1.18263	0.391673	-3.01943	0.00253247	0.0259384
	TCDM_02321	296.75	-1.18228	0.395255	-2.99119	0.00277892	0.0280087
	TCDM_01343	211.555	-1.17691	0.288723	-4.07624	4.57696e-05	0.000923951
	TCDM_03488	5503.99	-1.17416	0.367737	-3.19293	0.00140839	0.0160875
	TCDM_08430	555.999	-1.17379	0.369811	-3.17404	0.00150334	0.0169281
	TCDM_06888	191.77	-1.1704	0.280282	-4.17581	2.96933e-05	0.00064262
	TCDM_11153	2063.99	-1.16853	0.230859	-5.06164	4.15669e-07	1.40247e-05
	TCDM_14242	334.637	-1.16824	0.259178	-4.50747	6.56056e-06	0.000170379
	TCDM_07462	322.088	-1.16567	0.274327	-4.24918	2.1455e-05	0.000493209
	TCDM_02323	373.819	-1.1655	0.227629	-5.12018	3.0524e-07	1.07833e-05
	TCDM_00532	144.698	-1.16519	0.317588	-3.66886	0.000243634	0.00384414
	TCDM_00272	206.607	-1.1649	0.305338	-3.81511	0.000136121	0.0023357
	TCDM_06747	1268.28	-1.16465	0.292146	-3.98652	6.70493e-05	0.00127076
	TCDM_08270	475.799	-1.1645	0.214222	-5.43596	5.45032e-08	2.3591e-06
	TCDM_00666	185.708	-1.16109	0.363054	-3.19812	0.00138326	0.0158803
	TCDM_01747	913.179	-1.15998	0.195829	-5.92343	3.15302e-09	1.7429e-07
	TCDM_02232	160.821	-1.15785	0.392359	-2.95099	0.00316756	0.0310537
	TCDM_11312	239.105	-1.15779	0.300987	-3.84662	0.000119756	0.00209988
	TCDM_04602	215.459	-1.15713	0.314154	-3.68331	0.000230225	0.00366871
	TCDM_05591	498.263	-1.15549	0.241948	-4.77578	1.79014e-06	5.40925e-05
	TCDM_09424	3484.49	-1.15463	0.233799	-4.93854	7.87114e-07	2.58136e-05
	TCDM_05464	362.225	-1.15443	0.280856	-4.11041	3.94956e-05	0.000816158
	TCDM_07089	346.6	-1.15418	0.361448	-3.19321	0.001407	0.0160875
	TCDM_07784	185.691	-1.15403	0.315696	-3.65551	0.000256672	0.00403
	TCDM_05528	242.908	-1.15133	0.275435	-4.18004	2.91463e-05	0.000635072
	TCDM_12654	94.5364	-1.14917	0.339027	-3.38962	0.000699904	0.00916011
	TCDM_03358	153.838	-1.14843	0.268192	-4.2821	1.85137e-05	0.000431792
	TCDM_10811	127.309	-1.14834	0.327794	-3.50323	0.000459655	0.0065049
	TCDM_12847	63.5778	-1.14801	0.401856	-2.85677	0.00427971	0.038755
	TCDM_05435	180.376	-1.14791	0.272795	-4.20795	2.57701e-05	0.000575872
	TCDM_06919	102.512	-1.14606	0.316315	-3.62315	0.000291041	0.00448175
	TCDM_02137	490.465	-1.1457	0.267006	-4.29093	1.7793e-05	0.000417007
	TCDM_03354	413.034	-1.14531	0.315979	-3.62464	0.000289368	0.00446314
	TCDM_00237	80.9942	-1.14447	0.399889	-2.86197	0.00421017	0.0384558
	TCDM_04405	619.304	-1.14337	0.340245	-3.36042	0.000778234	0.0100108
	TCDM_08767	291.469	-1.14102	0.277372	-4.11367	3.89419e-05	0.000808117
	TCDM_00022	515.238	-1.13766	0.231034	-4.9242	8.47079e-07	2.74986e-05
	TCDM_04472	503.255	-1.13288	0.223131	-5.07717	3.8309e-07	1.31e-05
	TCDM_08678	3305.26	-1.13137	0.377313	-2.99849	0.0027132	0.0275012
	TCDM_01645	258.764	-1.13028	0.287154	-3.93614	8.28019e-05	0.00153008
	TCDM_14344	1216.61	-1.12915	0.312801	-3.60981	0.000306423	0.00467367
	TCDM_01114	335.674	-1.12749	0.269987	-4.17609	2.96569e-05	0.00064262
	TCDM_08890	380.118	-1.12601	0.298237	-3.77557	0.000159644	0.00267717
	TCDM_01347	100.381	-1.1223	0.321691	-3.48874	0.000485299	0.00680765
	TCDM_14439	159.761	-1.11754	0.38257	-2.92114	0.00348756	0.0333785
	TCDM_08446	284.024	-1.11507	0.303038	-3.67964	0.000233559	0.00370954
	TCDM_05217	936.76	-1.11164	0.30276	-3.67169	0.000240949	0.00380802
	TCDM_08257	340.117	-1.11061	0.390076	-2.84715	0.00441121	0.0395404
	TCDM_03482	608.614	-1.10879	0.228666	-4.84897	1.24103e-06	3.92273e-05
	TCDM_08463	180.193	-1.10718	0.308717	-3.58641	0.000335262	0.00500237
	TCDM_07435	296.245	-1.10621	0.23649	-4.67761	2.90237e-06	8.34996e-05
	TCDM_00366	366.591	-1.10615	0.321928	-3.43601	0.000590352	0.00797847
	TCDM_02804	82.0415	-1.10427	0.374696	-2.94711	0.00320763	0.0313423
	TCDM_02179	118.428	-1.1036	0.387952	-2.84468	0.00444566	0.0396274
	TCDM_08877	262.864	-1.10274	0.260499	-4.23317	2.30418e-05	0.000524666
	TCDM_05955	645.555	-1.10239	0.270399	-4.07689	4.56416e-05	0.000923951
	TCDM_01331	696.978	-1.09844	0.202289	-5.43004	5.63421e-08	2.42776e-06
	TCDM_06394	526.926	-1.09722	0.239049	-4.58993	4.43398e-06	0.000121385
	TCDM_02981	539.356	-1.09703	0.242628	-4.52146	6.14151e-06	0.000160364
	TCDM_09458	110.866	-1.09447	0.392882	-2.78574	0.00534052	0.0456557
	TCDM_06094	106.519	-1.09435	0.35947	-3.04436	0.00233177	0.0241184
	TCDM_05104	579.783	-1.09202	0.239901	-4.55196	5.31487e-06	0.000140304
	TCDM_01581	311.271	-1.09179	0.320965	-3.40158	0.00066998	0.00887977
	TCDM_08673	1526.94	-1.08775	0.254075	-4.28121	1.85876e-05	0.000432465
	TCDM_03390	431.312	-1.08752	0.30883	-3.52142	0.000429243	0.00614694
	TCDM_06186	5685.45	-1.08709	0.181416	-5.99227	2.0693e-09	1.19151e-07
	TCDM_02519	675.297	-1.08409	0.201586	-5.37779	7.54054e-08	3.12315e-06
	TCDM_09229	710.327	-1.08351	0.361401	-2.9981	0.00271672	0.0275078
	TCDM_04636	328.539	-1.0817	0.367635	-2.94234	0.00325747	0.0316172
	TCDM_07203	177.77	-1.07753	0.279669	-3.85287	0.000116743	0.00205455
	TCDM_05389	327.253	-1.0741	0.259864	-4.13333	3.57551e-05	0.00074852
	TCDM_02653	433.102	-1.07203	0.277803	-3.85897	0.000113865	0.00201127
	TCDM_03364	93.7417	-1.0708	0.315517	-3.39378	0.000689346	0.00907387
	TCDM_00898	539.789	-1.0688	0.223469	-4.78278	1.72891e-06	5.25731e-05
	TCDM_07183	506.043	-1.06825	0.321096	-3.32689	0.000878206	0.0111182
	TCDM_03631	636.827	-1.06777	0.23604	-4.52367	6.07751e-06	0.000159125
	TCDM_04420	958.972	-1.06743	0.18974	-5.62573	1.84722e-08	8.61649e-07
	TCDM_06318	269.931	-1.06588	0.33258	-3.20487	0.00135124	0.0156641
	TCDM_00314	138.949	-1.06482	0.313559	-3.39591	0.000684014	0.00901604
	TCDM_02425	843.924	-1.06191	0.380561	-2.79039	0.0052645	0.0452069
	TCDM_10230	2590.32	-1.06062	0.271604	-3.90503	9.42122e-05	0.00171781
	TCDM_00274	1050.66	-1.05857	0.25029	-4.22936	2.34353e-05	0.000531107
	TCDM_10700	1275.26	-1.0565	0.264386	-3.99607	6.44025e-05	0.00122543
	TCDM_06384	1056.37	-1.05462	0.305929	-3.44727	0.000566277	0.00771824
	TCDM_02660	2145.38	-1.05448	0.222831	-4.7322	2.22103e-06	6.54659e-05
	TCDM_12614	557.924	-1.05339	0.252898	-4.16528	3.10973e-05	0.000665509
	TCDM_14235	369.505	-1.05168	0.217868	-4.82713	1.38515e-06	4.27972e-05
	TCDM_01332	222.99	-1.05074	0.348023	-3.01916	0.00253473	0.0259384
	TCDM_06634	5378.94	-1.0468	0.301578	-3.47108	0.000518375	0.00718301
	TCDM_00326	194.502	-1.04644	0.265413	-3.94269	8.05737e-05	0.00149755
	TCDM_05246	297.658	-1.04531	0.296158	-3.52955	0.000416261	0.00599117
	TCDM_08968	1282.99	-1.04503	0.205495	-5.08544	3.66782e-07	1.27235e-05
	TCDM_03231	125.086	-1.043	0.355599	-2.93308	0.00335614	0.0323138
	TCDM_00055	89.781	-1.0423	0.309944	-3.36285	0.000771422	0.0099498
	TCDM_09270	177.421	-1.04176	0.36862	-2.82612	0.00471156	0.0415352
	TCDM_01248	397.653	-1.04118	0.234131	-4.44698	8.70855e-06	0.000218487
	TCDM_03716	218.72	-1.03944	0.326463	-3.18395	0.0014528	0.0164817
	TCDM_09015	705.415	-1.0384	0.252208	-4.11722	3.83475e-05	0.000797578
	TCDM_08695	513.712	-1.03808	0.362146	-2.86648	0.00415071	0.0380211
	TCDM_04396	572.497	-1.0377	0.230038	-4.51099	6.45249e-06	0.000168027
	TCDM_05957	183.113	-1.03747	0.266316	-3.89565	9.79343e-05	0.00177222
	TCDM_01958	152.029	-1.03673	0.311936	-3.32353	0.000888851	0.0111647
	TCDM_10332	364.368	-1.03565	0.315976	-3.27761	0.00104689	0.0127175
	TCDM_08165	325.339	-1.03532	0.339492	-3.04961	0.00229137	0.0238287
	TCDM_02068	753.664	-1.03463	0.237092	-4.36383	1.27807e-05	0.000308568
	TCDM_02205	78.7163	-1.03431	0.36353	-2.84518	0.0044386	0.0396274
	TCDM_14407	95.8497	-1.03038	0.362201	-2.84478	0.00444422	0.0396274
	TCDM_12171	605.349	-1.02859	0.287333	-3.57977	0.000343895	0.0051153
	TCDM_06239	888.567	-1.02772	0.202362	-5.07863	3.80174e-07	1.30919e-05
	TCDM_08491	290.83	-1.02649	0.275766	-3.72231	0.000197411	0.00323155
	TCDM_09020	1306.96	-1.02386	0.319205	-3.20752	0.00133887	0.0155941
	TCDM_01749	1091.15	-1.02329	0.283563	-3.6087	0.000307732	0.0046862
	TCDM_14307	177.034	-1.02319	0.357684	-2.86059	0.00422853	0.0385503
	TCDM_00210	977.104	-1.02232	0.245981	-4.15608	3.23751e-05	0.000685225
	TCDM_08526	902.463	-1.02198	0.199441	-5.12422	2.98776e-07	1.05939e-05
	TCDM_07019	211.113	-1.02195	0.264687	-3.86099	0.000112931	0.00199844
	TCDM_14419	393.288	-1.02078	0.366899	-2.78217	0.00539963	0.0459974
	TCDM_09541	1389.42	-1.02055	0.196251	-5.20021	1.9906e-07	7.44266e-06
	TCDM_03196	300.996	-1.0205	0.254094	-4.01623	5.91362e-05	0.00114334
	TCDM_03067	317.749	-1.02018	0.318293	-3.20517	0.00134984	0.0156641
	TCDM_07669	656.862	-1.01765	0.214961	-4.7341	2.20029e-06	6.50542e-05
	TCDM_07917	4064.8	-1.01695	0.233956	-4.34676	1.38161e-05	0.000331069
	TCDM_14010	352.209	-1.01657	0.248881	-4.08455	4.4162e-05	0.000900961
	TCDM_01513	180.013	-1.01535	0.284541	-3.56836	0.000359221	0.00527792
	TCDM_01715	258.257	-1.01516	0.343798	-2.95277	0.00314934	0.0309427
	TCDM_04595	428.657	-1.01381	0.340344	-2.97879	0.00289389	0.0289962
	TCDM_11800	96.2622	-1.01179	0.344914	-2.93347	0.003352	0.0323063
	TCDM_07550	173.125	-1.01174	0.361022	-2.80244	0.00507171	0.0440236
	TCDM_14447	279.004	-1.01174	0.32509	-3.1122	0.00185701	0.0200269
	TCDM_10211	178.423	-1.01109	0.321711	-3.14285	0.00167309	0.0184366
	TCDM_00259	52.227	-1.00902	0.364893	-2.76524	0.00568803	0.0479441
	TCDM_03380	3308.73	-1.00856	0.168437	-5.98776	2.12755e-09	1.20968e-07
	TCDM_04101	925.115	-1.0064	0.21047	-4.7817	1.73818e-06	5.26883e-05
	TCDM_12918	390.379	-1.00436	0.319836	-3.14022	0.00168819	0.0185604
	TCDM_04259	2540	-1.00193	0.299097	-3.34984	0.000808582	0.010332
amastigote UP	Row.names	baseMean	log2FoldChange	lfcSE	stat	pvalue	padj
	TCDM_05518	455.328	1.00095	0.265688	3.76739	0.00016496	0.00275611
	TCDM_10196	67.7544	1.0041	0.35373	2.8386	0.00453125	0.0401798
	TCDM_09743	266.196	1.00958	0.346672	2.91219	0.00358902	0.0340443
	TCDM_07466	240.206	1.01529	0.259787	3.90815	9.30041e-05	0.00170034
	TCDM_04387	177.059	1.02543	0.308777	3.32093	0.00089719	0.01124
	TCDM_04860	376.637	1.02566	0.260383	3.93905	8.18064e-05	0.0015146
	TCDM_04275	107.109	1.02697	0.313709	3.27365	0.00106166	0.0128321
	TCDM_13404	1907.56	1.03088	0.246136	4.18824	2.81123e-05	0.000615333
	TCDM_12177	190.781	1.03341	0.316061	3.26964	0.00107685	0.012983
	TCDM_03229	451.401	1.03631	0.231965	4.46754	7.91249e-06	0.00020114
	TCDM_10838	124.745	1.03868	0.333157	3.11768	0.00182278	0.0197911
	TCDM_07687	190.499	1.0387	0.295505	3.51499	0.00043977	0.00626965
	TCDM_13483	3115.1	1.04645	0.251112	4.16726	3.08285e-05	0.00066123
	TCDM_09401	439.496	1.04772	0.279884	3.7434	0.000181544	0.0030025
	TCDM_05093	417.756	1.04872	0.249422	4.20461	2.61536e-05	0.000583087
	TCDM_10599	161.202	1.05902	0.306708	3.45287	0.000554648	0.00762221
	TCDM_02637	485.059	1.05921	0.364473	2.90615	0.00365908	0.0344849
	TCDM_10240	134.001	1.064	0.312274	3.40725	0.000656201	0.00873329
	TCDM_02942	2347.97	1.07133	0.228664	4.68518	2.79712e-06	8.09565e-05
	TCDM_12206	175.791	1.07964	0.281937	3.82937	0.000128471	0.00222519
	TCDM_05549	122.064	1.08169	0.351688	3.07571	0.00210004	0.0222729
	TCDM_05199	93.6616	1.08358	0.35096	3.08747	0.00201869	0.0214813
	TCDM_05361	927.531	1.08373	0.188372	5.75313	8.76074e-09	4.50171e-07
	TCDM_14130	88.7508	1.08423	0.387621	2.79714	0.0051557	0.0445915
	TCDM_04133	4785.75	1.08682	0.328763	3.3058	0.000947066	0.0117166
	TCDM_01550	133.656	1.09074	0.338575	3.22158	0.00127487	0.0150126
	TCDM_08337	676.329	1.09454	0.226454	4.83337	1.34243e-06	4.17457e-05
	TCDM_11294	121.294	1.09701	0.348887	3.1443	0.00166483	0.0183878
	TCDM_05928	197.77	1.09816	0.276259	3.9751	7.03499e-05	0.00132548
	TCDM_10819	104.926	1.1026	0.339424	3.24845	0.00116035	0.0139199
	TCDM_03007	186.925	1.10559	0.309261	3.57495	0.000350293	0.00518639
	TCDM_06070	214.223	1.11116	0.325557	3.41311	0.000642255	0.00855954
	TCDM_04495	144.451	1.11831	0.35697	3.13278	0.00173158	0.0189725
	TCDM_06787	2062.48	1.13294	0.408741	2.77177	0.00557526	0.0472422
	TCDM_13969	491.426	1.13352	0.216332	5.23973	1.6081e-07	6.23073e-06
	TCDM_06885	212.464	1.1338	0.286082	3.96321	7.39485e-05	0.00138513
	TCDM_02924	116.238	1.13481	0.311247	3.64603	0.000266323	0.00414094
	TCDM_05829	253.572	1.1388	0.26871	4.23801	2.25512e-05	0.000514714
	TCDM_11173	166.395	1.1402	0.353908	3.22174	0.00127415	0.0150126
	TCDM_06429	66.7749	1.14897	0.415681	2.76406	0.00570876	0.0480346
	TCDM_04015	312.035	1.15747	0.292319	3.95962	7.50687e-05	0.00140065
	TCDM_10961	107.258	1.16301	0.363413	3.20025	0.00137309	0.0158013
	TCDM_09347	248.688	1.1632	0.410409	2.83425	0.00459329	0.0406501
	TCDM_02772	67.1422	1.16353	0.381843	3.04713	0.00231037	0.0239485
	TCDM_05782	165.959	1.16791	0.293024	3.98572	6.72761e-05	0.00127255
	TCDM_11929	217.245	1.17021	0.361237	3.23944	0.00119763	0.0142957
	TCDM_04836	162.693	1.17537	0.341342	3.44339	0.000574474	0.00779678
	TCDM_14520	712.365	1.18028	0.418057	2.82324	0.00475403	0.041856
	TCDM_11210	107.763	1.18286	0.405424	2.91758	0.00352753	0.0336939
	TCDM_10822	1066.59	1.18841	0.321716	3.69397	0.000220782	0.00354765
	TCDM_01426	150.841	1.19261	0.360773	3.30569	0.000947424	0.0117166
	TCDM_03544	60.4924	1.19975	0.39125	3.06645	0.00216618	0.0227485
	TCDM_08263	1273.71	1.20091	0.347269	3.45814	0.000543915	0.00750931
	TCDM_03957	162.658	1.2018	0.317558	3.7845	0.00015402	0.00259191
	TCDM_09790	58.4339	1.20502	0.384649	3.13278	0.00173159	0.0189725
	TCDM_08045	564.676	1.2079	0.21045	5.73962	9.48915e-09	4.85006e-07
	TCDM_12721	213.492	1.2126	0.349349	3.47101	0.000518495	0.00718301
	TCDM_10747	47.8429	1.22396	0.394197	3.10494	0.00190317	0.0203647
	TCDM_13639	67.9204	1.2243	0.419049	2.92162	0.00348216	0.03336
	TCDM_02428	123.769	1.23498	0.440879	2.80118	0.00509155	0.044116
	TCDM_10290	324.199	1.23818	0.374552	3.30577	0.000947167	0.0117166
	TCDM_02274	93.8185	1.23858	0.362264	3.419	0.000628511	0.00838801
	TCDM_07468	64.8324	1.24303	0.383695	3.23962	0.0011969	0.0142957
	TCDM_02275	454.476	1.24808	0.258472	4.8287	1.37426e-06	4.25977e-05
	TCDM_04279	221.594	1.25205	0.345946	3.61921	0.0002955	0.00453279
	TCDM_12562	145.812	1.2541	0.357362	3.50933	0.00044923	0.00638558
	TCDM_06387	327.208	1.25886	0.29785	4.2265	2.37359e-05	0.000536655
	TCDM_14362	87.8699	1.26727	0.35722	3.54758	0.000388783	0.00565176
	TCDM_03592	265.783	1.27291	0.286715	4.43962	9.0117e-06	0.000225504
	TCDM_13035	66.9971	1.273	0.402873	3.1598	0.0015788	0.0176199
	TCDM_01245	258.499	1.27433	0.254763	5.00202	5.67334e-07	1.90612e-05
	TCDM_08944	54.4195	1.27448	0.409133	3.11506	0.00183907	0.0198558
	TCDM_10620	59.2357	1.27887	0.373856	3.42076	0.000624454	0.00834545
	TCDM_09560	33.548	1.28005	0.452489	2.82891	0.00467066	0.0412503
	TCDM_08566	41.7799	1.28131	0.436558	2.93504	0.0033351	0.032208
	TCDM_06923	932.337	1.28386	0.252553	5.08354	3.70467e-07	1.28051e-05
	TCDM_10746	158.415	1.28796	0.35192	3.6598	0.000252412	0.0039696
	TCDM_05828	124.8	1.28909	0.352891	3.65293	0.00025927	0.00405753
	TCDM_04651	72.37	1.29808	0.408966	3.17406	0.00150322	0.0169281
	TCDM_14222	119.062	1.30662	0.298437	4.3782	1.19662e-05	0.00028963
	TCDM_04944	3313.62	1.31287	0.192927	6.80503	1.0103e-11	8.59116e-10
	TCDM_13598	72.814	1.31736	0.44109	2.98661	0.00282087	0.0283829
	TCDM_12274	918.296	1.32028	0.293953	4.49148	7.07307e-06	0.000181725
	TCDM_09006	347.582	1.3348	0.407112	3.27872	0.0010428	0.0126839
	TCDM_08808	335.349	1.33496	0.270253	4.93968	7.82497e-07	2.575e-05
	TCDM_12534	66.3666	1.34435	0.443202	3.03326	0.00241924	0.0249426
	TCDM_06386	89.7492	1.34524	0.467728	2.87613	0.00402589	0.0370742
	TCDM_01417	289.43	1.34939	0.320216	4.21401	2.5088e-05	0.000564567
	TCDM_13592	709.635	1.35768	0.22582	6.01223	1.82987e-09	1.07215e-07
	TCDM_10616	126.936	1.36839	0.354974	3.85491	0.000115773	0.00204122
	TCDM_08643	59.4515	1.36953	0.477262	2.86955	0.00411051	0.0377248
	TCDM_07993	34.1441	1.37031	0.448022	3.05857	0.00222397	0.023279
	TCDM_08699	95.8344	1.39028	0.41225	3.37243	0.000745071	0.00962284
	TCDM_13254	42.8092	1.3932	0.455145	3.061	0.00220602	0.0231163
	TCDM_10972	168.02	1.39537	0.388891	3.58806	0.000333142	0.00498623
	TCDM_13195	112.955	1.39732	0.49055	2.84848	0.00439282	0.0394743
	TCDM_04100	112.063	1.4004	0.497676	2.81387	0.00489485	0.0427199
	TCDM_02763	635.59	1.40351	0.27379	5.12624	2.95583e-07	1.05195e-05
	TCDM_00950	254.315	1.40711	0.392112	3.58853	0.000332549	0.00498623
	TCDM_11881	32.8961	1.41154	0.501501	2.81462	0.00488344	0.0426591
	TCDM_12213	26.4493	1.41206	0.512934	2.75291	0.00590681	0.049393
	TCDM_00826	2811.11	1.4129	0.174574	8.0934	5.80199e-16	9.9556e-14
	TCDM_00027	247.184	1.42161	0.3616	3.93144	8.44375e-05	0.00155433
	TCDM_12848	33.433	1.42595	0.512636	2.7816	0.00540913	0.0460375
	TCDM_12859	1139.51	1.42848	0.519803	2.74813	0.00599366	0.0499008
	TCDM_03734	126.832	1.43605	0.430668	3.33446	0.000854646	0.0108485
	TCDM_07150	114.007	1.44032	0.344052	4.18635	2.83472e-05	0.000619064
	TCDM_03395	5205.97	1.44036	0.304252	4.73411	2.20016e-06	6.50542e-05
	TCDM_11063	80.0724	1.45652	0.389249	3.74189	0.000182645	0.00301552
	TCDM_01826	167.6	1.46487	0.409816	3.57446	0.000350955	0.0051882
	TCDM_12259	86.9139	1.46688	0.375955	3.90174	9.55026e-05	0.00173804
	TCDM_02484	179.232	1.47088	0.320584	4.58815	4.47202e-06	0.000122016
	TCDM_09233	137.447	1.47195	0.387774	3.79591	0.000147102	0.00249736
	TCDM_10828	104.874	1.47507	0.379595	3.88592	0.000101944	0.00182416
	TCDM_05922	67.9886	1.47971	0.412155	3.59017	0.000330459	0.0049693
	TCDM_04971	35.6183	1.48602	0.447063	3.32397	0.000887457	0.0111617
	TCDM_07291	44.7994	1.48708	0.422424	3.52036	0.000430962	0.00616237
	TCDM_09720	758.396	1.4957	0.538408	2.778	0.00546951	0.0465102
	TCDM_12332	30.9015	1.52049	0.496636	3.06158	0.00220174	0.0230966
	TCDM_02118	2108.6	1.53071	0.508669	3.00925	0.00261898	0.0266869
	TCDM_12851	175.293	1.53544	0.415392	3.69637	0.000218702	0.00352602
	TCDM_09649	519.501	1.54442	0.270218	5.71544	1.09419e-08	5.44771e-07
	TCDM_04828	81.2915	1.55057	0.462869	3.34991	0.000808373	0.010332
	TCDM_13097	36.2663	1.55373	0.490892	3.16512	0.00155021	0.0173613
	TCDM_04327	1511.18	1.56608	0.342535	4.57204	4.83005e-06	0.000130005
	TCDM_12820	741.369	1.57825	0.339076	4.65455	3.24693e-06	9.13713e-05
	TCDM_10810	29.732	1.58573	0.468398	3.38543	0.000710664	0.00924055
	TCDM_13224	26.226	1.58677	0.573521	2.76671	0.00566242	0.0478122
	TCDM_00317	874.708	1.59328	0.51861	3.07222	0.00212473	0.0223866
	TCDM_12405	24.569	1.60375	0.575381	2.78728	0.0053153	0.0454806
	TCDM_00514	89.2516	1.60835	0.498304	3.22765	0.00124811	0.0147516
	TCDM_13700	76.2518	1.61033	0.436863	3.68613	0.00022769	0.00364039
	TCDM_02106	172.021	1.62873	0.401621	4.05539	5.00513e-05	0.00099574
	TCDM_09799	219.902	1.64501	0.258667	6.35957	2.02322e-10	1.44008e-08
	TCDM_03081	362.56	1.6484	0.497022	3.31655	0.000911363	0.0113436
	TCDM_12469	45.1639	1.65928	0.441245	3.76045	0.000169606	0.00281963
	TCDM_10661	113.897	1.66101	0.363949	4.56385	5.02246e-06	0.000133686
	TCDM_09163	272.14	1.66321	0.401794	4.13946	3.48122e-05	0.00073197
	TCDM_12642	63.9891	1.68665	0.389128	4.33442	1.46146e-05	0.000348467
	TCDM_12803	249.715	1.71027	0.611851	2.79523	0.00518623	0.0447426
	TCDM_07933	511.45	1.72523	0.372014	4.63754	3.52573e-06	9.79154e-05
	TCDM_10716	29.2506	1.73626	0.57957	2.99578	0.00273745	0.0276885
	TCDM_01462	114.489	1.75779	0.545413	3.22286	0.0012692	0.0149824
	TCDM_00993	1612.36	1.77133	0.597377	2.96519	0.00302499	0.0299044
	TCDM_00318	632.484	1.82527	0.387993	4.70439	2.54632e-06	7.45963e-05
	TCDM_01936	288.864	1.8372	0.306966	5.98501	2.16382e-09	1.22307e-07
	TCDM_13629	25.8575	1.83887	0.51015	3.60457	0.000312665	0.00473881
	TCDM_06038	991.621	1.86271	0.25317	7.35754	1.87326e-13	1.98266e-11
	TCDM_09687	42.9011	1.87776	0.498522	3.76665	0.000165456	0.00275611
	TCDM_10180	121.671	1.88381	0.545626	3.45257	0.000555266	0.00762221
	TCDM_11796	37.9331	1.89119	0.52119	3.62859	0.00028497	0.00440237
	TCDM_11954	381.098	1.89798	0.258479	7.34287	2.09057e-13	2.18351e-11
	TCDM_09098	33.2414	1.90053	0.512849	3.70583	0.000210697	0.00341991
	TCDM_12869	1661.68	1.90102	0.474917	4.00284	6.25871e-05	0.0012004
	TCDM_12680	27.498	1.90618	0.596259	3.1969	0.00138915	0.0159289
	TCDM_13229	929.186	1.90685	0.482058	3.95564	7.63307e-05	0.00142144
	TCDM_12927	41.0206	1.92632	0.518517	3.71505	0.000203164	0.00331443
	TCDM_03331	3477.92	1.92854	0.295864	6.51832	7.1099e-11	5.29605e-09
	TCDM_12222	28.5584	1.93693	0.56219	3.44533	0.000570366	0.00775197
	TCDM_11657	907.745	1.95583	0.605926	3.22783	0.00124731	0.0147516
	TCDM_06115	110.721	1.96471	0.316837	6.20103	5.60955e-10	3.69193e-08
	TCDM_00782	316.457	1.9662	0.318908	6.16541	7.02996e-10	4.47357e-08
	TCDM_13329	731.313	1.97812	0.334142	5.91999	3.21968e-09	1.76788e-07
	TCDM_13548	147.92	1.99163	0.424658	4.68996	2.7326e-06	7.93281e-05
	TCDM_08817	672.595	2.01833	0.392556	5.14149	2.72562e-07	9.95834e-06
	TCDM_06430	197.288	2.02764	0.476442	4.25581	2.08298e-05	0.000479984
	TCDM_10308	174.807	2.03092	0.412813	4.91971	8.66732e-07	2.80418e-05
	TCDM_04801	238.798	2.03314	0.350804	5.79566	6.80532e-09	3.55393e-07
	TCDM_02783	327.027	2.0347	0.390059	5.2164	1.82432e-07	6.92879e-06
	TCDM_02156	413.04	2.03912	0.498001	4.09462	4.22869e-05	0.000866386
	TCDM_03632	1088.82	2.04045	0.486836	4.19125	2.77427e-05	0.000610021
	TCDM_10073	2844.9	2.04913	0.3242	6.32058	2.60585e-10	1.82771e-08
	TCDM_10198	3989.57	2.05312	0.582962	3.52188	0.000428505	0.00614552
	TCDM_07236	728.648	2.05566	0.221376	9.28584	1.60437e-20	3.95292e-18
	TCDM_00915	150.995	2.06332	0.442839	4.65931	3.17268e-06	9.0196e-05
	TCDM_13621	88.8764	2.13539	0.38317	5.57296	2.50445e-08	1.15698e-06
	TCDM_07315	366.501	2.20721	0.269245	8.19778	2.44876e-16	4.2782e-14
	TCDM_13527	486.891	2.23753	0.331769	6.74425	1.5382e-11	1.26329e-09
	TCDM_11909	1168.43	2.25077	0.215676	10.4358	1.70086e-25	6.05317e-23
	TCDM_06163	136.54	2.28484	0.47931	4.76693	1.87053e-06	5.61685e-05
	TCDM_13079	335.644	2.28875	0.43744	5.23216	1.67543e-07	6.41404e-06
	TCDM_07221	199.584	2.30702	0.336561	6.85468	7.14707e-12	6.24329e-10
	TCDM_03633	678.343	2.34921	0.357824	6.56527	5.19384e-11	3.89903e-09
	TCDM_10556	475.707	2.37831	0.48847	4.8689	1.12222e-06	3.57066e-05
	TCDM_07865	107.681	2.38044	0.361342	6.58777	4.46492e-11	3.45995e-09
	TCDM_00994	470.69	2.41756	0.238235	10.1478	3.38982e-24	1.05073e-21
	TCDM_04875	773.06	2.4185	0.230601	10.4878	9.83043e-26	3.6331e-23
	TCDM_06162	79.4346	2.429	0.616223	3.94175	8.08895e-05	0.00150052
	TCDM_01619	281.785	2.47737	0.279719	8.85664	8.24647e-19	1.80092e-16
	TCDM_13526	289.817	2.52377	0.5436	4.6427	3.43891e-06	9.60596e-05
	TCDM_00268	101.494	2.52428	0.360221	7.00759	2.42459e-12	2.30672e-10
	TCDM_04365	695.449	2.54835	0.220454	11.5596	6.6046e-31	3.34019e-28
	TCDM_02846	668.402	2.58405	0.447864	5.76971	7.94071e-09	4.10227e-07
	TCDM_10411	379.927	2.68168	0.311727	8.60265	7.78986e-18	1.52761e-15
	TCDM_04441	989.055	2.71068	0.377681	7.17718	7.1164e-13	7.19805e-11
	TCDM_12519	1630.15	2.71097	0.578864	4.68326	2.82353e-06	8.14753e-05
	TCDM_12567	764.371	2.72186	0.381131	7.14152	9.23028e-13	9.14369e-11
	TCDM_01098	172.871	2.74695	0.423191	6.49105	8.52381e-11	6.25231e-09
	TCDM_08393	220.31	2.75674	0.284047	9.70523	2.86426e-22	7.43855e-20
	TCDM_13496	1001.8	2.82915	0.278172	10.1705	2.68471e-24	8.59911e-22
	TCDM_04442	1163.11	2.83344	0.350257	8.08961	5.98538e-16	1.00901e-13
	TCDM_00914	528.021	2.86807	0.46498	6.16815	6.90917e-10	4.42601e-08
	TCDM_00509	2338.8	2.88565	0.523212	5.51527	3.48241e-08	1.57101e-06
	TCDM_13387	333.219	2.94982	0.518554	5.68855	1.28119e-08	6.18642e-07
	TCDM_13338	937.368	2.96373	0.521261	5.68568	1.30289e-08	6.25976e-07
	TCDM_02337	1686.28	2.97655	0.338559	8.79183	1.47146e-18	3.00836e-16
	TCDM_09485	888.749	3.01901	0.270348	11.1671	5.90706e-29	2.36504e-26
	TCDM_01097	3962.73	3.08372	0.239537	12.8737	6.33196e-38	5.53126e-35
	TCDM_01618	726.883	3.09617	0.27096	11.4267	3.07653e-30	1.47812e-27
	TCDM_02873	725.544	3.22415	0.265885	12.1261	7.68259e-34	4.92147e-31
	TCDM_00035	163.392	3.3935	0.328445	10.332	5.04854e-25	1.73255e-22
	TCDM_02336	837.382	3.57231	0.34822	10.2588	1.0807e-24	3.58084e-22
	TCDM_04467	1017.49	3.64162	0.304883	11.9443	6.95233e-33	4.17531e-30
	TCDM_13656	875.677	3.7728	0.24463	15.4225	1.15604e-53	1.58692e-50
	TCDM_02562	840.113	3.99945	0.294759	13.5685	6.15597e-42	6.57252e-39
	TCDM_13022	3521.11	4.46991	0.276594	16.1605	9.57068e-59	1.53275e-55

## Sheet: AMAvsTRYPO
trypomastigote UP	Row.names	baseMean	log2FoldChange	lfcSE	stat	pvalue	padj
	TCDM_00401	1533.07	-4.52388	0.299693	-15.095	1.74565e-51	4.19348e-48
	TCDM_10265	376.436	-3.95798	0.367485	-10.7705	4.74616e-27	1.93556e-24
	TCDM_13553	2031.11	-3.76156	0.468482	-8.02926	9.80659e-16	1.42834e-13
	TCDM_13204	1722.92	-3.73645	0.448618	-8.32881	8.16568e-17	1.35283e-14
	TCDM_06251	4373.65	-3.69795	0.225155	-16.424	1.28704e-60	6.1836e-57
	TCDM_02848	2674.7	-3.67978	0.277785	-13.2469	4.70286e-40	6.45569e-37
	TCDM_13478	513.097	-3.59266	0.312985	-11.4787	1.68797e-30	9.54098e-28
	TCDM_13475	369.922	-3.57827	0.327663	-10.9206	9.19026e-28	4.01405e-25
	TCDM_11138	404.709	-3.57703	0.279654	-12.7909	1.8437e-37	2.21451e-34
	TCDM_00415	9583.73	-3.44839	0.178421	-19.3273	3.16513e-83	3.04138e-79
	TCDM_12912	695.899	-3.38039	0.372979	-9.06322	1.26653e-19	3.04251e-17
	TCDM_10306	104.189	-3.22045	0.367541	-8.76216	1.91536e-18	3.9159e-16
	TCDM_12770	470.993	-3.21787	0.460502	-6.98775	2.79333e-12	2.48528e-10
	TCDM_10179	1265.28	-3.21733	0.400703	-8.02921	9.81063e-16	1.42834e-13
	TCDM_11912	1006.69	-3.14589	0.397134	-7.92148	2.34706e-15	3.26854e-13
	TCDM_13107	223.045	-3.14427	0.322874	-9.73838	2.06831e-22	5.6784e-20
	TCDM_10180	121.671	-3.1412	0.50742	-6.19053	5.99638e-10	3.62385e-08
	TCDM_13085	338.122	-3.09677	0.434884	-7.1209	1.07223e-12	1.0101e-10
	TCDM_13483	3115.1	-3.04211	0.247427	-12.295	9.63988e-35	7.71913e-32
	TCDM_10457	489.644	-3.01363	0.472479	-6.37833	1.79026e-10	1.22876e-08
	TCDM_10234	760.12	-3.0055	0.284587	-10.5609	4.52165e-26	1.49822e-23
	TCDM_12462	1304.33	-2.99944	0.301769	-9.93954	2.8013e-23	7.91697e-21
	TCDM_09160	616.39	-2.99202	0.259177	-11.5443	7.88954e-31	4.73816e-28
	TCDM_11027	300.154	-2.99199	0.389648	-7.67871	1.60702e-14	2.00544e-12
	TCDM_11891	55.7442	-2.97211	0.409682	-7.25468	4.02618e-13	4.02996e-11
	TCDM_08929	130.435	-2.96861	0.355727	-8.3452	7.10963e-17	1.19853e-14
	TCDM_13344	4331.6	-2.93939	0.199477	-14.7355	3.81473e-49	7.33115e-46
	TCDM_09106	747.96	-2.93765	0.235564	-12.4707	1.07873e-35	1.03655e-32
	TCDM_07933	511.45	-2.92767	0.353328	-8.28596	1.17158e-16	1.90809e-14
	TCDM_10808	480.935	-2.92173	0.462645	-6.31528	2.69672e-10	1.75086e-08
	TCDM_12367	471.173	-2.9194	0.458382	-6.36891	1.90373e-10	1.28823e-08
	TCDM_12948	260.117	-2.89144	0.434064	-6.66133	2.71358e-11	2.13728e-09
	TCDM_12021	997.03	-2.87427	0.313793	-9.15974	5.20218e-20	1.35102e-17
	TCDM_08758	238.932	-2.86893	0.358033	-8.01302	1.1193e-15	1.60527e-13
	TCDM_12918	390.379	-2.86871	0.317848	-9.02542	1.79007e-19	4.1953e-17
	TCDM_12483	160.001	-2.86224	0.313213	-9.13833	6.34268e-20	1.60386e-17
	TCDM_09270	177.421	-2.84794	0.365576	-7.79026	6.68716e-15	8.68337e-13
	TCDM_13692	769.552	-2.82869	0.266514	-10.6136	2.57507e-26	8.83707e-24
	TCDM_13702	232.833	-2.81124	0.361469	-7.77726	7.41098e-15	9.49494e-13
	TCDM_13280	566.551	-2.79358	0.423805	-6.59168	4.34875e-11	3.25499e-09
	TCDM_13043	411.124	-2.79035	0.390239	-7.15036	8.65533e-13	8.23456e-11
	TCDM_12861	252.695	-2.78345	0.327809	-8.4911	2.04699e-17	3.7826e-15
	TCDM_11035	812.788	-2.76931	0.23879	-11.5973	4.25515e-31	2.72585e-28
	TCDM_09151	160.713	-2.74996	0.37064	-7.4195	1.17565e-13	1.31358e-11
	TCDM_12163	935.785	-2.74628	0.239871	-11.449	2.37916e-30	1.27007e-27
	TCDM_07505	753.96	-2.74331	0.257315	-10.6613	1.54412e-26	5.49534e-24
	TCDM_12964	394.096	-2.73118	0.269933	-10.118	4.59833e-24	1.38079e-21
	TCDM_00401	728.477	-2.72434	0.242818	-11.2197	3.26319e-29	1.65032e-26
	TCDM_09553	297.593	-2.71808	0.258232	-10.5258	6.57311e-26	2.10537e-23
	TCDM_11844	75.5695	-2.71008	0.432214	-6.27023	3.60521e-10	2.26422e-08
	TCDM_13337	640.951	-2.70737	0.373006	-7.25825	3.92118e-13	3.96617e-11
	TCDM_12162	623.837	-2.7053	0.246604	-10.9702	5.31368e-28	2.43139e-25
	TCDM_11703	142.151	-2.70218	0.46922	-5.75888	8.4676e-09	4.13021e-07
	TCDM_13313	390.842	-2.68987	0.520663	-5.16623	2.38857e-07	8.89605e-06
	TCDM_11684	630.623	-2.68635	0.385705	-6.96478	3.2892e-12	2.87326e-10
	TCDM_10652	361.114	-2.68591	0.294643	-9.11579	7.8101e-20	1.92429e-17
	TCDM_10469	132.285	-2.6742	0.466492	-5.73259	9.89107e-09	4.75216e-07
	TCDM_00402	1293.21	-2.67236	0.250237	-10.6793	1.27211e-26	4.70141e-24
	TCDM_07792	5373.49	-2.67084	0.173306	-15.4111	1.37754e-53	4.41227e-50
	TCDM_10911	49.3702	-2.66182	0.432611	-6.15291	7.60722e-10	4.56861e-08
	TCDM_12368	90.0829	-2.65593	0.491006	-5.40916	6.33226e-08	2.60029e-06
	TCDM_12479	382.42	-2.65216	0.397506	-6.67201	2.52328e-11	2.02052e-09
	TCDM_13379	1996.92	-2.63074	0.51335	-5.12466	2.9808e-07	1.09322e-05
	TCDM_13282	131.694	-2.6283	0.364387	-7.21294	5.47583e-13	5.40564e-11
	TCDM_04944	3313.62	-2.57218	0.188817	-13.6226	2.93802e-42	4.70524e-39
	TCDM_07506	1228.32	-2.56872	0.206801	-12.4212	2.00612e-35	1.75244e-32
	TCDM_13468	127.138	-2.56859	0.451709	-5.68638	1.29762e-08	6.02359e-07
	TCDM_11345	160.652	-2.56739	0.566735	-4.53013	5.89468e-06	0.00016908
	TCDM_10060	2385.06	-2.55864	0.238141	-10.7442	6.30903e-27	2.42494e-24
	TCDM_10758	158.354	-2.55588	0.515734	-4.95581	7.20285e-07	2.50769e-05
	TCDM_09813	1605.59	-2.54773	0.202511	-12.5807	2.69658e-36	2.87904e-33
	TCDM_12585	468.204	-2.54509	0.341729	-7.44769	9.49877e-14	1.08659e-11
	TCDM_10010	68.9572	-2.54361	0.533944	-4.76382	1.89963e-06	6.14598e-05
	TCDM_11843	131.849	-2.53741	0.598663	-4.23845	2.25064e-05	0.000551479
	TCDM_13578	1119.39	-2.53691	0.229699	-11.0445	2.33144e-28	1.12014e-25
	TCDM_09403	89.7218	-2.52789	0.357757	-7.06593	1.59545e-12	1.4741e-10
	TCDM_12054	383.266	-2.52481	0.301199	-8.38254	5.17967e-17	9.04936e-15
	TCDM_09253	147.264	-2.51335	0.439015	-5.72498	1.03449e-08	4.94547e-07
	TCDM_06949	273.576	-2.50364	0.382803	-6.54028	6.14049e-11	4.40328e-09
	TCDM_13790	293.034	-2.50252	0.407832	-6.13616	8.45377e-10	4.98357e-08
	TCDM_12901	1459.72	-2.50212	0.209232	-11.9586	5.85182e-33	4.32539e-30
	TCDM_12575	446.841	-2.50132	0.293991	-8.50813	1.76758e-17	3.33034e-15
	TCDM_07500	55.7001	-2.50031	0.420392	-5.94756	2.72169e-09	1.45293e-07
	TCDM_11346	40.3728	-2.48668	0.559363	-4.44557	8.76609e-06	0.000240667
	TCDM_12989	415.136	-2.47765	0.278778	-8.88752	6.24879e-19	1.33433e-16
	TCDM_10714	210.708	-2.47534	0.390021	-6.34669	2.19992e-10	1.46798e-08
	TCDM_10680	1116.86	-2.47509	0.334105	-7.40813	1.28092e-13	1.41476e-11
	TCDM_11736	217.057	-2.46746	0.2795	-8.82812	1.06449e-18	2.22364e-16
	TCDM_11219	1434.48	-2.4657	0.353823	-6.96876	3.19753e-12	2.81881e-10
	TCDM_12203	1398.02	-2.46523	0.228924	-10.7688	4.83437e-27	1.93556e-24
	TCDM_10263	802.88	-2.45821	0.434208	-5.66136	1.50175e-08	6.87157e-07
	TCDM_11627	263.824	-2.44165	0.320798	-7.61116	2.71652e-14	3.26288e-12
	TCDM_10549	123.197	-2.44084	0.318293	-7.66853	1.73979e-14	2.14329e-12
	TCDM_13086	136.361	-2.42294	0.539567	-4.49053	7.10461e-06	0.0002002
	TCDM_13970	63.2846	-2.41869	0.455408	-5.31104	1.09e-07	4.34598e-06
	TCDM_13616	1903.64	-2.41804	0.410053	-5.89689	3.70422e-09	1.94502e-07
	TCDM_10455	277.404	-2.4172	0.53654	-4.50516	6.63238e-06	0.00018778
	TCDM_09392	179.188	-2.41544	0.386911	-6.24288	4.2959e-10	2.68047e-08
	TCDM_13263	195.07	-2.41065	0.435062	-5.54092	3.00886e-08	1.29072e-06
	TCDM_09774	129.074	-2.40645	0.336197	-7.15784	8.1957e-13	7.92567e-11
	TCDM_12155	156.029	-2.40322	0.488322	-4.92138	8.59361e-07	2.92823e-05
	TCDM_12268	214.653	-2.40165	0.415784	-5.7762	7.64071e-09	3.78452e-07
	TCDM_05730	1577.7	-2.38331	0.200616	-11.8799	1.50503e-32	1.03299e-29
	TCDM_06250	78.8254	-2.3823	0.646477	-3.68505	0.000228656	0.00409153
	TCDM_09629	423.487	-2.37085	0.516026	-4.59444	4.33917e-06	0.00013037
	TCDM_09607	188.024	-2.36692	0.603002	-3.92522	8.6651e-05	0.00179446
	TCDM_12460	305.005	-2.36364	0.589579	-4.00902	6.0971e-05	0.0013285
	TCDM_11636	304.743	-2.36272	0.285745	-8.26863	1.3551e-16	2.17019e-14
	TCDM_02943	1169.48	-2.34847	0.280011	-8.38705	4.98476e-17	8.87011e-15
	TCDM_12491	412.814	-2.34798	0.305711	-7.68038	1.58624e-14	2.00544e-12
	TCDM_11405	139.763	-2.33835	0.316113	-7.39718	1.39111e-13	1.519e-11
	TCDM_11746	684.566	-2.33005	0.319104	-7.30185	2.83844e-13	2.93275e-11
	TCDM_10352	40.8342	-2.32729	0.443863	-5.24327	1.57757e-07	6.16214e-06
	TCDM_09834	445.826	-2.32346	0.354909	-6.54665	5.88434e-11	4.25133e-09
	TCDM_13005	245.773	-2.32288	0.377751	-6.14924	7.78567e-10	4.64674e-08
	TCDM_13606	188.306	-2.31582	0.31551	-7.33991	2.13738e-13	2.25693e-11
	TCDM_11304	341.979	-2.30945	0.440649	-5.24102	1.59695e-07	6.21259e-06
	TCDM_12134	166.41	-2.30886	0.381141	-6.05776	1.38029e-09	7.80191e-08
	TCDM_10898	539.93	-2.30559	0.403902	-5.70829	1.14114e-08	5.37512e-07
	TCDM_00555	428.673	-2.3038	0.349452	-6.59261	4.32163e-11	3.25499e-09
	TCDM_02942	2347.97	-2.30301	0.225447	-10.2153	1.69396e-24	5.25071e-22
	TCDM_12764	446.252	-2.29993	0.420106	-5.47463	4.38425e-08	1.83166e-06
	TCDM_09620	98.6969	-2.29834	0.603988	-3.80527	0.000141649	0.00275527
	TCDM_13006	154.617	-2.29643	0.35841	-6.40726	1.48159e-10	1.02421e-08
	TCDM_03882	1865.29	-2.29228	0.310912	-7.37277	1.67113e-13	1.7842e-11
	TCDM_12359	93.7628	-2.29161	0.559556	-4.09541	4.21422e-05	0.000957315
	TCDM_11918	102.244	-2.28685	0.410351	-5.57292	2.50507e-08	1.0892e-06
	TCDM_11552	300.499	-2.28549	0.319337	-7.15697	8.24817e-13	7.92567e-11
	TCDM_12018	357.073	-2.28291	0.48488	-4.7082	2.49913e-06	7.87348e-05
	TCDM_10665	186.831	-2.27001	0.605837	-3.74689	0.000179038	0.00332119
	TCDM_13219	314.19	-2.26845	0.429125	-5.28622	1.24867e-07	4.94996e-06
	TCDM_12035	121.973	-2.25976	0.566202	-3.99109	6.577e-05	0.00142019
	TCDM_11962	335.095	-2.24497	0.356646	-6.29469	3.08024e-10	1.98645e-08
	TCDM_08874	348.937	-2.24066	0.27311	-8.20426	2.32022e-16	3.53888e-14
	TCDM_07382	801.52	-2.23794	0.305274	-7.33095	2.28527e-13	2.38686e-11
	TCDM_00912	679.35	-2.2326	0.273185	-8.17248	3.02103e-16	4.53579e-14
	TCDM_04098	409.17	-2.22866	0.250372	-8.9014	5.51448e-19	1.20429e-16
	TCDM_08735	127.791	-2.22334	0.356759	-6.23204	4.60386e-10	2.83876e-08
	TCDM_10436	646.466	-2.21877	0.472628	-4.69453	2.67221e-06	8.28298e-05
	TCDM_12859	1139.51	-2.20824	0.517835	-4.26437	2.0047e-05	0.000502097
	TCDM_11073	231.966	-2.20099	0.326374	-6.74376	1.54336e-11	1.26753e-09
	TCDM_11234	126.489	-2.19149	0.310963	-7.04743	1.82248e-12	1.6521e-10
	TCDM_10067	396.847	-2.18962	0.425663	-5.14402	2.68919e-07	9.93862e-06
	TCDM_13118	241.253	-2.17838	0.332031	-6.56076	5.35343e-11	3.89706e-09
	TCDM_11452	121.512	-2.16237	0.622237	-3.47516	0.000510546	0.00802288
	TCDM_12345	1017.64	-2.16132	0.216982	-9.96084	2.26154e-23	6.58518e-21
	TCDM_12185	700.333	-2.1555	0.255141	-8.44826	2.95685e-17	5.36083e-15
	TCDM_10809	437.448	-2.15464	0.380805	-5.65813	1.53028e-08	6.96894e-07
	TCDM_10384	200.064	-2.15248	0.33824	-6.36378	1.96849e-10	1.32274e-08
	TCDM_13610	2654.56	-2.1497	0.555497	-3.86987	0.000108894	0.002183
	TCDM_10711	243.215	-2.14751	0.356996	-6.0155	1.79336e-09	9.79112e-08
	TCDM_13558	137.286	-2.14493	0.522937	-4.10169	4.10139e-05	0.000938339
	TCDM_11790	149.692	-2.13777	0.328936	-6.49903	8.08388e-11	5.75392e-09
	TCDM_12032	464.746	-2.13406	0.407469	-5.23735	1.62897e-07	6.28626e-06
	TCDM_10955	2822.97	-2.13316	0.378144	-5.64114	1.68927e-08	7.58516e-07
	TCDM_10510	499.039	-2.13228	0.356039	-5.98891	2.11252e-09	1.13403e-07
	TCDM_10653	62.1667	-2.12678	0.643057	-3.3073	0.00094201	0.0134299
	TCDM_13438	58.9349	-2.12089	0.547292	-3.87524	0.000106518	0.00214127
	TCDM_11112	935.726	-2.11978	0.376446	-5.63105	1.7912e-08	7.96836e-07
	TCDM_13411	133.864	-2.11848	0.462353	-4.58195	4.60656e-06	0.000137041
	TCDM_08933	153.719	-2.11818	0.321377	-6.59096	4.36979e-11	3.25499e-09
	TCDM_11800	96.2622	-2.11634	0.345178	-6.13115	8.72465e-10	5.08092e-08
	TCDM_13513	41.6389	-2.11403	0.48204	-4.38559	1.1567e-05	0.000309601
	TCDM_08941	127.055	-2.11174	0.299127	-7.05968	1.66884e-12	1.52722e-10
	TCDM_09593	546.859	-2.10778	0.316032	-6.6695	2.56678e-11	2.03836e-09
	TCDM_12633	204.105	-2.10708	0.483425	-4.35865	1.30867e-05	0.00034358
	TCDM_09765	473.697	-2.10463	0.634391	-3.31755	0.000908091	0.0130626
	TCDM_11721	27.3857	-2.09813	0.585806	-3.58162	0.000341474	0.00578699
	TCDM_12950	111.305	-2.09628	0.469404	-4.46583	7.976e-06	0.000222149
	TCDM_09624	165.398	-2.09443	0.403058	-5.19635	2.03236e-07	7.71897e-06
	TCDM_10657	296.077	-2.09291	0.278596	-7.51237	5.80649e-14	6.72224e-12
	TCDM_10811	127.309	-2.08165	0.329573	-6.3162	2.68072e-10	1.75086e-08
	TCDM_00468	412.292	-2.08118	0.324176	-6.41991	1.36355e-10	9.49444e-09
	TCDM_00466	302.228	-2.08112	0.357267	-5.82511	5.70749e-09	2.90176e-07
	TCDM_11069	46.2469	-2.07833	0.465483	-4.46488	8.01128e-06	0.000222487
	TCDM_07509	119.975	-2.07725	0.302443	-6.86825	6.49956e-12	5.57627e-10
	TCDM_12482	372.693	-2.07358	0.561065	-3.69579	0.000219204	0.00393708
	TCDM_13207	139.599	-2.07057	0.303075	-6.83189	8.3802e-12	7.06363e-10
	TCDM_09401	439.496	-2.06711	0.269783	-7.66212	1.82886e-14	2.2245e-12
	TCDM_08872	191.48	-2.06539	0.600912	-3.4371	0.000587982	0.00912291
	TCDM_09192	1529.14	-2.0596	0.374057	-5.50612	3.6683e-08	1.55968e-06
	TCDM_05996	244.16	-2.05211	0.537385	-3.8187	0.000134157	0.00263622
	TCDM_07911	279.898	-2.04569	0.487758	-4.19406	2.74004e-05	0.000659209
	TCDM_02500	3141.83	-2.04401	0.325164	-6.2861	3.25537e-10	2.08539e-08
	TCDM_13083	187.207	-2.03742	0.382182	-5.331	9.76717e-08	3.91053e-06
	TCDM_08990	180.006	-2.03376	0.332844	-6.11024	9.94796e-10	5.75843e-08
	TCDM_11700	161.306	-2.03202	0.342552	-5.932	2.99265e-09	1.58875e-07
	TCDM_11598	1271.07	-2.02778	0.509272	-3.98172	6.84178e-05	0.00147075
	TCDM_10071	580.253	-2.02605	0.256033	-7.91324	2.50771e-15	3.44238e-13
	TCDM_11284	280.355	-2.02317	0.305604	-6.62024	3.58614e-11	2.77897e-09
	TCDM_05997	133.183	-2.02168	0.417726	-4.83973	1.30013e-06	4.30791e-05
	TCDM_13050	588.37	-2.01805	0.357261	-5.64868	1.61688e-08	7.29418e-07
	TCDM_09610	169.235	-2.01679	0.399575	-5.04733	4.48019e-07	1.60038e-05
	TCDM_13108	44.7097	-2.01423	0.590492	-3.4111	0.000647012	0.00993152
	TCDM_09907	337.907	-2.01293	0.311661	-6.45871	1.05602e-10	7.40678e-09
	TCDM_09051	212.183	-2.00423	0.465509	-4.30546	1.6664e-05	0.00042361
	TCDM_10649	497.109	-2.00069	0.569421	-3.51356	0.00044215	0.00717672
	TCDM_12183	105.585	-1.99941	0.374353	-5.34098	9.24431e-08	3.73229e-06
	TCDM_12410	25.7457	-1.99875	0.514972	-3.88128	0.000103908	0.002102
	TCDM_03750	85.5052	-1.99595	0.367469	-5.43161	5.58469e-08	2.32309e-06
	TCDM_07893	328.018	-1.99147	0.238201	-8.36044	6.2485e-17	1.07218e-14
	TCDM_13289	71.3892	-1.98589	0.604778	-3.28367	0.00102463	0.0143106
	TCDM_09097	59.5871	-1.98376	0.371619	-5.33816	9.38957e-08	3.77508e-06
	TCDM_12775	158.059	-1.98274	0.279907	-7.08354	1.40516e-12	1.31089e-10
	TCDM_02859	448.996	-1.98264	0.383709	-5.16703	2.3784e-07	8.89262e-06
	TCDM_10252	499.576	-1.97064	0.250103	-7.87932	3.29176e-15	4.45501e-13
	TCDM_13566	208.283	-1.96611	0.496005	-3.96388	7.37407e-05	0.00156074
	TCDM_12507	374.406	-1.96346	0.299007	-6.56659	5.14799e-11	3.77611e-09
	TCDM_12578	179.931	-1.96304	0.527873	-3.71877	0.000200192	0.00364327
	TCDM_07925	884.923	-1.96068	0.280214	-6.99709	2.61335e-12	2.34689e-10
	TCDM_09295	734.53	-1.95817	0.37046	-5.28577	1.25178e-07	4.94996e-06
	TCDM_11464	471.935	-1.95755	0.592072	-3.30627	0.000945481	0.0134395
	TCDM_09678	564.961	-1.95734	0.292156	-6.69965	2.08923e-11	1.68701e-09
	TCDM_10914	124.182	-1.95732	0.44454	-4.40301	1.06758e-05	0.000287349
	TCDM_11735	503.833	-1.95509	0.257663	-7.58777	3.25451e-14	3.86081e-12
	TCDM_11919	324.568	-1.95183	0.267609	-7.29358	3.01818e-13	3.08528e-11
	TCDM_09387	194.355	-1.95105	0.570761	-3.41833	0.00063007	0.00970247
	TCDM_09370	183.619	-1.94702	0.321516	-6.05575	1.39765e-09	7.8538e-08
	TCDM_10928	26.1304	-1.93886	0.510779	-3.79588	0.000147121	0.00282172
	TCDM_12056	185.627	-1.93425	0.573435	-3.3731	0.000743278	0.0111231
	TCDM_08752	502.373	-1.93422	0.334377	-5.78454	7.27109e-09	3.6201e-07
	TCDM_10886	167.381	-1.92915	0.316827	-6.08897	1.13639e-09	6.49973e-08
	TCDM_13965	357.29	-1.909	0.528048	-3.6152	0.000300114	0.00519602
	TCDM_14056	136.39	-1.9075	0.568944	-3.3527	0.000800273	0.011867
	TCDM_10784	800.702	-1.90692	0.208082	-9.16425	4.98907e-20	1.33167e-17
	TCDM_12602	346.327	-1.90583	0.417298	-4.56708	4.94572e-06	0.000144888
	TCDM_11599	395.738	-1.90562	0.503255	-3.78659	0.00015273	0.0029061
	TCDM_11192	390.149	-1.90467	0.407073	-4.67895	2.88349e-06	8.88059e-05
	TCDM_12347	228.326	-1.90409	0.428105	-4.44771	8.67908e-06	0.000238961
	TCDM_11484	682.242	-1.89603	0.314749	-6.02393	1.7023e-09	9.4008e-08
	TCDM_11981	1077.15	-1.88564	0.342793	-5.50083	3.78012e-08	1.59312e-06
	TCDM_10312	523.749	-1.8848	0.216646	-8.6999	3.32188e-18	6.64998e-16
	TCDM_09397	197.665	-1.88377	0.321079	-5.867	4.43754e-09	2.29249e-07
	TCDM_12636	185.283	-1.882	0.506428	-3.71622	0.000202223	0.00366635
	TCDM_10671	201.48	-1.88022	0.322605	-5.82824	5.60139e-09	2.86297e-07
	TCDM_11828	144.451	-1.87651	0.487924	-3.8459	0.000120112	0.00238956
	TCDM_12926	253.626	-1.87517	0.333938	-5.61534	1.96173e-08	8.64692e-07
	TCDM_13257	213.714	-1.87379	0.405838	-4.6171	3.89149e-06	0.000118333
	TCDM_10899	278.466	-1.8637	0.33297	-5.5972	2.17845e-08	9.55832e-07
	TCDM_10470	272.229	-1.86328	0.468471	-3.97737	6.9681e-05	0.00149124
	TCDM_13113	87.2457	-1.85402	0.417592	-4.43978	9.00513e-06	0.000246524
	TCDM_11648	326.184	-1.85217	0.380487	-4.86789	1.12798e-06	3.81646e-05
	TCDM_11972	123.6	-1.85191	0.386415	-4.79254	1.64681e-06	5.40075e-05
	TCDM_12934	167.887	-1.85098	0.475895	-3.88947	0.000100465	0.00204527
	TCDM_12580	341.39	-1.85027	0.34384	-5.3812	7.39892e-08	3.00209e-06
	TCDM_13049	475.241	-1.85013	0.268502	-6.89057	5.55702e-12	4.81058e-10
	TCDM_11799	97.6816	-1.84897	0.371328	-4.97934	6.38028e-07	2.22939e-05
	TCDM_04067	552.66	-1.84865	0.236749	-7.8085	5.78745e-15	7.61802e-13
	TCDM_13255	354.115	-1.84722	0.447184	-4.13078	3.61532e-05	0.0008371
	TCDM_13678	440.008	-1.8462	0.245341	-7.52501	5.27158e-14	6.17739e-12
	TCDM_12692	349.437	-1.84601	0.367672	-5.02081	5.14553e-07	1.81777e-05
	TCDM_12617	319.532	-1.84565	0.36901	-5.00164	5.68435e-07	2.00077e-05
	TCDM_10548	29.9287	-1.84502	0.624657	-2.95366	0.00314031	0.0360517
	TCDM_06675	217.042	-1.84465	0.422682	-4.36415	1.2762e-05	0.000337823
	TCDM_10357	166.436	-1.84067	0.378856	-4.85851	1.18271e-06	3.97367e-05
	TCDM_08846	105.865	-1.84012	0.524939	-3.5054	0.000455915	0.00737522
	TCDM_08410	269.571	-1.83895	0.356753	-5.15468	2.54064e-07	9.42588e-06
	TCDM_10870	226.379	-1.83894	0.426928	-4.30737	1.65204e-05	0.000421073
	TCDM_13067	223.855	-1.83631	0.269679	-6.80922	9.8126e-12	8.19907e-10
	TCDM_09048	33.0224	-1.83569	0.560848	-3.27307	0.00106388	0.0147515
	TCDM_11920	109.597	-1.83512	0.472121	-3.88698	0.000101501	0.00206199
	TCDM_13380	910.18	-1.83447	0.326445	-5.61953	1.91473e-08	8.47865e-07
	TCDM_08783	862.807	-1.83435	0.399829	-4.58783	4.47878e-06	0.00013407
	TCDM_11808	299.902	-1.8343	0.486287	-3.77205	0.000161913	0.00304466
	TCDM_08404	148.17	-1.82722	0.423048	-4.31919	1.56606e-05	0.000404523
	TCDM_11238	184.941	-1.82271	0.450931	-4.04209	5.2977e-05	0.00117837
	TCDM_01067	39.578	-1.81736	0.450929	-4.03026	5.57152e-05	0.00123073
	TCDM_12360	102.968	-1.81402	0.50323	-3.60474	0.000312462	0.00534243
	TCDM_10036	115.623	-1.81348	0.337012	-5.38107	7.40448e-08	3.00209e-06
	TCDM_10278	148.773	-1.81279	0.41815	-4.33525	1.45594e-05	0.000379135
	TCDM_11109	40.6477	-1.81245	0.580856	-3.12031	0.00180661	0.0229626
	TCDM_00325	560.313	-1.80828	0.226224	-7.99332	1.31353e-15	1.85613e-13
	TCDM_12159	140.094	-1.80725	0.310419	-5.82197	5.81568e-09	2.9412e-07
	TCDM_11008	61.7536	-1.80693	0.548256	-3.29578	0.000981505	0.0138283
	TCDM_10152	119.415	-1.80684	0.428663	-4.21506	2.49708e-05	0.000607455
	TCDM_12170	290.477	-1.80536	0.271386	-6.65238	2.88386e-11	2.25293e-09
	TCDM_10544	586.312	-1.80405	0.24306	-7.42226	1.15141e-13	1.30163e-11
	TCDM_02501	1014.53	-1.80339	0.201892	-8.93243	4.16756e-19	9.31303e-17
	TCDM_09829	102.603	-1.80161	0.388567	-4.63654	3.54294e-06	0.000108421
	TCDM_11708	77.4857	-1.80089	0.563537	-3.19568	0.00139499	0.0184128
	TCDM_01061	297.935	-1.79688	0.296821	-6.05374	1.4152e-09	7.90618e-08
	TCDM_10866	63.274	-1.79644	0.472431	-3.80255	0.000143213	0.00277446
	TCDM_02218	892.451	-1.79294	0.218029	-8.22341	1.97803e-16	3.06563e-14
	TCDM_09832	261.372	-1.79237	0.59777	-2.99843	0.00271377	0.0320746
	TCDM_12780	184.208	-1.78688	0.455815	-3.92018	8.84826e-05	0.00182288
	TCDM_11029	1036.65	-1.78577	0.367863	-4.85443	1.20733e-06	4.04223e-05
	TCDM_08989	450.221	-1.78019	0.442894	-4.01944	5.83366e-05	0.00127689
	TCDM_10655	1873.79	-1.77516	0.215303	-8.24493	1.6526e-16	2.60325e-14
	TCDM_08988	490.939	-1.77209	0.288514	-6.14212	8.14285e-10	4.82991e-08
	TCDM_11319	227.354	-1.76815	0.539912	-3.27488	0.00105706	0.0147421
	TCDM_13404	1907.56	-1.75898	0.243896	-7.21201	5.51309e-13	5.40564e-11
	TCDM_02927	1181.79	-1.7589	0.534366	-3.29157	0.000996312	0.013976
	TCDM_10578	610.494	-1.7559	0.411882	-4.26312	2.01593e-05	0.000502097
	TCDM_06588	300.619	-1.75469	0.372991	-4.70438	2.54636e-06	7.99606e-05
	TCDM_09613	117.245	-1.75338	0.442827	-3.95952	7.51004e-05	0.00158602
	TCDM_13230	47.8953	-1.75269	0.458327	-3.8241	0.00013125	0.00259502
	TCDM_13677	392.854	-1.75225	0.259919	-6.74154	1.5672e-11	1.27621e-09
	TCDM_09835	273.824	-1.74974	0.440694	-3.97043	7.17431e-05	0.00152181
	TCDM_10786	389.843	-1.74782	0.409934	-4.26367	2.01096e-05	0.000502097
	TCDM_13087	388.481	-1.74702	0.371942	-4.69702	2.63981e-06	8.2313e-05
	TCDM_13081	424.86	-1.74524	0.28448	-6.13482	8.52552e-10	4.99523e-08
	TCDM_07464	360.308	-1.74415	0.492041	-3.54472	0.000393025	0.00651134
	TCDM_10163	210.907	-1.74071	0.285607	-6.09476	1.096e-09	6.30625e-08
	TCDM_13106	1090.82	-1.74031	0.204445	-8.51238	1.70393e-17	3.27461e-15
	TCDM_11340	130.507	-1.73555	0.350454	-4.9523	7.33401e-07	2.54413e-05
	TCDM_13691	151.707	-1.73496	0.416912	-4.16144	3.16245e-05	0.000746633
	TCDM_12740	362.776	-1.73456	0.31298	-5.54207	2.98913e-08	1.28801e-06
	TCDM_10606	121.503	-1.73009	0.400938	-4.31511	1.59526e-05	0.00040877
	TCDM_12255	307.998	-1.72904	0.334553	-5.16822	2.36338e-07	8.87098e-06
	TCDM_11806	61.4914	-1.72579	0.373989	-4.61454	3.93958e-06	0.000119418
	TCDM_11043	37.0468	-1.72441	0.506211	-3.4065	0.000658025	0.0100364
	TCDM_11830	340.909	-1.72363	0.29316	-5.87949	4.11527e-09	2.1375e-07
	TCDM_13056	170.042	-1.71473	0.553072	-3.10037	0.00193276	0.0244367
	TCDM_12828	135.374	-1.71441	0.354595	-4.83484	1.33251e-06	4.40002e-05
	TCDM_10617	422.252	-1.71376	0.326133	-5.2548	1.48184e-07	5.81183e-06
	TCDM_11838	67.9886	-1.70931	0.506806	-3.37271	0.00074432	0.0111231
	TCDM_09188	218.935	-1.70485	0.407148	-4.1873	2.82287e-05	0.000674749
	TCDM_14055	47.3636	-1.7013	0.471242	-3.61025	0.000305903	0.00526778
	TCDM_11557	125.711	-1.69979	0.519292	-3.27328	0.00106309	0.0147515
	TCDM_12383	344.307	-1.69247	0.330757	-5.11697	3.10489e-07	1.13011e-05
	TCDM_12963	115.354	-1.68972	0.378304	-4.46657	7.94848e-06	0.000222026
	TCDM_13053	138.552	-1.68369	0.405242	-4.15476	3.25629e-05	0.000766904
	TCDM_10462	139.23	-1.68254	0.409615	-4.1076	3.9979e-05	0.000916846
	TCDM_10569	25.3304	-1.68086	0.51712	-3.25043	0.00115231	0.0157939
	TCDM_10850	71.0879	-1.68045	0.374981	-4.48144	7.41427e-06	0.000208315
	TCDM_10560	144.384	-1.67795	0.523455	-3.20552	0.00134817	0.0179426
	TCDM_12194	682.604	-1.67782	0.244519	-6.86171	6.80404e-12	5.78584e-10
	TCDM_10635	141.75	-1.67525	0.394939	-4.2418	2.21736e-05	0.000544927
	TCDM_12985	560.95	-1.67435	0.520529	-3.21664	0.00129703	0.0174799
	TCDM_13314	123.713	-1.67366	0.447916	-3.73655	0.000186566	0.00342775
	TCDM_10691	149.453	-1.67353	0.464101	-3.60595	0.000311009	0.00532706
	TCDM_09196	85.7319	-1.67223	0.496725	-3.36652	0.000761226	0.0113405
	TCDM_12234	112.419	-1.67112	0.490782	-3.40501	0.000661605	0.0100591
	TCDM_12235	84.7509	-1.66579	0.500441	-3.32864	0.000872703	0.0127058
	TCDM_12394	95.755	-1.66456	0.343289	-4.84885	1.24182e-06	4.14328e-05
	TCDM_11444	160.495	-1.66358	0.388354	-4.28365	1.8385e-05	0.000463679
	TCDM_11663	463.351	-1.66316	0.577426	-2.88031	0.00397287	0.0437289
	TCDM_10320	836.455	-1.66139	0.438948	-3.78493	0.000153752	0.002914
	TCDM_13161	288.336	-1.66102	0.283847	-5.85183	4.86197e-09	2.49832e-07
	TCDM_07645	951.35	-1.65721	0.2505	-6.6156	3.70036e-11	2.84454e-09
	TCDM_13686	308.97	-1.65252	0.500551	-3.30141	0.000962001	0.0135939
	TCDM_09995	206.032	-1.64617	0.326449	-5.04266	4.59095e-07	1.63387e-05
	TCDM_11451	267.243	-1.64219	0.273615	-6.00182	1.9512e-09	1.05927e-07
	TCDM_13077	36.6095	-1.63828	0.50349	-3.25386	0.00113848	0.0156954
	TCDM_13364	213.717	-1.63627	0.35899	-4.55798	5.16472e-06	0.000150387
	TCDM_11131	117.364	-1.63622	0.337854	-4.84298	1.27904e-06	4.2527e-05
	TCDM_11289	180.163	-1.6352	0.379341	-4.31065	1.62777e-05	0.00041599
	TCDM_10348	421.451	-1.62823	0.269872	-6.03334	1.60605e-09	8.92051e-08
	TCDM_12793	76.3372	-1.61912	0.416926	-3.88347	0.000102977	0.00208756
	TCDM_12962	230.055	-1.61756	0.283938	-5.69687	1.22029e-08	5.69212e-07
	TCDM_12131	357.486	-1.61633	0.406637	-3.97488	7.04147e-05	0.00150025
	TCDM_12113	400.167	-1.61368	0.391218	-4.12477	3.71107e-05	0.000857204
	TCDM_10771	249.263	-1.61257	0.398305	-4.04859	5.15262e-05	0.00115143
	TCDM_10631	222.544	-1.60807	0.505868	-3.17884	0.00147868	0.0193631
	TCDM_12916	50.2299	-1.60793	0.418661	-3.84064	0.000122715	0.0024363
	TCDM_12311	35.1791	-1.60606	0.472581	-3.39848	0.000677607	0.0102861
	TCDM_11730	127.97	-1.60514	0.313099	-5.12661	2.94998e-07	1.08607e-05
	TCDM_13149	53.6746	-1.60229	0.425207	-3.76826	0.000164391	0.00307321
	TCDM_12570	108.632	-1.60199	0.339835	-4.71401	2.42889e-06	7.68742e-05
	TCDM_01732	496.692	-1.6009	0.275511	-5.81066	6.22277e-09	3.1143e-07
	TCDM_11871	342.153	-1.5996	0.243416	-6.57145	4.98264e-11	3.68294e-09
	TCDM_12297	140.338	-1.59878	0.315613	-5.06565	4.0702e-07	1.46481e-05
	TCDM_09585	193.719	-1.59749	0.358342	-4.45801	8.27231e-06	0.000228416
	TCDM_04468	251.49	-1.59654	0.271513	-5.88015	4.099e-09	2.1375e-07
	TCDM_13010	128.435	-1.59241	0.478635	-3.32698	0.000877933	0.0127561
	TCDM_12302	104.797	-1.59049	0.454614	-3.49854	0.000467809	0.00753623
	TCDM_14471	45.0918	-1.58731	0.409098	-3.88003	0.000104446	0.00210578
	TCDM_00303	377.756	-1.58412	0.254687	-6.21987	4.97578e-10	3.04537e-08
	TCDM_10890	1396.84	-1.58353	0.2937	-5.39166	6.98098e-08	2.85448e-06
	TCDM_12490	154.291	-1.58218	0.48147	-3.28616	0.00101564	0.0142057
	TCDM_14451	679.096	-1.58134	0.311538	-5.07591	3.85651e-07	1.39313e-05
	TCDM_12893	279.893	-1.58107	0.263838	-5.99259	2.06528e-09	1.1149e-07
	TCDM_04644	1177.51	-1.58096	0.321961	-4.9104	9.08927e-07	3.08618e-05
	TCDM_11262	208.538	-1.57851	0.499132	-3.16251	0.00156418	0.0203661
	TCDM_13579	69.2688	-1.57814	0.366927	-4.30095	1.70069e-05	0.000431185
	TCDM_10929	702.894	-1.57805	0.247571	-6.37414	1.83997e-10	1.25392e-08
	TCDM_11940	89.2627	-1.57655	0.392354	-4.01819	5.86469e-05	0.00128077
	TCDM_10477	69.2057	-1.57478	0.374158	-4.20887	2.56656e-05	0.000622781
	TCDM_09771	102.905	-1.57389	0.446754	-3.52294	0.000426796	0.0069886
	TCDM_08407	142.809	-1.56873	0.418976	-3.74421	0.000180965	0.00335048
	TCDM_09616	165.395	-1.56742	0.363018	-4.31775	1.5763e-05	0.000404991
	TCDM_10329	643.883	-1.56712	0.549775	-2.85047	0.00436542	0.0468162
	TCDM_01998	320.837	-1.56588	0.332977	-4.70268	2.56775e-06	8.03696e-05
	TCDM_11253	33.4876	-1.5623	0.461107	-3.38815	0.000703655	0.0105978
	TCDM_13192	89.3242	-1.55732	0.528582	-2.94622	0.00321684	0.0367109
	TCDM_13260	123.966	-1.55698	0.394143	-3.95029	7.80562e-05	0.00163765
	TCDM_09900	107.866	-1.55504	0.469567	-3.31165	0.000927488	0.013282
	TCDM_05737	26.4723	-1.55475	0.477164	-3.25832	0.00112075	0.0154731
	TCDM_11864	1220.33	-1.55341	0.408192	-3.80558	0.000141473	0.00275527
	TCDM_01782	175.167	-1.55182	0.328484	-4.72417	2.31059e-06	7.39107e-05
	TCDM_12923	80.1017	-1.54791	0.518161	-2.98732	0.00281435	0.03306
	TCDM_11752	125.245	-1.5475	0.293755	-5.26797	1.37939e-07	5.43221e-06
	TCDM_11794	308.515	-1.54721	0.450188	-3.4368	0.000588636	0.00912291
	TCDM_12165	420.846	-1.54335	0.246113	-6.27091	3.58933e-10	2.26422e-08
	TCDM_08082	458.324	-1.54283	0.373382	-4.13205	3.5954e-05	0.000834497
	TCDM_12835	498.28	-1.53978	0.442947	-3.47622	0.000508538	0.00802288
	TCDM_08994	82.7332	-1.5389	0.494191	-3.11398	0.00184584	0.0234302
	TCDM_12998	121.915	-1.53403	0.413234	-3.71225	0.000205422	0.00371733
	TCDM_12393	331.035	-1.5334	0.370051	-4.14376	3.41663e-05	0.000794925
	TCDM_09394	266.643	-1.5324	0.301554	-5.08169	3.74089e-07	1.35646e-05
	TCDM_09481	370.016	-1.53022	0.418857	-3.65332	0.000258866	0.00456412
	TCDM_03088	414.872	-1.52936	0.346915	-4.40846	1.04106e-05	0.000281
	TCDM_12431	235.057	-1.5287	0.502002	-3.0452	0.00232525	0.0283359
	TCDM_13203	125.466	-1.52864	0.448452	-3.40871	0.0006527	0.00997105
	TCDM_11483	175.728	-1.52664	0.381964	-3.99682	6.41982e-05	0.00138937
	TCDM_00002	121.653	-1.52477	0.399251	-3.81907	0.000133956	0.00263622
	TCDM_05929	370.107	-1.52081	0.250828	-6.06317	1.33463e-09	7.58845e-08
	TCDM_10586	294.452	-1.51856	0.396963	-3.82544	0.000130536	0.00258624
	TCDM_12380	76.0708	-1.51826	0.413753	-3.66949	0.000243039	0.00432475
	TCDM_12999	126.427	-1.51795	0.458463	-3.31095	0.000929789	0.0132952
	TCDM_11831	112.483	-1.51747	0.308013	-4.92664	8.36562e-07	2.8709e-05
	TCDM_10061	137.621	-1.51592	0.372941	-4.06476	4.80827e-05	0.00107699
	TCDM_13694	77.0949	-1.51585	0.351072	-4.31776	1.57622e-05	0.000404991
	TCDM_09308	110.892	-1.51482	0.45367	-3.33903	0.000840722	0.0123524
	TCDM_09918	206.895	-1.51282	0.40662	-3.72048	0.000198844	0.0036256
	TCDM_12867	171.188	-1.50854	0.456506	-3.30453	0.000951344	0.0135029
	TCDM_09848	115.962	-1.50654	0.34238	-4.4002	1.0815e-05	0.000290283
	TCDM_11856	90.845	-1.50196	0.383165	-3.91988	8.85924e-05	0.00182288
	TCDM_14137	46.3968	-1.49993	0.435876	-3.44118	0.000579176	0.00900535
	TCDM_12361	234.094	-1.49838	0.313935	-4.7729	1.81589e-06	5.89489e-05
	TCDM_08188	897.54	-1.49574	0.367816	-4.06653	4.7718e-05	0.00107131
	TCDM_09476	225.558	-1.49209	0.428789	-3.47979	0.000501816	0.00795702
	TCDM_13221	448.736	-1.4918	0.450765	-3.30949	0.000934662	0.013345
	TCDM_10393	422.293	-1.491	0.32987	-4.51997	6.18477e-06	0.000176873
	TCDM_03016	1167.05	-1.49053	0.400027	-3.72609	0.000194476	0.00355946
	TCDM_12896	823.614	-1.49023	0.392451	-3.79724	0.000146318	0.00281193
	TCDM_12712	196.398	-1.48794	0.32683	-4.55265	5.29743e-06	0.000153786
	TCDM_10073	2844.9	-1.48727	0.322051	-4.61812	3.87237e-06	0.000118126
	TCDM_13683	80.7213	-1.48642	0.356403	-4.17061	3.03784e-05	0.000720757
	TCDM_10931	89.2391	-1.48541	0.475281	-3.12533	0.00177605	0.0226341
	TCDM_09622	59.6682	-1.48214	0.423674	-3.49831	0.00046822	0.00753623
	TCDM_13021	109.726	-1.48167	0.371693	-3.98627	6.71202e-05	0.00144609
	TCDM_13138	96.5295	-1.47724	0.406526	-3.63382	0.000279257	0.00487002
	TCDM_09643	345.125	-1.47581	0.269258	-5.48104	4.22836e-08	1.77425e-06
	TCDM_10678	143.332	-1.4737	0.401401	-3.67139	0.000241237	0.00430064
	TCDM_10464	79.7199	-1.47057	0.514606	-2.85767	0.00426771	0.0460023
	TCDM_12993	144.417	-1.47033	0.311428	-4.72125	2.34401e-06	7.45813e-05
	TCDM_07937	2596.47	-1.46704	0.385999	-3.80062	0.000144335	0.00278496
	TCDM_09595	77.7105	-1.46672	0.376696	-3.89366	9.87441e-05	0.00201879
	TCDM_11907	248.072	-1.46638	0.456688	-3.21091	0.00132317	0.0177574
	TCDM_07764	1119.07	-1.46454	0.329914	-4.43917	9.03076e-06	0.000246524
	TCDM_12102	75.7183	-1.46313	0.369637	-3.95828	7.54917e-05	0.00159079
	TCDM_09601	774.092	-1.4596	0.259153	-5.63219	1.77935e-08	7.95243e-07
	TCDM_12530	34.2791	-1.45633	0.489983	-2.9722	0.00295671	0.0345213
	TCDM_09850	162.576	-1.45096	0.308947	-4.69647	2.64697e-06	8.2313e-05
	TCDM_06747	1268.28	-1.45027	0.293262	-4.9453	7.60267e-07	2.61842e-05
	TCDM_12853	118.856	-1.4475	0.485854	-2.9793	0.00288908	0.0338138
	TCDM_11000	117.027	-1.44475	0.394188	-3.66512	0.000247219	0.004391
	TCDM_07857	817.879	-1.44472	0.483835	-2.98597	0.00282682	0.0331255
	TCDM_10663	247.238	-1.44291	0.405213	-3.56086	0.000369646	0.00616962
	TCDM_10362	140.427	-1.44175	0.384534	-3.74934	0.000177304	0.00329539
	TCDM_05374	224.374	-1.44043	0.388672	-3.70604	0.000210529	0.00380257
	TCDM_10872	135.305	-1.43886	0.384414	-3.743	0.000181833	0.00335431
	TCDM_07459	897.692	-1.43659	0.246817	-5.82047	5.86824e-09	2.95225e-07
	TCDM_12647	56.1305	-1.43604	0.384211	-3.73764	0.000185759	0.00341945
	TCDM_08853	72.2479	-1.43387	0.40058	-3.57949	0.000344263	0.00582399
	TCDM_10779	138.823	-1.43336	0.337401	-4.24824	2.15453e-05	0.000532207
	TCDM_11741	111.371	-1.43336	0.39122	-3.66382	0.000248481	0.00440527
	TCDM_10867	161.539	-1.43214	0.276211	-5.18496	2.16066e-07	8.17394e-06
	TCDM_09467	230.117	-1.43204	0.336486	-4.25586	2.08244e-05	0.000515727
	TCDM_11325	29.5685	-1.43024	0.463686	-3.0845	0.00203891	0.0255436
	TCDM_10727	103.062	-1.43011	0.353423	-4.04645	5.20003e-05	0.00115933
	TCDM_12200	49.308	-1.42737	0.42967	-3.32202	0.000893683	0.0129134
	TCDM_11913	193.351	-1.4265	0.326438	-4.36989	1.24309e-05	0.00033129
	TCDM_04635	135.353	-1.42372	0.335945	-4.23797	2.2555e-05	0.000551479
	TCDM_11469	719.644	-1.42328	0.258429	-5.50745	3.6406e-08	1.55478e-06
	TCDM_10069	44.1528	-1.42185	0.48317	-2.94274	0.00325319	0.0369578
	TCDM_10614	212.096	-1.42096	0.353095	-4.0243	5.71455e-05	0.00125376
	TCDM_10924	299.883	-1.41908	0.325278	-4.36266	1.28492e-05	0.000338268
	TCDM_11620	434.14	-1.41863	0.500046	-2.837	0.0045539	0.0485195
	TCDM_08675	543.258	-1.41211	0.479274	-2.94635	0.00321549	0.0367109
	TCDM_10220	65.1979	-1.41128	0.464493	-3.03832	0.00237898	0.0288267
	TCDM_09981	166.122	-1.4103	0.286422	-4.92385	8.48579e-07	2.90178e-05
	TCDM_07569	170.315	-1.40908	0.386431	-3.6464	0.000265938	0.00466313
	TCDM_07745	155.699	-1.40178	0.328825	-4.26301	2.01696e-05	0.000502097
	TCDM_12247	107.25	-1.40143	0.442788	-3.16502	0.00155072	0.0202457
	TCDM_10558	126.148	-1.40021	0.396164	-3.53442	0.000408674	0.00672423
	TCDM_12152	467.182	-1.39905	0.341859	-4.09249	4.26767e-05	0.00096717
	TCDM_00666	185.708	-1.39824	0.367775	-3.8019	0.000143591	0.00277619
	TCDM_09176	185.024	-1.39778	0.435735	-3.20788	0.00133718	0.0179188
	TCDM_13520	48.4646	-1.3963	0.445746	-3.13249	0.00173328	0.0222364
	TCDM_13481	42.2507	-1.39535	0.478306	-2.91728	0.00353097	0.0396832
	TCDM_12536	358.685	-1.39531	0.322025	-4.33292	1.47148e-05	0.000382147
	TCDM_13853	101.405	-1.39493	0.442535	-3.15214	0.00162079	0.0210462
	TCDM_13343	121.546	-1.39229	0.389686	-3.57285	0.000353115	0.00594235
	TCDM_08152	1182.33	-1.39221	0.358833	-3.87982	0.000104533	0.00210578
	TCDM_03843	43.4907	-1.39036	0.47072	-2.95368	0.00314012	0.0360517
	TCDM_05909	175.533	-1.38976	0.345343	-4.02428	5.71493e-05	0.00125376
	TCDM_13423	472.306	-1.38873	0.292286	-4.75127	2.02147e-06	6.51821e-05
	TCDM_12303	166.481	-1.38783	0.351652	-3.94659	7.92719e-05	0.00165953
	TCDM_01107	69.0155	-1.38782	0.353639	-3.9244	8.69467e-05	0.00179671
	TCDM_10675	98.1004	-1.38721	0.434842	-3.19014	0.00142205	0.0187442
	TCDM_13356	113.315	-1.38504	0.302786	-4.57431	4.77787e-06	0.00014146
	TCDM_13007	124.297	-1.38486	0.320284	-4.32384	1.53336e-05	0.000397144
	TCDM_11249	114.532	-1.38073	0.46709	-2.95602	0.00311636	0.0360163
	TCDM_09959	537.987	-1.37711	0.220978	-6.23188	4.60867e-10	2.83876e-08
	TCDM_08711	187.046	-1.37577	0.3107	-4.42799	9.5115e-06	0.000258912
	TCDM_02788	210.612	-1.37409	0.277763	-4.947	7.5367e-07	2.60504e-05
	TCDM_09681	52.5935	-1.3696	0.4117	-3.3267	0.000878812	0.0127561
	TCDM_11897	83.7941	-1.3676	0.414229	-3.30156	0.000961485	0.0135939
	TCDM_10642	548.498	-1.36688	0.237049	-5.76623	8.10641e-09	3.97421e-07
	TCDM_11646	84.238	-1.36651	0.383772	-3.56073	0.00036983	0.00616962
	TCDM_10025	136.63	-1.36197	0.401468	-3.39248	0.000692623	0.0104924
	TCDM_12130	270.779	-1.36156	0.305397	-4.45832	8.26064e-06	0.000228416
	TCDM_00881	333.731	-1.36073	0.327831	-4.15071	3.31447e-05	0.000778698
	TCDM_00046	954.241	-1.36037	0.380673	-3.57358	0.000352133	0.00593622
	TCDM_09053	542.711	-1.35853	0.301575	-4.50478	6.64431e-06	0.00018778
	TCDM_10309	201.104	-1.35852	0.310901	-4.36962	1.24462e-05	0.00033129
	TCDM_13091	123.073	-1.35842	0.318969	-4.25879	2.05541e-05	0.000510347
	TCDM_14281	273.602	-1.3562	0.441158	-3.07418	0.00211082	0.0261613
	TCDM_08690	1216.22	-1.35511	0.183541	-7.38315	1.54582e-13	1.66896e-11
	TCDM_11432	952.915	-1.35366	0.239569	-5.65037	1.601e-08	7.25663e-07
	TCDM_05063	41.8496	-1.35217	0.466242	-2.90014	0.00372997	0.0416759
	TCDM_12891	180.391	-1.35099	0.405785	-3.32933	0.000870553	0.0126937
	TCDM_05532	1270.04	-1.34993	0.402723	-3.35201	0.000802266	0.0118782
	TCDM_10503	250.02	-1.34431	0.278774	-4.82222	1.41973e-06	4.67197e-05
	TCDM_12790	49.6373	-1.34426	0.458153	-2.93409	0.00334528	0.0379163
	TCDM_08045	564.676	-1.34121	0.203402	-6.59388	4.28486e-11	3.25499e-09
	TCDM_13256	65.7171	-1.33701	0.414435	-3.2261	0.00125491	0.0169599
	TCDM_13103	100.358	-1.33518	0.339566	-3.93201	8.42402e-05	0.0017483
	TCDM_14407	95.8497	-1.33469	0.369267	-3.61444	0.000301002	0.00520203
	TCDM_10633	108.868	-1.33038	0.364319	-3.65168	0.000260528	0.00458501
	TCDM_12549	268.029	-1.32908	0.424554	-3.13054	0.00174486	0.0223254
	TCDM_12371	241.956	-1.32809	0.452754	-2.93337	0.00335308	0.0379503
	TCDM_04158	555.425	-1.32761	0.278121	-4.7735	1.81054e-06	5.89489e-05
	TCDM_09894	58.8992	-1.3258	0.406012	-3.26543	0.00109299	0.0151116
	TCDM_03327	1060.65	-1.32579	0.205101	-6.46406	1.01928e-10	7.20168e-09
	TCDM_03482	608.614	-1.32523	0.231746	-5.71844	1.07505e-08	5.09012e-07
	TCDM_12189	121.778	-1.32426	0.356256	-3.71716	0.000201474	0.00365967
	TCDM_12833	838.224	-1.32373	0.233431	-5.67077	1.42155e-08	6.53573e-07
	TCDM_10307	67.514	-1.32312	0.430422	-3.07401	0.00211204	0.0261613
	TCDM_11067	313.561	-1.31484	0.379428	-3.46533	0.00052958	0.00830136
	TCDM_09630	94.8725	-1.31288	0.3948	-3.32543	0.000882828	0.012795
	TCDM_13241	1161.13	-1.31237	0.347616	-3.77534	0.000159789	0.00301652
	TCDM_07878	252.237	-1.31231	0.320809	-4.09065	4.30174e-05	0.000972597
	TCDM_07262	2309.81	-1.30762	0.289642	-4.5146	6.34353e-06	0.000180875
	TCDM_11256	121.353	-1.30669	0.407397	-3.20741	0.00133937	0.0179188
	TCDM_05461	372.707	-1.30304	0.254642	-5.11714	3.10198e-07	1.13011e-05
	TCDM_11134	118.004	-1.30289	0.356397	-3.65573	0.000256455	0.00452991
	TCDM_09824	355.347	-1.30237	0.284981	-4.57003	4.87664e-06	0.000143302
	TCDM_12358	309.154	-1.30058	0.322301	-4.0353	5.45334e-05	0.0012074
	TCDM_10677	718.519	-1.30045	0.443621	-2.93144	0.00337391	0.0381411
	TCDM_12741	169.305	-1.2945	0.411702	-3.14427	0.00166502	0.0215333
	TCDM_13600	107.791	-1.29373	0.321168	-4.0282	5.62057e-05	0.00123872
	TCDM_04557	37.0373	-1.29299	0.451714	-2.86241	0.00420429	0.0454944
	TCDM_14012	67.3315	-1.28999	0.42897	-3.00717	0.00263693	0.0313204
	TCDM_11257	65.4938	-1.28938	0.373642	-3.45084	0.000558854	0.00871758
	TCDM_11163	128.947	-1.28893	0.295399	-4.36336	1.28078e-05	0.000338104
	TCDM_11887	92.3967	-1.28764	0.365509	-3.52286	0.000426923	0.0069886
	TCDM_10439	156.686	-1.28296	0.306939	-4.17986	2.91693e-05	0.000695504
	TCDM_12886	281.581	-1.28079	0.313721	-4.08258	4.45386e-05	0.00100463
	TCDM_01332	222.99	-1.27966	0.352502	-3.63021	0.000283186	0.00492959
	TCDM_00657	4552.37	-1.27783	0.305755	-4.17927	2.92449e-05	0.00069558
	TCDM_00224	142.188	-1.27498	0.327673	-3.89102	9.98253e-05	0.00203656
	TCDM_11031	1282.55	-1.27416	0.222035	-5.73855	9.54922e-09	4.61098e-07
	TCDM_11693	74.0511	-1.27367	0.350327	-3.63567	0.000277264	0.00484405
	TCDM_07053	329.544	-1.25769	0.333623	-3.76979	0.000163387	0.00306638
	TCDM_02720	108.789	-1.25628	0.319492	-3.93214	8.41946e-05	0.0017483
	TCDM_13384	386.785	-1.25355	0.441133	-2.84167	0.00448778	0.0479678
	TCDM_11324	697.926	-1.25274	0.283222	-4.42319	9.72564e-06	0.000263993
	TCDM_10528	133.579	-1.25115	0.391258	-3.19777	0.00138494	0.0183052
	TCDM_02425	843.924	-1.24968	0.381767	-3.27341	0.00106259	0.0147515
	TCDM_12440	180.468	-1.24533	0.33463	-3.72151	0.000198038	0.00361776
	TCDM_03484	5410.75	-1.2434	0.364663	-3.40973	0.000650276	0.00994984
	TCDM_09466	710.501	-1.24075	0.284213	-4.36557	1.2679e-05	0.000336553
	TCDM_09898	73.7964	-1.23575	0.372082	-3.32118	0.000896384	0.012933
	TCDM_02661	415.573	-1.23124	0.291355	-4.22591	2.37982e-05	0.000580397
	TCDM_07246	592.076	-1.22874	0.323548	-3.79771	0.000146041	0.00281193
	TCDM_11687	553.062	-1.22788	0.426173	-2.88116	0.00396208	0.0436601
	TCDM_06643	1578.75	-1.22716	0.214599	-5.7184	1.07534e-08	5.09012e-07
	TCDM_11587	618.856	-1.2221	0.422154	-2.89491	0.00379265	0.0421313
	TCDM_01787	311.853	-1.22008	0.355188	-3.43504	0.000592477	0.00915291
	TCDM_09518	437.048	-1.21366	0.381152	-3.18418	0.00145167	0.0190561
	TCDM_09161	180.728	-1.20577	0.316426	-3.81057	0.000138645	0.00271886
	TCDM_13328	103.777	-1.20466	0.362915	-3.3194	0.000902113	0.0129961
	TCDM_01254	211.976	-1.2028	0.391292	-3.07391	0.00211273	0.0261613
	TCDM_12761	133.516	-1.20056	0.304871	-3.93793	8.21893e-05	0.00171686
	TCDM_13146	75.4589	-1.19987	0.360321	-3.33	0.000868471	0.0126826
	TCDM_09621	53.0602	-1.19946	0.394556	-3.04002	0.00236564	0.0287199
	TCDM_06634	5378.94	-1.19899	0.301881	-3.97174	7.13487e-05	0.00151679
	TCDM_01471	157.71	-1.19882	0.288877	-4.14992	3.32598e-05	0.000779102
	TCDM_12181	480.536	-1.19737	0.279936	-4.27731	1.89164e-05	0.000475831
	TCDM_12218	242.494	-1.19666	0.368114	-3.2508	0.0011508	0.0157939
	TCDM_10394	123.54	-1.18508	0.377898	-3.13597	0.00171285	0.0220338
	TCDM_08415	139.903	-1.18501	0.317692	-3.73005	0.000191443	0.00351064
	TCDM_04424	394.202	-1.1849	0.25916	-4.57209	4.82892e-06	0.000142335
	TCDM_12323	335.156	-1.18487	0.412783	-2.87045	0.00409885	0.0447058
	TCDM_00671	389.407	-1.18426	0.25303	-4.68031	2.8644e-06	8.85016e-05
	TCDM_02790	270.047	-1.18377	0.39178	-3.02151	0.00251519	0.0302484
	TCDM_09186	294.591	-1.18319	0.384261	-3.07914	0.00207601	0.0258733
	TCDM_11065	145.032	-1.17677	0.283634	-4.14892	3.34051e-05	0.000779102
	TCDM_08774	174.212	-1.17157	0.370883	-3.15886	0.00158388	0.0205948
	TCDM_08046	734.331	-1.1715	0.224649	-5.21479	1.84026e-07	7.07321e-06
	TCDM_08268	106.578	-1.16935	0.34511	-3.38835	0.000703155	0.0105978
	TCDM_07888	139.768	-1.16876	0.355324	-3.28927	0.00100446	0.0140698
	TCDM_03354	413.034	-1.16681	0.319612	-3.6507	0.000261529	0.00459421
	TCDM_12789	148.495	-1.16578	0.332058	-3.51077	0.000446813	0.00724017
	TCDM_01379	255.546	-1.16169	0.342461	-3.39219	0.000693376	0.0104924
	TCDM_09530	154.451	-1.1616	0.305232	-3.80564	0.000141437	0.00275527
	TCDM_04273	128.922	-1.16132	0.323754	-3.58704	0.000334456	0.00569755
	TCDM_14068	60.7359	-1.16073	0.365153	-3.17876	0.00147908	0.0193631
	TCDM_11797	147.669	-1.15994	0.331912	-3.49472	0.000474556	0.00758736
	TCDM_12201	209.712	-1.1586	0.325888	-3.55519	0.000377701	0.00626827
	TCDM_09980	125.378	-1.15747	0.32525	-3.55873	0.000372659	0.00620603
	TCDM_12595	64.2797	-1.1559	0.385886	-2.99546	0.00274032	0.0323138
	TCDM_08743	51.0995	-1.15391	0.384036	-3.0047	0.00265844	0.0315369
	TCDM_12109	48.8797	-1.15207	0.398974	-2.88759	0.0038821	0.0429265
	TCDM_12868	71.1095	-1.15163	0.34947	-3.29537	0.000982905	0.0138283
	TCDM_11812	330.07	-1.15104	0.303418	-3.79358	0.00014849	0.00284192
	TCDM_10308	174.807	-1.15088	0.396943	-2.89937	0.00373911	0.0416811
	TCDM_05710	720.808	-1.15025	0.318801	-3.60804	0.000308517	0.00530329
	TCDM_04149	747.268	-1.14797	0.202183	-5.67791	1.3635e-08	6.29896e-07
	TCDM_10859	134.879	-1.14771	0.301778	-3.80314	0.000142873	0.00277348
	TCDM_05477	1838.78	-1.1475	0.185328	-6.1917	5.9518e-10	3.61967e-08
	TCDM_04548	78.9668	-1.14464	0.355616	-3.21876	0.00128747	0.0173754
	TCDM_12100	79.2285	-1.13926	0.36445	-3.12597	0.00177222	0.0226153
	TCDM_06976	544.536	-1.13747	0.340206	-3.34348	0.000827333	0.0122117
	TCDM_12287	83.0624	-1.13645	0.395297	-2.87494	0.00404107	0.0443779
	TCDM_13151	99.6718	-1.13316	0.340919	-3.32386	0.000887821	0.012848
	TCDM_02660	2145.38	-1.12661	0.224014	-5.02922	4.92489e-07	1.74624e-05
	TCDM_11876	164.263	-1.12468	0.317912	-3.53771	0.000403613	0.00665234
	TCDM_14067	62.067	-1.12182	0.380935	-2.94491	0.00323051	0.0367796
	TCDM_05104	579.783	-1.11889	0.243537	-4.59432	4.34158e-06	0.00013037
	TCDM_12627	262.521	-1.1183	0.304	-3.67862	0.0002345	0.00418831
	TCDM_09842	87.7184	-1.11345	0.337219	-3.30185	0.000960499	0.0135939
	TCDM_08411	120.55	-1.11315	0.35374	-3.1468	0.00165066	0.0214052
	TCDM_06458	141.328	-1.11071	0.293327	-3.7866	0.000152723	0.0029061
	TCDM_07917	4064.8	-1.10562	0.234553	-4.71374	2.43207e-06	7.68742e-05
	TCDM_12336	87.3507	-1.10065	0.388017	-2.83661	0.00455959	0.0485195
	TCDM_06888	191.77	-1.1006	0.288051	-3.82086	0.000132986	0.00262395
	TCDM_03134	356.101	-1.09427	0.278169	-3.93383	8.36035e-05	0.00174262
	TCDM_10770	155.017	-1.09397	0.33867	-3.2302	0.00123702	0.0167652
	TCDM_11006	116.771	-1.09389	0.359239	-3.04502	0.00232668	0.0283359
	TCDM_06919	102.512	-1.09365	0.326454	-3.35009	0.000807857	0.0119426
	TCDM_13907	70.9172	-1.09318	0.360032	-3.03633	0.00239474	0.0289812
	TCDM_03323	935.024	-1.09176	0.2101	-5.19639	2.03199e-07	7.71897e-06
	TCDM_11792	96.1789	-1.09052	0.369352	-2.95251	0.003152	0.0360996
	TCDM_11244	153.874	-1.08909	0.308224	-3.53344	0.000410185	0.00673756
	TCDM_07784	185.691	-1.08877	0.323029	-3.37052	0.000750274	0.0111947
	TCDM_01088	524.614	-1.08863	0.360722	-3.01791	0.00254525	0.0304575
	TCDM_12474	104.766	-1.08847	0.318291	-3.41972	0.000626845	0.0096683
	TCDM_11793	82.5374	-1.08749	0.339507	-3.20316	0.0013593	0.0180657
	TCDM_01347	100.381	-1.08652	0.331861	-3.27402	0.0010603	0.0147515
	TCDM_11392	103.455	-1.08567	0.323301	-3.35807	0.000784883	0.0116568
	TCDM_11654	288.968	-1.08351	0.333382	-3.25005	0.00115385	0.0157939
	TCDM_09856	153.432	-1.08057	0.371546	-2.9083	0.00363399	0.0406982
	TCDM_09095	74.4771	-1.0789	0.364861	-2.95701	0.00310634	0.0359667
	TCDM_12224	915.989	-1.07802	0.262949	-4.09973	4.1363e-05	0.000944079
	TCDM_04818	1474.56	-1.07767	0.182186	-5.91525	3.31379e-09	1.74957e-07
	TCDM_12813	113.793	-1.07709	0.30817	-3.49513	0.000473828	0.00758736
	TCDM_11263	383.531	-1.06795	0.362918	-2.94268	0.00325386	0.0369578
	TCDM_09631	165.772	-1.06734	0.294629	-3.62266	0.000291587	0.00506665
	TCDM_08945	238.699	-1.06644	0.356072	-2.995	0.00274443	0.0323176
	TCDM_13758	81.0283	-1.06198	0.348046	-3.05125	0.00227887	0.0278951
	TCDM_09841	200.717	-1.0599	0.312574	-3.39088	0.000696696	0.010526
	TCDM_01555	194.677	-1.05894	0.299305	-3.538	0.000403166	0.00665234
	TCDM_00283	333.125	-1.05881	0.302955	-3.49495	0.000474158	0.00758736
	TCDM_04102	13072.8	-1.05385	0.316209	-3.33278	0.000859839	0.0125756
	TCDM_00606	659.299	-1.05383	0.301043	-3.5006	0.000464218	0.00749692
	TCDM_12282	117.129	-1.05262	0.364244	-2.88989	0.00385378	0.0426624
	TCDM_01225	145.678	-1.052	0.370931	-2.83611	0.00456674	0.0485418
	TCDM_11393	368.143	-1.04529	0.332311	-3.14552	0.0016579	0.0214701
	TCDM_04294	483.071	-1.04312	0.340176	-3.06641	0.00216646	0.0266891
	TCDM_09433	415.961	-1.04279	0.240434	-4.3371	1.44374e-05	0.000376981
	TCDM_11230	112.915	-1.0418	0.363361	-2.86712	0.0041422	0.0450189
	TCDM_09881	232.777	-1.03649	0.344503	-3.00864	0.00262421	0.031208
	TCDM_08482	135.04	-1.03224	0.349527	-2.95326	0.00314438	0.0360553
	TCDM_01578	453.556	-1.03221	0.253358	-4.07409	4.61937e-05	0.00103952
	TCDM_10644	87.808	-1.0319	0.356047	-2.8982	0.00375309	0.0417884
	TCDM_00304	391.085	-1.03083	0.348944	-2.95415	0.00313535	0.0360517
	TCDM_03810	828.614	-1.02789	0.245101	-4.19372	2.74413e-05	0.000659209
	TCDM_10844	407.615	-1.02689	0.291565	-3.52199	0.000428325	0.00699962
	TCDM_05435	180.376	-1.02374	0.281416	-3.6378	0.000274973	0.00481277
	TCDM_12919	239.851	-1.02091	0.298794	-3.41678	0.000633672	0.00974233
	TCDM_09056	153.479	-1.01804	0.331475	-3.07125	0.00213166	0.0263279
	TCDM_09750	1212.52	-1.01662	0.182147	-5.58129	2.38739e-08	1.04275e-06
	TCDM_00973	788.41	-1.0158	0.212631	-4.77727	1.77693e-06	5.80767e-05
	TCDM_06230	662.405	-1.01524	0.223952	-4.53327	5.80765e-06	0.000167083
	TCDM_00408	116.036	-1.01219	0.337914	-2.99541	0.00274074	0.0323138
	TCDM_00532	144.698	-1.00884	0.326776	-3.08725	0.00202019	0.0253751
	TCDM_10662	207.835	-1.00782	0.338331	-2.97879	0.0028939	0.0338291
	TCDM_08441	1133.02	-1.00615	0.335424	-2.99964	0.00270296	0.0319862
amastigote UP	Row.names	baseMean	log2FoldChange	lfcSE	stat	pvalue	padj
	TCDM_06338	1990.49	1.00039	0.2198	4.55138	5.32961e-06	0.000154254
	TCDM_06069	438.894	1.00328	0.294239	3.40976	0.000650206	0.00994984
	TCDM_12422	426.401	1.03718	0.343442	3.01995	0.0025282	0.0303669
	TCDM_13592	709.635	1.04278	0.229745	4.53887	5.65553e-06	0.000163195
	TCDM_05491	155.176	1.04672	0.293334	3.56834	0.000359244	0.00602439
	TCDM_02336	837.382	1.04851	0.343151	3.05555	0.0022465	0.027534
	TCDM_00764	1374.33	1.05041	0.327527	3.2071	0.00134079	0.0179188
	TCDM_07422	815.09	1.05222	0.360353	2.91998	0.00350057	0.0393875
	TCDM_00607	264.351	1.0563	0.353173	2.99089	0.00278165	0.0327159
	TCDM_08426	103.713	1.06212	0.338708	3.13581	0.00171381	0.0220338
	TCDM_04801	238.798	1.08551	0.352768	3.07712	0.00209008	0.0259814
	TCDM_00053	216.29	1.0987	0.264783	4.14942	3.33324e-05	0.000779102
	TCDM_12721	213.492	1.10439	0.357122	3.09248	0.00198493	0.024965
	TCDM_04134	4919.74	1.10519	0.331091	3.33803	0.000843731	0.0123777
	TCDM_07351	275.716	1.12552	0.312993	3.59598	0.000323172	0.00551574
	TCDM_11994	80.077	1.12652	0.388517	2.89953	0.00373719	0.0416811
	TCDM_04623	91.2778	1.15637	0.355747	3.25055	0.0011518	0.0157939
	TCDM_01210	416.601	1.16307	0.366883	3.17013	0.00152369	0.0199199
	TCDM_06297	878.367	1.17051	0.316425	3.69918	0.000216301	0.0038995
	TCDM_13496	1001.8	1.17456	0.276755	4.24403	2.19546e-05	0.000540927
	TCDM_01207	477.643	1.1844	0.250452	4.72906	2.25557e-06	7.24877e-05
	TCDM_07135	92.1367	1.18917	0.33156	3.58661	0.000335011	0.00569755
	TCDM_04875	773.06	1.1988	0.230625	5.19803	2.01411e-07	7.71059e-06
	TCDM_04298	481.928	1.20722	0.286927	4.20741	2.58311e-05	0.000625218
	TCDM_08241	739.245	1.21371	0.269113	4.51003	6.48183e-06	0.000184272
	TCDM_11718	611.642	1.21732	0.411403	2.95895	0.00308688	0.0358668
	TCDM_10755	157.235	1.24878	0.410345	3.04325	0.00234035	0.0284664
	TCDM_02765	432.454	1.26286	0.249951	5.05242	4.36251e-07	1.56416e-05
	TCDM_04141	276.62	1.30309	0.300189	4.3409	1.41901e-05	0.000371532
	TCDM_12567	764.371	1.30811	0.380757	3.43556	0.000591325	0.00914983
	TCDM_08532	1074.6	1.31942	0.410319	3.21559	0.00130176	0.0175191
	TCDM_01678	155.761	1.32229	0.358045	3.69308	0.000221553	0.00397184
	TCDM_05110	1264.82	1.32468	0.323292	4.09749	4.17656e-05	0.000951009
	TCDM_08271	738.094	1.33275	0.402291	3.3129	0.000923331	0.013262
	TCDM_07376	139.973	1.34771	0.357615	3.76861	0.000164161	0.00307321
	TCDM_13955	313.352	1.3689	0.389056	3.51852	0.000433963	0.00706771
	TCDM_00634	156.944	1.37087	0.44677	3.0684	0.00215206	0.0265458
	TCDM_11954	381.098	1.37848	0.263169	5.23799	1.62333e-07	6.28626e-06
	TCDM_03525	126.771	1.39627	0.316499	4.41161	1.02606e-05	0.000277731
	TCDM_04049	918.469	1.41652	0.438862	3.2277	0.00124789	0.0168887
	TCDM_02873	725.544	1.42099	0.262458	5.41417	6.15749e-08	2.54087e-06
	TCDM_12175	2678.18	1.42218	0.285203	4.98654	6.14688e-07	2.15567e-05
	TCDM_09233	137.447	1.44072	0.398244	3.61767	0.000297268	0.00515604
	TCDM_14272	268.176	1.44531	0.444253	3.25334	0.00114055	0.0157014
	TCDM_02669	1997.17	1.46974	0.388275	3.7853	0.000153521	0.002914
	TCDM_11365	267.327	1.47303	0.258478	5.69886	1.2061e-08	5.65339e-07
	TCDM_07315	366.501	1.47596	0.272615	5.41406	6.16112e-08	2.54087e-06
	TCDM_13329	731.313	1.54434	0.336906	4.5839	4.56388e-06	0.000136194
	TCDM_10049	28.2352	1.57982	0.535881	2.94807	0.00319763	0.0365786
	TCDM_03256	59.6197	1.5817	0.459522	3.44205	0.000577331	0.0089912
	TCDM_01870	504.48	1.58365	0.325752	4.86152	1.16487e-06	3.92747e-05
	TCDM_08126	212.395	1.60815	0.425304	3.78119	0.000156082	0.00295234
	TCDM_08425	100.271	1.64978	0.508038	3.24735	0.00116485	0.0158993
	TCDM_04361	1340.86	1.65036	0.299931	5.50246	3.74525e-08	1.58538e-06
	TCDM_02156	413.04	1.65429	0.50033	3.30641	0.000945	0.0134395
	TCDM_02562	840.113	1.66224	0.287964	5.7724	7.81522e-09	3.8511e-07
	TCDM_03526	346.851	1.66565	0.262546	6.34423	2.23544e-10	1.4814e-08
	TCDM_13229	929.186	1.70247	0.483474	3.52133	0.000429391	0.00700512
	TCDM_11909	1168.43	1.70809	0.218391	7.82124	5.23072e-15	6.98084e-13
	TCDM_04950	940.126	1.71282	0.272843	6.27768	3.43658e-10	2.1869e-08
	TCDM_06163	136.54	1.73092	0.484569	3.57209	0.000354148	0.00594932
	TCDM_06850	514.42	1.73604	0.377001	4.60488	4.12709e-06	0.000124708
	TCDM_13338	937.368	1.75234	0.521391	3.3609	0.000776899	0.0115561
	TCDM_03331	3477.92	1.78709	0.296958	6.018	1.76583e-09	9.69592e-08
	TCDM_01618	726.883	1.8386	0.270752	6.79072	1.11573e-11	9.24231e-10
	TCDM_13527	486.891	1.86499	0.336404	5.54389	2.95832e-08	1.28047e-06
	TCDM_04365	695.449	1.9056	0.223835	8.51343	1.68865e-17	3.27461e-15
	TCDM_07865	107.681	1.91289	0.369135	5.18209	2.1941e-07	8.26789e-06
	TCDM_05548	728.617	2.036	0.321051	6.34166	2.27297e-10	1.49596e-08
	TCDM_10150	227.814	2.07473	0.360382	5.75703	8.56072e-09	4.15454e-07
	TCDM_02846	668.402	2.09981	0.450109	4.66512	3.08443e-06	9.46909e-05
	TCDM_13526	289.817	2.11459	0.546472	3.86953	0.000109048	0.002183
	TCDM_13656	875.677	2.1626	0.241626	8.95021	3.54792e-19	8.11713e-17
	TCDM_13387	333.219	2.38531	0.52149	4.57402	4.78453e-06	0.00014146

## Sheet: EPISvsTRYPO
trypomastigote UP	Row.names	baseMean	log2FoldChange	lfcSE	stat	pvalue	padj
	TCDM_10180	121.671	-5.02501	0.533816	-9.41338	4.80435e-21	8.39363e-19
	TCDM_07933	511.45	-4.6529	0.365693	-12.7235	4.37685e-37	2.47395e-34
	TCDM_04154	1533.07	-4.41559	0.296858	-14.8744	4.83113e-50	4.64223e-47
	TCDM_04467	1017.49	-4.19434	0.305343	-13.7365	6.13744e-43	3.93164e-40
	TCDM_13553	2031.11	-4.14862	0.468461	-8.85586	8.30445e-19	1.09312e-16
	TCDM_13483	3115.1	-4.08856	0.248983	-16.4211	1.35174e-60	1.85556e-57
	TCDM_10265	376.436	-3.95939	0.363912	-10.88	1.43489e-27	3.62838e-25
	TCDM_13344	4331.6	-3.92733	0.200687	-19.5694	2.81773e-85	1.35378e-81
	TCDM_04944	3313.62	-3.88506	0.191127	-20.3271	7.40085e-92	7.11148e-88
	TCDM_10306	104.189	-3.87503	0.379715	-10.2051	1.88131e-24	3.84628e-22
	TCDM_06251	4373.65	-3.76644	0.224488	-16.7779	3.54357e-63	5.67503e-60
	TCDM_13085	338.122	-3.72797	0.436935	-8.5321	1.43716e-17	1.62466e-15
	TCDM_10179	1265.28	-3.68838	0.400913	-9.19993	3.5817e-20	5.64206e-18
	TCDM_13107	223.045	-3.65708	0.326742	-11.1926	4.43311e-29	1.25287e-26
	TCDM_12859	1139.51	-3.63672	0.519082	-7.00606	2.45124e-12	1.51961e-10
	TCDM_10073	2844.9	-3.5364	0.323909	-10.9179	9.47041e-28	2.52781e-25
	TCDM_13022	3521.11	-3.52409	0.277502	-12.6994	5.96199e-37	3.18271e-34
	TCDM_11138	404.709	-3.47026	0.275206	-12.6097	1.86673e-36	9.44075e-34
	TCDM_11912	1006.69	-3.3914	0.396696	-8.54913	1.2402e-17	1.4187e-15
	TCDM_02942	2347.97	-3.37434	0.227021	-14.8636	5.68045e-50	4.96213e-47
	TCDM_01097	3962.73	-3.36595	0.239835	-14.0344	9.59639e-45	7.09321e-42
	TCDM_08758	238.932	-3.32402	0.359628	-9.24294	2.39815e-20	3.90573e-18
	TCDM_13204	1722.92	-3.30382	0.447202	-7.38775	1.49335e-13	1.08709e-11
	TCDM_13702	232.833	-3.24123	0.362681	-8.93685	4.00414e-19	5.5762e-17
	TCDM_10308	174.807	-3.1818	0.411636	-7.72966	1.07837e-14	8.78137e-13
	TCDM_12021	997.03	-3.17275	0.313482	-10.121	4.45789e-24	8.742e-22
	TCDM_00415	9583.73	-3.17231	0.177754	-17.8466	3.06979e-71	7.37441e-68
	TCDM_09401	439.496	-3.11483	0.275037	-11.3251	9.85268e-30	2.95857e-27
	TCDM_00035	163.392	-3.08885	0.335072	-9.21847	3.01369e-20	4.82642e-18
	TCDM_12948	260.117	-3.06108	0.432682	-7.07466	1.49816e-12	9.53363e-11
	TCDM_00401	728.477	-3.04609	0.242667	-12.5525	3.84985e-36	1.76158e-33
	TCDM_02943	1169.48	-3.04444	0.280996	-10.8345	2.36342e-27	5.8231e-25
	TCDM_10411	379.927	-2.94256	0.31373	-9.37929	6.64161e-21	1.13963e-18
	TCDM_00402	1293.21	-2.91587	0.249774	-11.674	1.73044e-31	5.73371e-29
	TCDM_12155	156.029	-2.88525	0.489269	-5.89706	3.70045e-09	1.35716e-07
	TCDM_11627	263.824	-2.88235	0.321925	-8.95351	3.44367e-19	4.86621e-17
	TCDM_01098	172.871	-2.87961	0.426153	-6.75722	1.40666e-11	7.63651e-10
	TCDM_10060	2385.06	-2.87211	0.237987	-12.0684	1.55166e-33	5.96398e-31
	TCDM_12367	471.173	-2.83483	0.456631	-6.20814	5.36163e-10	2.31031e-08
	TCDM_12901	1459.72	-2.83317	0.209088	-13.5501	7.90891e-42	4.74979e-39
	TCDM_13475	369.922	-2.83306	0.317606	-8.92005	4.66079e-19	6.39793e-17
	TCDM_13086	136.361	-2.83081	0.539815	-5.24403	1.57109e-07	4.15884e-06
	TCDM_11035	812.788	-2.82937	0.237203	-11.9281	8.44956e-33	3.12276e-30
	TCDM_13404	1907.56	-2.78986	0.245132	-11.381	5.19832e-30	1.66502e-27
	TCDM_03633	678.343	-2.78846	0.358539	-7.7773	7.40897e-15	6.08485e-13
	TCDM_08990	180.006	-2.75436	0.337494	-8.1612	3.31718e-16	3.18748e-14
	TCDM_09553	297.593	-2.75057	0.255583	-10.762	5.2048e-27	1.25032e-24
	TCDM_13049	475.241	-2.74778	0.271849	-10.1077	5.10512e-24	9.61864e-22
	TCDM_12462	1304.33	-2.74507	0.299932	-9.15233	5.57211e-20	8.52981e-18
	TCDM_13050	588.37	-2.7316	0.358466	-7.62025	2.53175e-14	1.97786e-12
	TCDM_08941	127.055	-2.71551	0.305227	-8.89667	5.75461e-19	7.68e-17
	TCDM_11027	300.154	-2.69549	0.384837	-7.00423	2.48357e-12	1.52978e-10
	TCDM_10436	646.466	-2.68532	0.472765	-5.68003	1.3467e-08	4.40152e-07
	TCDM_13548	147.92	-2.68041	0.42556	-6.29855	3.00448e-10	1.34279e-08
	TCDM_11703	142.151	-2.67456	0.465909	-5.74052	9.43886e-09	3.23921e-07
	TCDM_11405	139.763	-2.65953	0.317237	-8.38341	5.14161e-17	5.5512e-15
	TCDM_13280	566.551	-2.6571	0.422024	-6.29608	3.05264e-10	1.358e-08
	TCDM_12345	1017.64	-2.63366	0.217412	-12.1137	8.93617e-34	3.57782e-31
	TCDM_13207	139.599	-2.63272	0.3076	-8.55891	1.13936e-17	1.33514e-15
	TCDM_12633	204.105	-2.63193	0.484195	-5.43569	5.45847e-08	1.55179e-06
	TCDM_10462	139.23	-2.62729	0.415162	-6.32837	2.47772e-10	1.12836e-08
	TCDM_12575	446.841	-2.61984	0.292465	-8.9578	3.31207e-19	4.7501e-17
	TCDM_11684	630.623	-2.59654	0.384064	-6.76069	1.37337e-11	7.49815e-10
	TCDM_11284	280.355	-2.5943	0.30755	-8.43537	3.30148e-17	3.60499e-15
	TCDM_09934	203.223	-2.58478	0.517114	-4.99848	5.77853e-07	1.37101e-05
	TCDM_11043	37.0468	-2.58165	0.516429	-4.99904	5.76175e-07	1.37041e-05
	TCDM_08045	564.676	-2.54911	0.208652	-12.217	2.52115e-34	1.05329e-31
	TCDM_11962	335.095	-2.5373	0.356208	-7.12309	1.05531e-12	6.8517e-11
	TCDM_13578	1119.39	-2.52908	0.228272	-11.0792	1.58202e-28	4.34331e-26
	TCDM_11234	126.489	-2.52874	0.312498	-8.09201	5.86863e-16	5.52859e-14
	TCDM_00914	528.021	-2.52843	0.466434	-5.42078	5.93401e-08	1.66725e-06
	TCDM_13616	1903.64	-2.52677	0.409767	-6.16635	6.98857e-10	2.93245e-08
	TCDM_02336	837.382	-2.52379	0.351074	-7.18878	6.53729e-13	4.33219e-11
	TCDM_09106	747.96	-2.51612	0.231159	-10.8848	1.36171e-27	3.5364e-25
	TCDM_10911	49.3702	-2.50025	0.425513	-5.87586	4.2066e-09	1.53111e-07
	TCDM_13313	390.842	-2.4969	0.519115	-4.80992	1.50993e-06	3.18178e-05
	TCDM_12054	383.266	-2.49594	0.298557	-8.36	6.27205e-17	6.55088e-15
	TCDM_12740	362.776	-2.49075	0.315341	-7.89859	2.82078e-15	2.48669e-13
	TCDM_09253	147.264	-2.4899	0.435717	-5.71449	1.10033e-08	3.7229e-07
	TCDM_13610	2654.56	-2.48839	0.555479	-4.47971	7.47438e-06	0.000131061
	TCDM_11636	304.743	-2.48585	0.284013	-8.75258	2.08526e-18	2.63648e-16
	TCDM_10067	396.847	-2.47197	0.425273	-5.81267	6.14839e-09	2.17206e-07
	TCDM_12469	45.1639	-2.4715	0.44105	-5.60366	2.09871e-08	6.59035e-07
	TCDM_09485	888.749	-2.47051	0.272977	-9.05025	1.42645e-19	2.10873e-17
	TCDM_13043	411.124	-2.46383	0.386697	-6.37148	1.87218e-10	8.6907e-09
	TCDM_12585	468.204	-2.43984	0.339332	-7.19012	6.47338e-13	4.31964e-11
	TCDM_13263	195.07	-2.428	0.432656	-5.61186	2.00161e-08	6.30605e-07
	TCDM_11918	102.244	-2.39507	0.407943	-5.87109	4.32937e-09	1.55809e-07
	TCDM_12163	935.785	-2.39472	0.236782	-10.1136	4.80655e-24	9.23722e-22
	TCDM_11304	341.979	-2.39133	0.439433	-5.44185	5.27307e-08	1.50353e-06
	TCDM_02337	1686.28	-2.38629	0.339649	-7.02577	2.12894e-12	1.32837e-10
	TCDM_09048	33.0224	-2.38597	0.563979	-4.23059	2.33076e-05	0.000357767
	TCDM_13606	188.306	-2.37387	0.312873	-7.58733	3.26557e-14	2.51031e-12
	TCDM_07505	753.96	-2.37058	0.253754	-9.34206	9.44774e-21	1.59269e-18
	TCDM_13513	41.6389	-2.34918	0.482133	-4.87249	1.10202e-06	2.41766e-05
	TCDM_10234	760.12	-2.34276	0.279851	-8.37147	5.6905e-17	6.07556e-15
	TCDM_00268	101.494	-2.34271	0.367952	-6.3669	1.92886e-10	8.91076e-09
	TCDM_10549	123.197	-2.33835	0.313245	-7.4649	8.33625e-14	6.25805e-12
	TCDM_02562	840.113	-2.3372	0.300045	-7.78952	6.72641e-15	5.62035e-13
	TCDM_13337	640.951	-2.33663	0.37041	-6.30823	2.82251e-10	1.27663e-08
	TCDM_11891	55.7442	-2.32932	0.392013	-5.94196	2.8164e-09	1.06546e-07
	TCDM_13081	424.86	-2.3286	0.28573	-8.14966	3.6495e-16	3.47208e-14
	TCDM_12602	346.327	-2.32172	0.417425	-5.56202	2.66677e-08	8.13491e-07
	TCDM_07506	1228.32	-2.31831	0.204518	-11.3355	8.75674e-30	2.71431e-27
	TCDM_11746	684.566	-2.30348	0.317622	-7.25228	4.09819e-13	2.83306e-11
	TCDM_12255	307.998	-2.30301	0.335818	-6.8579	6.98791e-12	3.99684e-10
	TCDM_08874	348.937	-2.29864	0.27102	-8.48144	2.22415e-17	2.48511e-15
	TCDM_12483	160.001	-2.29441	0.30195	-7.59864	2.99252e-14	2.31896e-12
	TCDM_12460	305.005	-2.29328	0.58887	-3.89438	9.84503e-05	0.00124642
	TCDM_03632	1088.82	-2.27938	0.48717	-4.67881	2.88543e-06	5.7404e-05
	TCDM_13438	58.9349	-2.27737	0.54572	-4.17314	3.00424e-05	0.00044687
	TCDM_06250	78.8254	-2.26916	0.646085	-3.51216	0.000444475	0.00457276
	TCDM_11897	83.7941	-2.26368	0.421027	-5.37657	7.59199e-08	2.11629e-06
	TCDM_10652	361.114	-2.25927	0.288903	-7.82019	5.27427e-15	4.52504e-13
	TCDM_12183	105.585	-2.24533	0.373766	-6.00732	1.88615e-09	7.42787e-08
	TCDM_11069	46.2469	-2.24205	0.464197	-4.82995	1.36567e-06	2.90326e-05
	TCDM_12578	179.931	-2.23928	0.527462	-4.24538	2.18224e-05	0.000339183
	TCDM_10899	278.466	-2.22357	0.333001	-6.67738	2.43249e-11	1.29137e-09
	TCDM_13108	44.7097	-2.22227	0.589573	-3.7693	0.000163709	0.001959
	TCDM_12770	470.993	-2.22209	0.455642	-4.87684	1.07801e-06	2.38129e-05
	TCDM_12203	1398.02	-2.2199	0.227151	-9.77279	1.47344e-22	2.67138e-20
	TCDM_10642	548.498	-2.21833	0.239507	-9.26208	2.00485e-20	3.32149e-18
	TCDM_11452	121.512	-2.21702	0.621613	-3.56657	0.000361688	0.00381082
	TCDM_00994	470.69	-2.21558	0.242089	-9.15193	5.59244e-20	8.52981e-18
	TCDM_10758	158.354	-2.19794	0.511773	-4.29476	1.74883e-05	0.000279144
	TCDM_05997	133.183	-2.19381	0.416189	-5.27118	1.35549e-07	3.63825e-06
	TCDM_11919	324.568	-2.18909	0.266896	-8.20206	2.36294e-16	2.34077e-14
	TCDM_09774	129.074	-2.18831	0.329679	-6.6377	3.18611e-11	1.66388e-09
	TCDM_11219	1434.48	-2.17783	0.352754	-6.17381	6.66643e-10	2.83441e-08
	TCDM_12200	49.308	-2.1728	0.438102	-4.95957	7.06501e-07	1.63585e-05
	TCDM_12764	446.252	-2.17114	0.418383	-5.18934	2.11036e-07	5.52546e-06
	TCDM_01922	226.561	-2.16337	0.593791	-3.64331	0.000269154	0.00297961
	TCDM_11907	248.072	-2.15666	0.457887	-4.71002	2.47692e-06	4.96883e-05
	TCDM_09629	423.487	-2.15282	0.514745	-4.18231	2.88561e-05	0.000431898
	TCDM_10606	121.503	-2.15251	0.401872	-5.35621	8.49867e-08	2.33994e-06
	TCDM_12479	382.42	-2.15141	0.393424	-5.46842	4.54055e-08	1.31816e-06
	TCDM_12134	166.41	-2.14999	0.376616	-5.7087	1.13843e-08	3.83831e-07
	TCDM_12636	185.283	-2.14459	0.505935	-4.23887	2.24652e-05	0.000346497
	TCDM_11112	935.726	-2.14208	0.375735	-5.70102	1.19093e-08	3.97348e-07
	TCDM_12775	158.059	-2.14171	0.278712	-7.68432	1.53809e-14	1.24197e-12
	TCDM_10859	134.879	-2.13915	0.309844	-6.90396	5.0571e-12	2.98121e-10
	TCDM_12018	357.073	-2.13222	0.483313	-4.41168	1.02573e-05	0.000172011
	TCDM_11913	193.351	-2.12954	0.329516	-6.46263	1.02901e-10	4.91926e-09
	TCDM_13208	170.772	-2.12947	0.494367	-4.30747	1.65135e-05	0.000266239
	TCDM_13219	314.19	-2.12306	0.42688	-4.97344	6.57766e-07	1.53038e-05
	TCDM_12580	341.39	-2.11321	0.343279	-6.15594	7.4633e-10	3.11745e-08
	TCDM_10384	200.064	-2.11242	0.33489	-6.30782	2.82987e-10	1.27663e-08
	TCDM_10649	497.109	-2.11205	0.569129	-3.71102	0.000206425	0.00239847
	TCDM_10631	222.544	-2.11155	0.506237	-4.17107	3.0317e-05	0.000449562
	TCDM_10714	210.708	-2.11117	0.384612	-5.48909	4.0401e-08	1.18478e-06
	TCDM_10617	422.252	-2.10498	0.326204	-6.45295	1.0969e-10	5.21788e-09
	TCDM_12185	700.333	-2.09812	0.253338	-8.2819	1.21223e-16	1.21503e-14
	TCDM_13083	187.207	-2.09108	0.379899	-5.5043	3.70635e-08	1.09921e-06
	TCDM_12491	412.814	-2.09002	0.302162	-6.91689	4.61678e-12	2.73843e-10
	TCDM_11790	149.692	-2.08989	0.324989	-6.43064	1.27071e-10	5.95622e-09
	TCDM_13700	76.2518	-2.08549	0.439718	-4.74278	2.10804e-06	4.30066e-05
	TCDM_11598	1271.07	-2.08486	0.509043	-4.09564	4.20999e-05	0.000599159
	TCDM_09295	734.53	-2.07932	0.369821	-5.62252	1.88193e-08	5.94849e-07
	TCDM_11073	231.966	-2.07895	0.322529	-6.44577	1.15018e-10	5.4177e-09
	TCDM_07911	279.898	-2.07398	0.48659	-4.26228	2.0235e-05	0.000318751
	TCDM_11828	144.451	-2.06686	0.486882	-4.2451	2.18497e-05	0.000339183
	TCDM_12912	695.899	-2.06666	0.366617	-5.6371	1.72938e-08	5.55775e-07
	TCDM_08552	52.0277	-2.05779	0.443367	-4.64127	3.4627e-06	6.74954e-05
	TCDM_12828	135.374	-2.05771	0.354861	-5.79865	6.68496e-09	2.35296e-07
	TCDM_11340	130.507	-2.05672	0.350605	-5.86618	4.45939e-09	1.59889e-07
	TCDM_11444	160.495	-2.05249	0.388683	-5.28064	1.28736e-07	3.48549e-06
	TCDM_09829	102.603	-2.04783	0.387847	-5.28	1.29184e-07	3.48688e-06
	TCDM_00509	2338.8	-2.03807	0.523568	-3.89266	9.91518e-05	0.00125326
	TCDM_10510	499.039	-2.03571	0.354273	-5.74615	9.12996e-09	3.14444e-07
	TCDM_13314	123.713	-2.035	0.447953	-4.5429	5.54865e-06	0.000100409
	TCDM_08643	59.4515	-2.03187	0.478733	-4.24426	2.19311e-05	0.000339897
	TCDM_00915	150.995	-2.02204	0.446646	-4.52717	5.9778e-06	0.000107366
	TCDM_11345	160.652	-2.02184	0.56347	-3.58818	0.000332989	0.00353948
	TCDM_12780	184.208	-2.01628	0.455038	-4.43102	9.37891e-06	0.000158945
	TCDM_02428	123.769	-2.01449	0.441417	-4.56368	5.02638e-06	9.31813e-05
	TCDM_10691	149.453	-2.01179	0.463916	-4.33653	1.44747e-05	0.000236142
	TCDM_13161	288.336	-2.01154	0.28392	-7.08487	1.39177e-12	8.91567e-11
	TCDM_10746	158.415	-2.0107	0.352805	-5.69919	1.20376e-08	3.9886e-07
	TCDM_12457	208.512	-2.00449	0.452621	-4.42862	9.48375e-06	0.000160439
	TCDM_09644	73.6893	-1.99663	0.453005	-4.40752	1.0456e-05	0.000175038
	TCDM_12162	623.837	-1.99438	0.240816	-8.28174	1.21389e-16	1.21503e-14
	TCDM_11241	27.7352	-1.98345	0.56762	-3.49433	0.00047525	0.00483247
	TCDM_13691	151.707	-1.98274	0.416118	-4.76485	1.88991e-06	3.88037e-05
	TCDM_11224	29.0407	-1.98095	0.512106	-3.86824	0.000109625	0.00137338
	TCDM_02848	2674.7	-1.97689	0.274116	-7.21188	5.51856e-13	3.73436e-11
	TCDM_11451	267.243	-1.97255	0.273627	-7.20892	5.63981e-13	3.78971e-11
	TCDM_11594	423.069	-1.96865	0.534068	-3.68614	0.000227683	0.00259834
	TCDM_13192	89.3242	-1.96509	0.528848	-3.7158	0.000202558	0.00235639
	TCDM_13694	77.0949	-1.96411	0.354076	-5.54715	2.90369e-08	8.80174e-07
	TCDM_10181	29.2227	-1.95686	0.575926	-3.39776	0.00067941	0.00654153
	TCDM_07509	119.975	-1.95488	0.297409	-6.57303	4.93018e-11	2.44197e-09
	TCDM_10653	62.1667	-1.9536	0.642354	-3.04131	0.00235554	0.0185833
	TCDM_10671	201.48	-1.94875	0.320345	-6.08327	1.17754e-09	4.81489e-08
	TCDM_07500	55.7001	-1.94296	0.406319	-4.78186	1.7368e-06	3.60457e-05
	TCDM_13965	357.29	-1.94051	0.527375	-3.67957	0.000233625	0.00264729
	TCDM_13241	1161.13	-1.93424	0.347927	-5.55932	2.70826e-08	8.23534e-07
	TCDM_08735	127.791	-1.93421	0.349874	-5.52832	3.23318e-08	9.67838e-07
	TCDM_11599	395.738	-1.92884	0.502517	-3.83836	0.00012386	0.00152978
	TCDM_07878	252.237	-1.92573	0.322472	-5.97178	2.34677e-09	9.05626e-08
	TCDM_04442	1163.11	-1.92155	0.352168	-5.45635	4.86025e-08	1.40669e-06
	TCDM_04098	409.17	-1.91858	0.246019	-7.7985	6.26458e-15	5.28038e-13
	TCDM_09765	473.697	-1.91476	0.634205	-3.01915	0.00253481	0.0196904
	TCDM_10569	25.3304	-1.91407	0.517245	-3.70052	0.000215162	0.00248497
	TCDM_13087	388.481	-1.9116	0.371093	-5.15127	2.58726e-07	6.59442e-06
	TCDM_11844	75.5695	-1.9098	0.416626	-4.58396	4.56247e-06	8.56265e-05
	TCDM_06038	991.621	-1.90832	0.254697	-7.49252	6.75633e-14	5.11194e-12
	TCDM_10010	68.9572	-1.90489	0.525115	-3.62758	0.000286095	0.00312042
	TCDM_09256	34.8909	-1.90358	0.48184	-3.95066	7.79372e-05	0.00101753
	TCDM_12113	400.167	-1.901	0.390885	-4.86333	1.15428e-06	2.50372e-05
	TCDM_10578	610.494	-1.90094	0.411356	-4.62116	3.81602e-06	7.319e-05
	TCDM_08752	502.373	-1.89589	0.332802	-5.69674	1.22118e-08	4.0235e-07
	TCDM_10786	389.843	-1.8939	0.409147	-4.62889	3.67629e-06	7.07925e-05
	TCDM_09370	183.619	-1.89213	0.318027	-5.94958	2.68831e-09	1.02916e-07
	TCDM_13558	137.286	-1.89189	0.51978	-3.63979	0.000272858	0.00300331
	TCDM_12368	90.0829	-1.88836	0.479899	-3.93492	8.3223e-05	0.0010763
	TCDM_10678	143.332	-1.88485	0.401834	-4.69062	2.72378e-06	5.45267e-05
	TCDM_11657	907.745	-1.88013	0.606116	-3.10192	0.00192267	0.0156038
	TCDM_00973	788.41	-1.87943	0.214383	-8.7667	1.83984e-18	2.3572e-16
	TCDM_12189	121.778	-1.87805	0.358672	-5.23613	1.63976e-07	4.31683e-06
	TCDM_11997	408.572	-1.87477	0.575108	-3.25985	0.00111471	0.0100105
	TCDM_09161	180.728	-1.87458	0.319281	-5.87125	4.32529e-09	1.55809e-07
	TCDM_11238	184.941	-1.87349	0.449249	-4.17027	3.04234e-05	0.000450445
	TCDM_12507	374.406	-1.86875	0.296428	-6.30423	2.89637e-10	1.30052e-08
	TCDM_10548	29.9287	-1.86848	0.62313	-2.99853	0.00271282	0.0208382
	TCDM_12536	358.685	-1.86718	0.322498	-5.78976	7.04875e-09	2.46296e-07
	TCDM_09771	102.905	-1.86707	0.446306	-4.18338	2.87206e-05	0.00043054
	TCDM_12918	390.379	-1.86436	0.309138	-6.03083	1.63125e-09	6.5311e-08
	TCDM_09850	162.576	-1.8626	0.309886	-6.01059	1.84845e-09	7.30937e-08
	TCDM_10503	250.02	-1.85997	0.280136	-6.63952	3.14705e-11	1.65246e-09
	TCDM_09678	564.961	-1.85024	0.290214	-6.37544	1.82436e-10	8.50986e-09
	TCDM_08393	220.31	-1.85019	0.29404	-6.29231	3.12769e-10	1.38497e-08
	TCDM_09624	165.398	-1.84831	0.398534	-4.63778	3.52166e-06	6.83628e-05
	TCDM_09834	445.826	-1.84746	0.351355	-5.25812	1.45539e-07	3.89551e-06
	TCDM_10955	2822.97	-1.84649	0.377726	-4.88844	1.01641e-06	2.27132e-05
	TCDM_12032	464.746	-1.84347	0.40543	-4.54696	5.44267e-06	9.88631e-05
	TCDM_12347	228.326	-1.84259	0.425917	-4.32619	1.51714e-05	0.00024667
	TCDM_09403	89.7218	-1.84184	0.343167	-5.36719	7.99729e-08	2.21458e-06
	TCDM_09613	117.245	-1.83916	0.440712	-4.17315	3.00421e-05	0.00044687
	TCDM_04441	989.055	-1.8336	0.379607	-4.83025	1.36365e-06	2.90326e-05
	TCDM_10357	166.436	-1.83232	0.375996	-4.87325	1.0978e-06	2.41389e-05
	TCDM_13598	72.814	-1.83154	0.443701	-4.12786	3.66152e-05	0.000531473
	TCDM_05929	370.107	-1.82363	0.250569	-7.27793	3.3897e-13	2.37749e-11
	TCDM_09631	165.772	-1.81603	0.298706	-6.07966	1.20438e-09	4.90378e-08
	TCDM_11708	77.4857	-1.81569	0.561605	-3.23303	0.00122484	0.0108498
	TCDM_11346	40.3728	-1.81483	0.548745	-3.30723	0.000942228	0.00867229
	TCDM_09387	194.355	-1.81378	0.569583	-3.18439	0.00145059	0.012412
	TCDM_11870	544.953	-1.81096	0.409462	-4.42277	9.74444e-06	0.000164271
	TCDM_10711	243.215	-1.80904	0.352282	-5.1352	2.81845e-07	7.12697e-06
	TCDM_09270	177.421	-1.80617	0.352004	-5.13111	2.88032e-07	7.24527e-06
	TCDM_02873	725.544	-1.80316	0.27177	-6.63487	3.24779e-11	1.68692e-09
	TCDM_08872	191.48	-1.80272	0.599855	-3.00526	0.0026535	0.0204635
	TCDM_08711	187.046	-1.80251	0.311494	-5.78666	7.17982e-09	2.49967e-07
	TCDM_13282	131.694	-1.80091	0.350812	-5.13356	2.8431e-07	7.17043e-06
	TCDM_11552	300.499	-1.79995	0.313767	-5.73658	9.66089e-09	3.30361e-07
	TCDM_13686	308.97	-1.79945	0.499969	-3.59912	0.000319302	0.00341667
	TCDM_13481	42.2507	-1.79888	0.479847	-3.74886	0.000177639	0.00209821
	TCDM_12835	498.28	-1.79756	0.442668	-4.06075	4.89152e-05	0.000678248
	TCDM_08988	490.939	-1.79411	0.286976	-6.25178	4.05789e-10	1.77237e-08
	TCDM_11972	123.6	-1.79073	0.38267	-4.67955	2.87505e-06	5.7316e-05
	TCDM_13411	133.864	-1.78969	0.457437	-3.91243	9.13732e-05	0.00116756
	TCDM_08410	269.571	-1.78787	0.354393	-5.04488	4.5381e-07	1.0984e-05
	TCDM_09607	188.024	-1.78484	0.601294	-2.96833	0.00299418	0.0225479
	TCDM_12793	76.3372	-1.78447	0.415253	-4.29731	1.72885e-05	0.000276414
	TCDM_12222	28.5584	-1.77224	0.570036	-3.10899	0.0018773	0.0153132
	TCDM_13097	36.2663	-1.76436	0.496845	-3.55114	0.000383573	0.00399323
	TCDM_12482	372.693	-1.7636	0.560094	-3.14876	0.00163962	0.0137961
	TCDM_12322	40.0442	-1.76338	0.478853	-3.68251	0.000230945	0.00262621
	TCDM_05845	83.8143	-1.76289	0.353065	-4.99311	5.94155e-07	1.3959e-05
	TCDM_13106	1090.82	-1.75921	0.203356	-8.65091	5.1089e-18	6.23203e-16
	TCDM_11359	28.8099	-1.75634	0.510655	-3.43939	0.000583019	0.0057224
	TCDM_02720	108.789	-1.75593	0.322137	-5.45089	5.01189e-08	1.43331e-06
	TCDM_10898	539.93	-1.7557	0.401299	-4.37505	1.21407e-05	0.00019976
	TCDM_11063	80.0724	-1.75558	0.393823	-4.45779	8.281e-06	0.000143115
	TCDM_10544	586.312	-1.75468	0.241185	-7.27525	3.45792e-13	2.40777e-11
	TCDM_11808	299.902	-1.7532	0.48499	-3.61492	0.000300444	0.00325108
	TCDM_11871	342.153	-1.74948	0.242169	-7.22423	5.03944e-13	3.43432e-11
	TCDM_10263	802.88	-1.74708	0.43232	-4.04117	5.31856e-05	0.000728904
	TCDM_13339	26.1895	-1.74649	0.498642	-3.50248	0.000460947	0.00471698
	TCDM_11818	32.1338	-1.74375	0.591924	-2.9459	0.00322016	0.0240237
	TCDM_11752	125.245	-1.74195	0.292917	-5.94693	2.73222e-09	1.03771e-07
	TCDM_13621	88.8764	-1.73783	0.393203	-4.41968	9.88472e-06	0.000166344
	TCDM_12985	560.95	-1.73764	0.520149	-3.34066	0.000835788	0.00781234
	TCDM_14451	679.096	-1.73268	0.31088	-5.57346	2.49731e-08	7.64224e-07
	TCDM_10069	44.1528	-1.73243	0.483375	-3.58403	0.000338334	0.00358836
	TCDM_13356	113.315	-1.7308	0.303834	-5.69653	1.22267e-08	4.0235e-07
	TCDM_09051	212.183	-1.7224	0.462621	-3.72314	0.00019676	0.00230008
	TCDM_12359	93.7628	-1.72226	0.554667	-3.10503	0.00190257	0.01548
	TCDM_11561	80.0162	-1.71706	0.573428	-2.99438	0.00275	0.0210412
	TCDM_12361	234.094	-1.71155	0.312989	-5.46842	4.54066e-08	1.31816e-06
	TCDM_13429	238.378	-1.70718	0.489439	-3.48805	0.000486566	0.00492667
	TCDM_11812	330.07	-1.70039	0.304333	-5.58728	2.30659e-08	7.12669e-07
	TCDM_08853	72.2479	-1.69958	0.4002	-4.24684	2.16809e-05	0.000337653
	TCDM_10469	132.285	-1.69467	0.455928	-3.71697	0.00020163	0.00235129
	TCDM_13639	67.9204	-1.69407	0.422287	-4.01167	6.02918e-05	0.000814559
	TCDM_08929	130.435	-1.69358	0.335204	-5.0524	4.36294e-07	1.05867e-05
	TCDM_12933	276.839	-1.69019	0.523936	-3.22595	0.00125554	0.0110785
	TCDM_12431	235.057	-1.68978	0.501344	-3.3705	0.000750318	0.00713842
	TCDM_10564	26.1339	-1.68968	0.595391	-2.83794	0.00454058	0.0313437
	TCDM_10657	296.077	-1.68733	0.27313	-6.17776	6.5018e-10	2.7767e-08
	TCDM_10152	119.415	-1.68712	0.42489	-3.97071	7.16585e-05	0.000945833
	TCDM_10348	421.451	-1.6866	0.268321	-6.28573	3.26314e-10	1.43176e-08
	TCDM_11830	340.909	-1.68556	0.290874	-5.79481	6.83993e-09	2.39872e-07
	TCDM_13380	910.18	-1.6846	0.325321	-5.17829	2.2393e-07	5.76876e-06
	TCDM_11661	535.709	-1.68312	0.629936	-2.6719	0.00754242	0.0460159
	TCDM_09709	89.7033	-1.67958	0.545733	-3.07766	0.00208631	0.016762
	TCDM_12642	63.9891	-1.6791	0.397005	-4.22942	2.34297e-05	0.000358497
	TCDM_11192	390.149	-1.6761	0.405087	-4.13763	3.50917e-05	0.000512456
	TCDM_02783	327.027	-1.67496	0.393476	-4.25684	2.07341e-05	0.000325015
	TCDM_07221	199.584	-1.67473	0.34449	-4.86147	1.16516e-06	2.52163e-05
	TCDM_11028	124.435	-1.67417	0.464409	-3.60494	0.000312225	0.00335965
	TCDM_09610	169.235	-1.67226	0.394406	-4.23994	2.23576e-05	0.000345392
	TCDM_10289	882.75	-1.67182	0.246905	-6.77109	1.27815e-11	7.09929e-10
	TCDM_10914	124.182	-1.6691	0.439535	-3.79743	0.000146203	0.00176269
	TCDM_10655	1873.79	-1.66885	0.214439	-7.78237	7.11764e-15	5.89598e-13
	TCDM_13005	245.773	-1.6688	0.371336	-4.49404	6.98846e-06	0.000123441
	TCDM_10586	294.452	-1.66748	0.396034	-4.21046	2.54849e-05	0.000386253
	TCDM_10470	272.229	-1.66698	0.466583	-3.57274	0.000353259	0.00373018
	TCDM_01619	281.785	-1.66509	0.287898	-5.78362	7.31108e-09	2.53618e-07
	TCDM_13677	392.854	-1.66376	0.257378	-6.46427	1.01789e-10	4.89044e-09
	TCDM_09186	294.591	-1.66299	0.384652	-4.32337	1.53661e-05	0.000248574
	TCDM_03734	126.832	-1.65919	0.434052	-3.82256	0.000132071	0.00161872
	TCDM_11797	147.669	-1.6589	0.333395	-4.97579	6.49807e-07	1.51553e-05
	TCDM_05996	244.16	-1.65885	0.535499	-3.09777	0.00194979	0.0157973
	TCDM_12534	66.3666	-1.6572	0.447531	-3.70299	0.000213076	0.00246384
	TCDM_12393	331.035	-1.65462	0.368991	-4.48416	7.32028e-06	0.000128593
	TCDM_13496	1001.8	-1.6546	0.28181	-5.87131	4.32357e-09	1.55809e-07
	TCDM_10867	161.539	-1.65198	0.27551	-5.99608	2.02133e-09	7.92648e-08
	TCDM_11856	90.845	-1.6474	0.381326	-4.32018	1.55904e-05	0.000251778
	TCDM_09097	59.5871	-1.64529	0.362101	-4.54373	5.52674e-06	0.000100201
	TCDM_09188	218.935	-1.64151	0.4049	-4.05411	5.03251e-05	0.000695003
	TCDM_12789	148.495	-1.63832	0.33332	-4.91517	8.8707e-07	2.01987e-05
	TCDM_10312	523.749	-1.638	0.213392	-7.67601	1.6412e-14	1.31419e-12
	TCDM_01728	843.071	-1.6355	0.309719	-5.28059	1.2877e-07	3.48549e-06
	TCDM_11700	161.306	-1.63401	0.335865	-4.86507	1.14416e-06	2.48738e-05
	TCDM_12806	118.154	-1.63317	0.548641	-2.97676	0.00291315	0.0220935
	TCDM_05518	455.328	-1.63066	0.266599	-6.11651	9.56464e-10	3.96149e-08
	TCDM_09841	200.717	-1.62961	0.314229	-5.18604	2.14817e-07	5.60347e-06
	TCDM_13118	241.253	-1.62528	0.325448	-4.99396	5.91531e-07	1.3959e-05
	TCDM_13678	440.008	-1.62363	0.242111	-6.70615	1.9983e-11	1.06676e-09
	TCDM_13364	213.717	-1.62316	0.35657	-4.55215	5.31001e-06	9.73739e-05
	TCDM_11289	180.163	-1.6218	0.376774	-4.30442	1.67421e-05	0.000269472
	TCDM_10662	207.835	-1.6214	0.339934	-4.76973	1.84469e-06	3.80378e-05
	TCDM_10928	26.1304	-1.61978	0.501275	-3.23132	0.00123219	0.0108842
	TCDM_10464	79.7199	-1.61561	0.513187	-3.14819	0.00164283	0.013811
	TCDM_05282	128.598	-1.61501	0.355141	-4.54753	5.42786e-06	9.87808e-05
	TCDM_12360	102.968	-1.61436	0.499605	-3.23128	0.00123239	0.0108842
	TCDM_11920	109.597	-1.61413	0.468063	-3.44853	0.000563645	0.00555494
	TCDM_13662	61.7659	-1.61362	0.515261	-3.13165	0.00173827	0.0144365
	TCDM_13656	875.677	-1.61019	0.252962	-6.36536	1.9483e-10	8.95752e-09
	TCDM_10886	167.381	-1.61015	0.310725	-5.18191	2.1963e-07	5.68305e-06
	TCDM_09853	168.222	-1.60746	0.44566	-3.60693	0.000309846	0.00333779
	TCDM_13423	472.306	-1.60651	0.291655	-5.50825	3.6242e-08	1.07817e-06
	TCDM_10665	186.831	-1.60187	0.604181	-2.65132	0.00801788	0.0481524
	TCDM_09980	125.378	-1.60152	0.326661	-4.90268	9.4536e-07	2.13239e-05
	TCDM_11109	40.6477	-1.59955	0.576878	-2.77277	0.00555806	0.0366557
	TCDM_05549	122.064	-1.59811	0.354163	-4.51236	6.41112e-06	0.000113871
	TCDM_11843	131.849	-1.59443	0.595141	-2.67908	0.00738258	0.0455583
	TCDM_12131	357.486	-1.59404	0.405302	-3.93296	8.39056e-05	0.00108367
	TCDM_09832	261.372	-1.59011	0.597116	-2.66298	0.00774522	0.0468664
	TCDM_10252	499.576	-1.58945	0.246349	-6.45202	1.10365e-10	5.22415e-09
	TCDM_06554	40.6077	-1.58909	0.428327	-3.70999	0.000207269	0.00240538
	TCDM_13006	154.617	-1.58622	0.348253	-4.55479	5.24391e-06	9.65301e-05
	TCDM_13067	223.855	-1.58586	0.264726	-5.99057	2.09102e-09	8.13465e-08
	TCDM_09176	185.024	-1.58347	0.434811	-3.64173	0.00027081	0.00299449
	TCDM_09705	126.553	-1.58251	0.454883	-3.47893	0.000503411	0.00505906
	TCDM_09308	110.892	-1.57713	0.451585	-3.49243	0.000478652	0.00486191
	TCDM_13271	33.5161	-1.57316	0.578181	-2.72088	0.00651085	0.0414049
	TCDM_11687	553.062	-1.5703	0.426075	-3.6855	0.000228253	0.00260176
	TCDM_10607	38.2987	-1.56987	0.483642	-3.24593	0.00117069	0.0104159
	TCDM_10784	800.702	-1.56887	0.205306	-7.6416	2.14546e-14	1.68982e-12
	TCDM_10850	71.0879	-1.56864	0.369631	-4.24378	2.19785e-05	0.000340082
	TCDM_11806	61.4914	-1.56541	0.36772	-4.25706	2.07128e-05	0.000325015
	TCDM_12402	717.411	-1.56357	0.284807	-5.48991	4.02149e-08	1.18478e-06
	TCDM_09894	58.8992	-1.56267	0.40545	-3.85417	0.000116121	0.00144348
	TCDM_12588	159.428	-1.56115	0.399157	-3.91112	9.18707e-05	0.0011708
	TCDM_09621	53.0602	-1.56005	0.396257	-3.93697	8.25153e-05	0.00107003
	TCDM_12308	25.0366	-1.55691	0.509056	-3.05843	0.00222503	0.0177578
	TCDM_13021	109.726	-1.55517	0.369217	-4.21207	2.53044e-05	0.000384123
	TCDM_07291	44.7994	-1.55502	0.430316	-3.61367	0.000301899	0.00326315
	TCDM_10329	643.883	-1.5546	0.549474	-2.82925	0.00466579	0.0319328
	TCDM_12861	252.695	-1.54997	0.314777	-4.92404	8.47742e-07	1.94414e-05
	TCDM_10316	169.062	-1.54755	0.553734	-2.79475	0.00519397	0.0347071
	TCDM_13091	123.073	-1.54726	0.31779	-4.86883	1.12262e-06	2.45724e-05
	TCDM_13260	123.966	-1.53983	0.39104	-3.93779	8.22364e-05	0.00106785
	TCDM_10030	193.408	-1.53972	0.502068	-3.06677	0.00216388	0.0173129
	TCDM_02484	179.232	-1.53875	0.325415	-4.72856	2.26117e-06	4.58387e-05
	TCDM_12886	281.581	-1.5371	0.31312	-4.90897	9.15549e-07	2.07489e-05
	TCDM_08946	48.3845	-1.53238	0.442178	-3.46554	0.000529169	0.00526376
	TCDM_07382	801.52	-1.53065	0.302206	-5.06492	4.08576e-07	9.96449e-06
	TCDM_10396	256.608	-1.52468	0.421052	-3.62112	0.000293326	0.00318123
	TCDM_09995	206.032	-1.5243	0.322982	-4.71946	2.36466e-06	4.77353e-05
	TCDM_13056	170.042	-1.52335	0.551553	-2.76193	0.00574602	0.0375858
	TCDM_12383	344.307	-1.52124	0.32818	-4.63538	3.56274e-06	6.90209e-05
	TCDM_13468	127.138	-1.51899	0.439825	-3.45363	0.00055309	0.00546212
	TCDM_10890	1396.84	-1.51861	0.293023	-5.18254	2.18879e-07	5.68305e-06
	TCDM_10309	201.104	-1.51806	0.309531	-4.90438	9.37216e-07	2.11899e-05
	TCDM_11557	125.711	-1.51784	0.51671	-2.93752	0.00330852	0.024549
	TCDM_09552	63.9433	-1.51665	0.565611	-2.68145	0.00733048	0.0453388
	TCDM_12170	290.477	-1.51388	0.266981	-5.67038	1.42482e-08	4.62538e-07
	TCDM_11796	37.9331	-1.51381	0.530943	-2.85118	0.0043558	0.0302857
	TCDM_11730	127.97	-1.51139	0.308841	-4.89375	9.89316e-07	2.22111e-05
	TCDM_02847	51.691	-1.51135	0.49764	-3.03703	0.00238921	0.0187565
	TCDM_11178	289.826	-1.51023	0.50452	-2.99341	0.00275882	0.0210728
	TCDM_10163	210.907	-1.50958	0.2809	-5.37406	7.69817e-08	2.13791e-06
	TCDM_11647	32.0704	-1.50421	0.543197	-2.76918	0.00561969	0.0369354
	TCDM_08404	148.17	-1.5024	0.418397	-3.59084	0.000329609	0.00351132
	TCDM_09311	501.931	-1.50236	0.368843	-4.07318	4.63758e-05	0.00064677
	TCDM_11487	596.985	-1.50235	0.307844	-4.88023	1.05961e-06	2.34603e-05
	TCDM_13566	208.283	-1.50228	0.493012	-3.04715	0.00231025	0.018286
	TCDM_10918	41.2539	-1.50131	0.481854	-3.1157	0.00183511	0.0150714
	TCDM_09394	266.643	-1.49782	0.299098	-5.00778	5.50624e-07	1.31289e-05
	TCDM_02291	281.432	-1.49131	0.403494	-3.69599	0.00021903	0.00251754
	TCDM_11210	107.763	-1.48748	0.409135	-3.63567	0.000277258	0.00303783
	TCDM_10771	249.263	-1.48681	0.395987	-3.7547	0.000173548	0.00206134
	TCDM_09899	32.2399	-1.48667	0.464961	-3.1974	0.00138673	0.01199
	TCDM_09595	77.7105	-1.48542	0.373307	-3.9791	6.91774e-05	0.000919399
	TCDM_12282	117.129	-1.48447	0.365172	-4.06512	4.80072e-05	0.000667585
	TCDM_10170	158.44	-1.48316	0.517244	-2.86743	0.00413817	0.0291736
	TCDM_09481	370.016	-1.48017	0.417625	-3.54426	0.000393709	0.0040899
	TCDM_12893	279.893	-1.47893	0.260748	-5.67188	1.41238e-08	4.60052e-07
	TCDM_13790	293.034	-1.4786	0.40106	-3.68673	0.000227155	0.0025954
	TCDM_10220	65.1979	-1.4756	0.461875	-3.19481	0.00139921	0.0120691
	TCDM_08675	543.258	-1.47493	0.478819	-3.08036	0.00206752	0.016625
	TCDM_07993	34.1441	-1.47363	0.455913	-3.23226	0.00122814	0.0108667
	TCDM_12617	319.532	-1.47188	0.365726	-4.02454	5.70876e-05	0.000778091
	TCDM_09907	337.907	-1.46907	0.306605	-4.79139	1.65629e-06	3.4641e-05
	TCDM_10635	141.75	-1.46822	0.390701	-3.75792	0.000171334	0.00204261
	TCDM_08817	672.595	-1.46663	0.394625	-3.71652	0.000201987	0.0023526
	TCDM_08415	139.903	-1.46446	0.317333	-4.61489	3.93297e-06	7.51331e-05
	TCDM_12916	50.2299	-1.46185	0.412561	-3.54335	0.000395075	0.00409142
	TCDM_05281	123.782	-1.45994	0.419204	-3.48264	0.000496498	0.00501285
	TCDM_12292	56.6443	-1.45931	0.544541	-2.67988	0.00736487	0.0454814
	TCDM_12043	226.584	-1.45583	0.543771	-2.67728	0.0074222	0.0456301
	TCDM_12788	66.2695	-1.4537	0.502729	-2.89161	0.0038327	0.0275662
	TCDM_11648	326.184	-1.45196	0.377321	-3.84809	0.000119045	0.001476
	TCDM_13439	92.3068	-1.45142	0.376086	-3.85927	0.000113728	0.00141557
	TCDM_12692	349.437	-1.44971	0.364499	-3.97726	6.97143e-05	0.000923034
	TCDM_06923	932.337	-1.44839	0.253995	-5.70244	1.18103e-08	3.95418e-07
	TCDM_09050	270.466	-1.44652	0.479354	-3.01764	0.00254749	0.0197569
	TCDM_10014	80.9882	-1.44162	0.380563	-3.78813	0.000151786	0.00182542
	TCDM_11787	47.7468	-1.44089	0.539013	-2.6732	0.00751316	0.0459541
	TCDM_09476	225.558	-1.44077	0.427	-3.37418	0.000740368	0.0070539
	TCDM_10072	469.819	-1.43864	0.432604	-3.32554	0.000882467	0.00819288
	TCDM_09525	203.571	-1.43653	0.416744	-3.44702	0.000566807	0.00558038
	TCDM_12708	55.5728	-1.43146	0.43296	-3.30622	0.000945652	0.00869547
	TCDM_09622	59.6682	-1.42979	0.419302	-3.40993	0.000649801	0.00630064
	TCDM_12201	209.712	-1.42769	0.325328	-4.38845	1.14163e-05	0.000188811
	TCDM_09630	94.8725	-1.42477	0.392663	-3.62849	0.000285087	0.00311295
	TCDM_12323	335.156	-1.42417	0.41234	-3.45387	0.000552606	0.00546212
	TCDM_11067	313.561	-1.42403	0.378405	-3.76324	0.000167727	0.0020021
	TCDM_06430	197.288	-1.42358	0.480848	-2.96056	0.00307085	0.023017
	TCDM_08933	153.719	-1.42245	0.311015	-4.57357	4.79492e-06	8.92915e-05
	TCDM_14362	87.8699	-1.42196	0.363312	-3.91388	9.08251e-05	0.00116365
	TCDM_08743	51.0995	-1.41793	0.384437	-3.68832	0.000225736	0.00258842
	TCDM_13221	448.736	-1.41739	0.449844	-3.15084	0.00162803	0.0137105
	TCDM_10383	145.909	-1.4166	0.340034	-4.16605	3.09924e-05	0.000457459
	TCDM_10917	75.2498	-1.41477	0.512517	-2.76043	0.00577249	0.037682
	TCDM_13103	100.358	-1.41467	0.337114	-4.19641	2.71176e-05	0.000407146
	TCDM_12567	764.371	-1.41374	0.38442	-3.6776	0.000235439	0.00266156
	TCDM_11393	368.143	-1.41301	0.332258	-4.25276	2.11148e-05	0.000330443
	TCDM_04697	218.752	-1.41243	0.471552	-2.99527	0.002742	0.0210255
	TCDM_06313	209.94	-1.41183	0.290028	-4.86791	1.12787e-06	2.46311e-05
	TCDM_11940	89.2627	-1.40487	0.387127	-3.62897	0.00028456	0.00311073
	TCDM_13053	138.552	-1.40274	0.400594	-3.50166	0.000462376	0.00472657
	TCDM_11814	30.2293	-1.40072	0.521345	-2.68675	0.00721509	0.0447867
	TCDM_11101	233.563	-1.39948	0.472459	-2.96211	0.00305539	0.0229369
	TCDM_11029	1036.65	-1.39681	0.366753	-3.80858	0.000139766	0.00170866
	TCDM_12923	80.1017	-1.3935	0.514927	-2.7062	0.00680571	0.0429672
	TCDM_08989	450.221	-1.39094	0.441185	-3.15272	0.00161754	0.0136342
	TCDM_05922	67.9886	-1.38729	0.420498	-3.29916	0.000969734	0.00886601
	TCDM_12194	682.604	-1.38415	0.242123	-5.71674	1.08589e-08	3.69379e-07
	TCDM_13459	299.167	-1.38328	0.274669	-5.03617	4.74936e-07	1.14377e-05
	TCDM_10036	115.623	-1.3822	0.32878	-4.20403	2.62199e-05	0.000394901
	TCDM_09192	1529.14	-1.37992	0.372961	-3.6999	0.00021568	0.00248796
	TCDM_11270	109.685	-1.37841	0.427736	-3.22258	0.00127043	0.0111893
	TCDM_13055	456.753	-1.37803	0.378464	-3.64111	0.000271465	0.00299828
	TCDM_07236	728.648	-1.37759	0.225836	-6.09997	1.06087e-09	4.35637e-08
	TCDM_12268	214.653	-1.37717	0.407717	-3.37777	0.000730757	0.00697996
	TCDM_10929	702.894	-1.37048	0.245613	-5.57985	2.40727e-08	7.39775e-07
	TCDM_05736	38.3359	-1.36849	0.454427	-3.01146	0.00259994	0.020115
	TCDM_01998	320.837	-1.36834	0.330264	-4.14315	3.42567e-05	0.000501788
	TCDM_11363	235.269	-1.36787	0.473543	-2.88858	0.00386988	0.0277505
	TCDM_10663	247.238	-1.36555	0.403263	-3.38624	0.000708562	0.00679498
	TCDM_11432	952.915	-1.36408	0.238624	-5.71643	1.08788e-08	3.69379e-07
	TCDM_03395	5205.97	-1.36342	0.304541	-4.47699	7.57034e-06	0.000132261
	TCDM_10556	475.707	-1.36253	0.490908	-2.77554	0.00551102	0.0363705
	TCDM_13520	48.4646	-1.36227	0.44151	-3.08547	0.0020323	0.0163691
	TCDM_11392	103.455	-1.36222	0.323176	-4.2151	2.49669e-05	0.000380804
	TCDM_10674	30.5772	-1.36124	0.51491	-2.64364	0.00820198	0.0490129
	TCDM_12235	84.7509	-1.35956	0.495909	-2.74155	0.00611499	0.0395151
	TCDM_13138	96.5295	-1.35857	0.402281	-3.37717	0.000732351	0.00698824
	TCDM_11693	74.0511	-1.35479	0.347883	-3.89437	9.84528e-05	0.00124642
	TCDM_08411	120.55	-1.35316	0.352927	-3.8341	0.000126026	0.00155055
	TCDM_12274	918.296	-1.35119	0.295407	-4.574	4.7851e-06	8.92815e-05
	TCDM_08566	41.7799	-1.35081	0.444561	-3.03853	0.00237733	0.0186938
	TCDM_12130	270.779	-1.35017	0.303227	-4.45268	8.48051e-06	0.000145777
	TCDM_12563	178.654	-1.34668	0.429476	-3.13562	0.00171489	0.0142939
	TCDM_12046	132.709	-1.34572	0.389395	-3.45593	0.000548392	0.00543247
	TCDM_11134	118.004	-1.34439	0.353748	-3.80043	0.000144444	0.00175469
	TCDM_11325	29.5685	-1.34397	0.458356	-2.93216	0.00336609	0.0248817
	TCDM_04100	112.063	-1.34071	0.501687	-2.67241	0.00753086	0.0460038
	TCDM_12297	140.338	-1.33313	0.309872	-4.30219	1.6912e-05	0.000271298
	TCDM_09681	52.5935	-1.32684	0.407297	-3.25766	0.00112333	0.0100785
	TCDM_11123	144.959	-1.32478	0.286761	-4.61981	3.84095e-06	7.35214e-05
	TCDM_12934	167.887	-1.32472	0.471791	-2.80785	0.00498729	0.0336537
	TCDM_10677	718.519	-1.32381	0.443165	-2.98718	0.00281564	0.0214556
	TCDM_10809	437.448	-1.32358	0.376727	-3.51338	0.000442451	0.00455681
	TCDM_11838	67.9886	-1.32299	0.501011	-2.64063	0.00827513	0.0493887
	TCDM_13703	39.3154	-1.32241	0.450215	-2.93728	0.00331102	0.024549
	TCDM_08177	260.088	-1.31922	0.483718	-2.72726	0.00638631	0.040829
	TCDM_09900	107.866	-1.31911	0.465573	-2.83332	0.00460679	0.0316869
	TCDM_12251	64.8267	-1.31885	0.429541	-3.07037	0.00213792	0.0171479
	TCDM_12962	230.055	-1.31669	0.279108	-4.71748	2.38784e-06	4.81021e-05
	TCDM_12627	262.521	-1.31034	0.303031	-4.32411	1.5315e-05	0.000248404
	TCDM_13064	129.754	-1.30838	0.461201	-2.83689	0.00455559	0.0314247
	TCDM_12998	121.915	-1.30789	0.408892	-3.19863	0.00138082	0.0119625
	TCDM_14347	136.142	-1.30575	0.343155	-3.80513	0.00014173	0.00172609
	TCDM_06500	143.985	-1.30447	0.448517	-2.90841	0.00363273	0.0264446
	TCDM_04279	221.594	-1.3018	0.349854	-3.72096	0.000198465	0.00231719
	TCDM_05306	230.159	-1.30137	0.317206	-4.1026	4.08528e-05	0.000585903
	TCDM_07514	54.984	-1.30134	0.450834	-2.88652	0.00389532	0.0278291
	TCDM_12102	75.7183	-1.29794	0.363954	-3.56622	0.000362171	0.00381172
	TCDM_12891	180.391	-1.29722	0.403464	-3.21522	0.00130347	0.0114071
	TCDM_01729	409.894	-1.29522	0.258393	-5.01259	5.37021e-07	1.28364e-05
	TCDM_12842	37.9751	-1.29517	0.461615	-2.80574	0.00502008	0.0337588
	TCDM_11831	112.483	-1.29405	0.302172	-4.2825	1.84809e-05	0.000293526
	TCDM_05532	1270.04	-1.293	0.402329	-3.21378	0.00130998	0.0114433
	TCDM_08945	238.699	-1.29123	0.355342	-3.63377	0.000279309	0.00305681
	TCDM_13524	97.8767	-1.28898	0.445863	-2.89098	0.00384045	0.0276013
	TCDM_13487	79.0084	-1.28751	0.422357	-3.0484	0.00230065	0.0182274
	TCDM_11164	139.087	-1.28129	0.419114	-3.05715	0.00223455	0.0178042
	TCDM_11511	39.5254	-1.28108	0.418259	-3.06288	0.00219217	0.01751
	TCDM_09402	205.409	-1.28025	0.389367	-3.28803	0.0010089	0.00918908
	TCDM_12371	241.956	-1.27757	0.451313	-2.83079	0.00464325	0.0318465
	TCDM_10614	212.096	-1.27687	0.350108	-3.64708	0.000265239	0.00294452
	TCDM_09959	537.987	-1.27551	0.218898	-5.82697	5.6444e-09	2.00137e-07
	TCDM_11817	104.656	-1.27136	0.433379	-2.9336	0.00335055	0.0248039
	TCDM_12218	242.494	-1.26864	0.366684	-3.45976	0.00054066	0.00537249
	TCDM_11813	311.141	-1.26811	0.470525	-2.6951	0.0070367	0.0440493
	TCDM_12358	309.154	-1.26483	0.320353	-3.94826	7.87227e-05	0.00102639
	TCDM_11120	343.619	-1.26398	0.433163	-2.91803	0.00352253	0.0257988
	TCDM_13149	53.6746	-1.26019	0.416547	-3.02532	0.00248371	0.0193718
	TCDM_11864	1220.33	-1.25872	0.407559	-3.08843	0.00201219	0.016248
	TCDM_12206	175.791	-1.25823	0.28662	-4.38988	1.13412e-05	0.000187893
	TCDM_01618	726.883	-1.25757	0.278421	-4.5168	6.27822e-06	0.000111717
	TCDM_10661	113.897	-1.25707	0.373344	-3.36707	0.000759711	0.00720638
	TCDM_02637	485.059	-1.25551	0.36603	-3.43007	0.000603426	0.00591666
	TCDM_07937	2596.47	-1.25204	0.385707	-3.2461	0.00116997	0.0104159
	TCDM_09616	165.395	-1.24623	0.358117	-3.47994	0.00050152	0.00504619
	TCDM_12109	48.8797	-1.24618	0.396657	-3.1417	0.00167972	0.0140573
	TCDM_09835	273.824	-1.24546	0.437637	-2.84588	0.00442893	0.0306832
	TCDM_11498	96.5612	-1.23955	0.43395	-2.85643	0.00428436	0.0299384
	TCDM_10307	67.514	-1.23787	0.426033	-2.90557	0.00366584	0.02664
	TCDM_11981	1077.15	-1.23651	0.341178	-3.62425	0.000289802	0.00314724
	TCDM_04327	1511.18	-1.23458	0.343568	-3.5934	0.00032639	0.00348476
	TCDM_13113	87.2457	-1.23422	0.40781	-3.02647	0.00247426	0.0193137
	TCDM_11064	564.907	-1.23372	0.24467	-5.04238	4.59768e-07	1.11003e-05
	TCDM_13478	513.097	-1.23164	0.296655	-4.15175	3.29937e-05	0.000484025
	TCDM_11741	111.371	-1.22796	0.386533	-3.17687	0.00148873	0.0127045
	TCDM_12833	838.224	-1.22666	0.232081	-5.2855	1.25359e-07	3.4124e-06
	TCDM_05961	53.4788	-1.22574	0.435586	-2.81401	0.00489282	0.0331807
	TCDM_11874	72.4569	-1.22511	0.433104	-2.82867	0.00467424	0.0319678
	TCDM_10443	219.962	-1.22477	0.341063	-3.59104	0.000329361	0.00351132
	TCDM_13035	66.9971	-1.22451	0.411047	-2.979	0.00289188	0.0219669
	TCDM_12386	128.806	-1.22171	0.335023	-3.64665	0.000265678	0.00294452
	TCDM_13333	50.9322	-1.22022	0.429058	-2.84396	0.00445564	0.0308238
	TCDM_04875	773.06	-1.2197	0.23635	-5.16059	2.46179e-07	6.32495e-06
	TCDM_14222	119.062	-1.21508	0.306174	-3.9686	7.22958e-05	0.000951367
	TCDM_13096	90.2947	-1.21373	0.41214	-2.94496	0.00322998	0.0240782
	TCDM_13137	100.357	-1.21276	0.393181	-3.08449	0.00203901	0.0164094
	TCDM_12712	196.398	-1.21135	0.322419	-3.75708	0.000171908	0.00204692
	TCDM_08915	61.9052	-1.20697	0.444535	-2.71513	0.00662492	0.0419637
	TCDM_12868	71.1095	-1.20605	0.346697	-3.4787	0.000503852	0.00505906
	TCDM_03592	265.783	-1.20575	0.29155	-4.13565	3.53952e-05	0.000516104
	TCDM_03589	61.9744	-1.2047	0.439408	-2.74165	0.00611316	0.0395151
	TCDM_09530	154.451	-1.20085	0.302763	-3.96631	7.29941e-05	0.000956995
	TCDM_08693	224.044	-1.19778	0.28072	-4.26681	1.98292e-05	0.000312872
	TCDM_12963	115.354	-1.19767	0.370454	-3.23297	0.00122511	0.0108498
	TCDM_12549	268.029	-1.19695	0.422788	-2.8311	0.00463885	0.0318391
	TCDM_01196	87.1441	-1.19656	0.322728	-3.70764	0.000209199	0.00242484
	TCDM_10747	47.8429	-1.19656	0.403569	-2.96494	0.00302745	0.0227627
	TCDM_12964	394.096	-1.19523	0.257441	-4.64276	3.43789e-06	6.74453e-05
	TCDM_10779	138.823	-1.19509	0.332383	-3.59552	0.000323749	0.0034604
	TCDM_05559	160.057	-1.19237	0.436672	-2.73059	0.00632217	0.0405269
	TCDM_09397	197.665	-1.19192	0.313095	-3.80689	0.000140723	0.00171798
	TCDM_14471	45.0918	-1.19181	0.398917	-2.98761	0.00281169	0.0214425
	TCDM_12302	104.797	-1.18821	0.449058	-2.646	0.00814494	0.0487024
	TCDM_13672	52.3259	-1.18706	0.406042	-2.92348	0.00346139	0.025448
	TCDM_11257	65.4938	-1.18529	0.368628	-3.2154	0.00130262	0.0114071
	TCDM_09762	82.9175	-1.18462	0.361075	-3.28082	0.00103506	0.00940067
	TCDM_01153	562.423	-1.18454	0.229567	-5.1599	2.47077e-07	6.33111e-06
	TCDM_09981	166.122	-1.18424	0.281508	-4.20677	2.59045e-05	0.000391993
	TCDM_11587	618.856	-1.18281	0.421497	-2.80621	0.00501276	0.0337544
	TCDM_09761	78.5914	-1.17912	0.348068	-3.3876	0.000705059	0.00677491
	TCDM_12141	79.6161	-1.17836	0.420732	-2.80073	0.00509874	0.0342135
	TCDM_03530	3117.33	-1.17618	0.367591	-3.19968	0.00137578	0.0119421
	TCDM_10278	148.773	-1.17586	0.411656	-2.85641	0.00428455	0.0299384
	TCDM_06429	66.7749	-1.17025	0.423285	-2.76468	0.00569789	0.0373982
	TCDM_00953	1048.75	-1.16991	0.319427	-3.66254	0.000249731	0.00280035
	TCDM_11690	127.254	-1.1687	0.430411	-2.7153	0.00662148	0.0419637
	TCDM_12224	915.989	-1.16549	0.262297	-4.44339	8.85538e-06	0.000151678
	TCDM_04275	107.109	-1.16303	0.319779	-3.63698	0.000275856	0.003031
	TCDM_03957	162.658	-1.16071	0.323524	-3.5877	0.00033361	0.00354217
	TCDM_12303	166.481	-1.15992	0.347554	-3.33738	0.000845721	0.00789751
	TCDM_10644	87.808	-1.14909	0.354006	-3.24596	0.00117055	0.0104159
	TCDM_11929	217.245	-1.1446	0.365396	-3.13251	0.0017332	0.0144069
	TCDM_09848	115.962	-1.14292	0.335449	-3.40713	0.000656495	0.00635273
	TCDM_09918	206.895	-1.14062	0.403062	-2.82988	0.00465648	0.0318929
	TCDM_00782	316.457	-1.13948	0.325861	-3.49682	0.000470835	0.00479772
	TCDM_12036	200.851	-1.13694	0.250475	-4.53913	5.6486e-06	0.000101834
	TCDM_14067	62.067	-1.13328	0.377457	-3.0024	0.0026786	0.0206074
	TCDM_11006	116.771	-1.12937	0.356594	-3.16711	0.00153962	0.013069
	TCDM_11469	719.644	-1.12834	0.256444	-4.39992	1.08291e-05	0.00018034
	TCDM_10352	40.8342	-1.12833	0.418155	-2.69836	0.00696813	0.043734
	TCDM_13907	70.9172	-1.12814	0.356955	-3.16046	0.00157521	0.0133358
	TCDM_14068	60.7359	-1.12632	0.361081	-3.11931	0.00181278	0.0149648
	TCDM_00318	632.484	-1.12235	0.390545	-2.8738	0.00405568	0.0286762
	TCDM_04028	445.937	-1.12196	0.230959	-4.85784	1.18672e-06	2.55677e-05
	TCDM_12380	76.0708	-1.11392	0.405817	-2.74488	0.0060533	0.0392338
	TCDM_11000	117.027	-1.11167	0.388547	-2.86108	0.00422195	0.029569
	TCDM_10061	137.621	-1.11107	0.367098	-3.02664	0.00247291	0.0193137
	TCDM_13579	69.2688	-1.10839	0.356952	-3.10514	0.00190187	0.01548
	TCDM_07792	5373.49	-1.10812	0.171411	-6.46469	1.0151e-10	4.89044e-09
	TCDM_10616	126.936	-1.1066	0.363015	-3.04836	0.00230095	0.0182274
	TCDM_10727	103.062	-1.10599	0.346716	-3.18989	0.00142325	0.0122326
	TCDM_12165	420.846	-1.10479	0.242097	-4.56341	5.03289e-06	9.31813e-05
	TCDM_11800	96.2622	-1.10454	0.328361	-3.36381	0.000768739	0.00727049
	TCDM_10025	136.63	-1.10144	0.397313	-2.77222	0.00556759	0.0366683
	TCDM_03044	183.907	-1.09885	0.300393	-3.65805	0.000254139	0.00284287
	TCDM_08808	335.349	-1.09648	0.275306	-3.98276	6.81202e-05	0.000906602
	TCDM_12430	64.1912	-1.09641	0.408123	-2.68647	0.00722113	0.0447953
	TCDM_12992	183.007	-1.09387	0.383379	-2.85323	0.00432777	0.0301344
	TCDM_11799	97.6816	-1.09362	0.359633	-3.04092	0.00235854	0.0185916
	TCDM_10822	1066.59	-1.09263	0.323011	-3.38262	0.000717974	0.00687152
	TCDM_12100	79.2285	-1.09219	0.360502	-3.02964	0.00244842	0.0191431
	TCDM_12896	823.614	-1.09171	0.391343	-2.78964	0.00527666	0.0351375
	TCDM_12562	145.812	-1.09119	0.36391	-2.99852	0.00271294	0.0208382
	TCDM_00846	65.9606	-1.08877	0.397134	-2.74156	0.00611483	0.0395151
	TCDM_06553	209.025	-1.0882	0.299215	-3.63684	0.000276004	0.003031
	TCDM_11608	87.0927	-1.08179	0.373971	-2.89271	0.00381932	0.0274927
	TCDM_10394	123.54	-1.07701	0.374374	-2.87682	0.00401705	0.028466
	TCDM_12127	74.6237	-1.07552	0.360972	-2.97953	0.00288692	0.0219466
	TCDM_05361	927.531	-1.07411	0.190823	-5.62884	1.81426e-08	5.75355e-07
	TCDM_10317	136.89	-1.07409	0.390914	-2.74763	0.00600276	0.0389997
	TCDM_05349	315.308	-1.07356	0.286529	-3.74676	0.000179131	0.00211198
	TCDM_12761	133.516	-1.07147	0.300646	-3.5639	0.000365389	0.00383718
	TCDM_11125	206.82	-1.06445	0.373305	-2.85142	0.00435244	0.0302843
	TCDM_09222	117.056	-1.06337	0.326168	-3.26018	0.0011134	0.0100081
	TCDM_06115	110.721	-1.06089	0.331598	-3.19931	0.00137756	0.0119468
	TCDM_09466	710.501	-1.06007	0.282784	-3.74871	0.000177744	0.00209821
	TCDM_05782	165.959	-1.0582	0.299771	-3.53002	0.000415532	0.00428877
	TCDM_08263	1273.71	-1.05766	0.348295	-3.03669	0.00239195	0.0187626
	TCDM_11506	548.684	-1.0576	0.310661	-3.40436	0.000663181	0.00641097
	TCDM_11793	82.5374	-1.05288	0.335727	-3.13611	0.00171202	0.0142926
	TCDM_11314	159.697	-1.04674	0.310589	-3.37016	0.000751242	0.00714014
	TCDM_09799	219.902	-1.04318	0.267837	-3.89483	9.82672e-05	0.00124642
	TCDM_04015	312.035	-1.0421	0.296802	-3.51108	0.000446287	0.0045865
	TCDM_10528	133.579	-1.0416	0.387191	-2.69015	0.00714203	0.0444746
	TCDM_10828	104.874	-1.03959	0.389462	-2.6693	0.00760095	0.0462849
	TCDM_13343	121.546	-1.03902	0.384198	-2.70438	0.00684326	0.0431193
	TCDM_10290	324.199	-1.03746	0.377976	-2.74478	0.00605513	0.0392338
	TCDM_01014	305.87	-1.03669	0.375497	-2.76085	0.00576507	0.037682
	TCDM_05374	224.374	-1.0364	0.384946	-2.69232	0.00709563	0.0443027
	TCDM_00972	334.97	-1.03506	0.271093	-3.8181	0.000134486	0.00164621
	TCDM_13341	131.67	-1.03461	0.384163	-2.69315	0.00707796	0.0442499
	TCDM_10393	422.293	-1.0321	0.326916	-3.15707	0.00159364	0.0134682
	TCDM_08082	458.324	-1.03148	0.370977	-2.78045	0.00542839	0.0358991
	TCDM_11173	166.395	-1.03101	0.359625	-2.86691	0.00414497	0.0292001
	TCDM_12432	67.2646	-1.02831	0.375446	-2.7389	0.00616456	0.0397286
	TCDM_11163	128.947	-1.0265	0.289723	-3.54303	0.000395561	0.00409144
	TCDM_12440	180.468	-1.02644	0.330754	-3.10335	0.00191343	0.0155552
	TCDM_09392	179.188	-1.02586	0.373701	-2.74513	0.00604869	0.0392338
	TCDM_03882	1865.29	-1.02473	0.308983	-3.31645	0.00091168	0.0084234
	TCDM_11860	200.951	-1.02427	0.350075	-2.92586	0.00343508	0.0253095
	TCDM_05928	197.77	-1.02379	0.282411	-3.62518	0.000288758	0.00314349
	TCDM_08152	1182.33	-1.0223	0.357977	-2.85576	0.00429338	0.0299384
	TCDM_02197	194.44	-1.02192	0.312206	-3.27322	0.00106329	0.00961165
	TCDM_10240	134.001	-1.02066	0.319231	-3.19723	0.00138754	0.01199
	TCDM_11244	153.874	-1.01937	0.304915	-3.34313	0.000828404	0.00775086
	TCDM_07150	114.007	-1.01912	0.353979	-2.87904	0.00398886	0.0283079
	TCDM_10482	67.4469	-1.01639	0.350536	-2.89954	0.00373708	0.0270608
	TCDM_09643	345.125	-1.01635	0.264899	-3.83673	0.000124684	0.00153798
	TCDM_04495	144.451	-1.01581	0.363299	-2.79608	0.00517268	0.0345889
	TCDM_00408	116.036	-1.0153	0.334946	-3.03122	0.00243567	0.0190589
	TCDM_10599	161.202	-1.01435	0.313038	-3.24035	0.00119383	0.0106021
	TCDM_13491	84.1546	-1.0139	0.379504	-2.67163	0.00754834	0.0460228
	TCDM_00912	679.35	-1.01186	0.267608	-3.78113	0.000156116	0.00187281
	TCDM_09649	519.501	-1.01169	0.274771	-3.68193	0.000231473	0.0026291
	TCDM_09160	616.39	-1.01042	0.247198	-4.08748	4.36077e-05	0.000614408
	TCDM_07888	139.768	-1.00677	0.351358	-2.86537	0.00416523	0.0293214
	TCDM_11031	1282.55	-1.00587	0.220764	-4.55632	5.20577e-06	9.6012e-05
	TCDM_13758	81.0283	-1.00402	0.343978	-2.91884	0.0035134	0.0257516
	TCDM_01344	394.995	-1.00219	0.312498	-3.20701	0.0013412	0.0116948
	TCDM_09398	132.457	-1.0002	0.298997	-3.34519	0.000822255	0.00770082
epimastigote UP	Row.names	baseMean	log2FoldChange	lfcSE	stat	pvalue	padj
	TCDM_14419	393.288	1.00024	0.370471	2.69992	0.00693552	0.0436433
	TCDM_01586	645.946	1.0004	0.271903	3.67924	0.000233931	0.00264763
	TCDM_04067	552.66	1.00287	0.22199	4.51763	6.25355e-06	0.000111692
	TCDM_06016	1569.91	1.00374	0.25959	3.86665	0.000110339	0.00137694
	TCDM_07317	147.93	1.00453	0.286323	3.50836	0.000450874	0.00462868
	TCDM_05217	936.76	1.00594	0.304793	3.30042	0.000965415	0.00883492
	TCDM_11995	97.245	1.00636	0.316102	3.18366	0.00145427	0.0124324
	TCDM_04141	276.62	1.00774	0.299904	3.3602	0.000778856	0.00735169
	TCDM_05591	498.263	1.00802	0.245897	4.09935	4.14304e-05	0.000591537
	TCDM_04053	493.369	1.0085	0.247124	4.08095	4.48513e-05	0.000630082
	TCDM_08781	303.434	1.00901	0.380282	2.65332	0.00797035	0.0479569
	TCDM_08796	297.927	1.00902	0.289736	3.48254	0.00049669	0.00501285
	TCDM_01030	217.884	1.01045	0.28517	3.54331	0.000395134	0.00409142
	TCDM_08840	1197.8	1.01072	0.203288	4.97184	6.63204e-07	1.53931e-05
	TCDM_05994	1743.51	1.01125	0.315404	3.2062	0.001345	0.0117172
	TCDM_01938	266.72	1.01147	0.277347	3.64695	0.000265373	0.00294452
	TCDM_10546	1465.97	1.01159	0.236078	4.28496	1.82773e-05	0.000290773
	TCDM_06184	1072.35	1.01331	0.292218	3.46764	0.000525058	0.00523913
	TCDM_05107	191.105	1.01389	0.266764	3.8007	0.00014429	0.00175469
	TCDM_03672	97.4541	1.0146	0.349788	2.90062	0.00372424	0.0269881
	TCDM_01678	155.761	1.01832	0.357741	2.84652	0.00442004	0.0306659
	TCDM_09581	162.851	1.02039	0.2797	3.64815	0.000264131	0.00293754
	TCDM_08578	1509.16	1.02243	0.212306	4.81583	1.46589e-06	3.09576e-05
	TCDM_05715	172.852	1.02296	0.287599	3.55689	0.000375276	0.00391959
	TCDM_10692	361.059	1.02344	0.344769	2.96847	0.00299285	0.0225479
	TCDM_14307	177.034	1.02458	0.364515	2.81082	0.00494162	0.0334159
	TCDM_01022	112.417	1.02758	0.376128	2.73198	0.00629541	0.0403916
	TCDM_02452	535.479	1.02783	0.299961	3.42655	0.000611307	0.00595746
	TCDM_11435	46.7157	1.02881	0.389806	2.63929	0.00830804	0.0494929
	TCDM_07635	493.411	1.0299	0.368254	2.79671	0.00516262	0.0345457
	TCDM_05370	524.843	1.03216	0.25161	4.10222	4.09197e-05	0.000585987
	TCDM_06394	526.926	1.03422	0.243308	4.25064	2.13156e-05	0.000333044
	TCDM_13775	349.76	1.03609	0.390233	2.65506	0.00792939	0.0477706
	TCDM_10682	3911.98	1.03684	0.234181	4.42752	9.5321e-06	0.000160974
	TCDM_01924	391.225	1.03687	0.251581	4.12142	3.76552e-05	0.000544923
	TCDM_00984	872.3	1.03719	0.262997	3.94374	8.02207e-05	0.0010445
	TCDM_09652	441.719	1.03828	0.225675	4.60076	4.20956e-06	7.96252e-05
	TCDM_07571	102.516	1.03947	0.35963	2.89038	0.00384778	0.0276333
	TCDM_05055	83.4453	1.041	0.336348	3.09502	0.001968	0.0159248
	TCDM_02105	406.031	1.04107	0.223831	4.65115	3.30085e-06	6.52631e-05
	TCDM_06989	201.809	1.04321	0.300958	3.46629	0.000527703	0.00526006
	TCDM_07375	299.462	1.04382	0.328983	3.17286	0.00150943	0.0128697
	TCDM_07700	342.516	1.04593	0.254351	4.11214	3.92012e-05	0.000564744
	TCDM_02174	540.009	1.04831	0.365933	2.86476	0.0041733	0.0293567
	TCDM_02695	114.118	1.04995	0.392562	2.67461	0.00748156	0.0458667
	TCDM_03896	427.69	1.05171	0.382747	2.7478	0.00599969	0.0389997
	TCDM_02762	219.76	1.05553	0.332909	3.17061	0.00152117	0.0129468
	TCDM_02054	1457.42	1.0559	0.190941	5.52997	3.20294e-08	9.61783e-07
	TCDM_06965	405.67	1.05635	0.286383	3.68859	0.000225502	0.00258842
	TCDM_12314	125.007	1.05704	0.384621	2.74827	0.00599113	0.0389768
	TCDM_14470	107.465	1.06293	0.326627	3.25426	0.00113689	0.0101717
	TCDM_02624	355.198	1.06712	0.263754	4.0459	5.21225e-05	0.000717543
	TCDM_02588	120.754	1.06748	0.360542	2.96077	0.00306872	0.023017
	TCDM_08308	780.018	1.06762	0.395951	2.69634	0.00701052	0.0439714
	TCDM_05227	233.009	1.06839	0.322465	3.31321	0.000922315	0.00849714
	TCDM_01544	619.391	1.06889	0.291846	3.66251	0.000249755	0.00280035
	TCDM_14120	859.357	1.0709	0.31486	3.40118	0.000670957	0.00646946
	TCDM_05059	316.769	1.07175	0.287226	3.73139	0.000190428	0.00222877
	TCDM_14242	334.637	1.07341	0.264487	4.05845	4.93995e-05	0.000683976
	TCDM_02068	753.664	1.07489	0.240827	4.46335	8.06863e-06	0.000140456
	TCDM_08890	380.118	1.07914	0.302954	3.56206	0.000367959	0.00385154
	TCDM_04396	572.497	1.0801	0.23472	4.60166	4.19141e-06	7.94384e-05
	TCDM_05763	292.515	1.08045	0.26303	4.10771	3.99605e-05	0.000574821
	TCDM_07023	803.757	1.08202	0.330482	3.27408	0.00106008	0.00959167
	TCDM_03161	208.3	1.08717	0.286121	3.79968	0.000144886	0.00175784
	TCDM_04713	1269.92	1.08851	0.237683	4.57969	4.65676e-06	8.72258e-05
	TCDM_07178	312.427	1.08948	0.249007	4.3753	1.21266e-05	0.00019976
	TCDM_00116	403.696	1.09028	0.244443	4.46026	8.18609e-06	0.000141986
	TCDM_06856	366.873	1.09104	0.249356	4.37543	1.21194e-05	0.00019976
	TCDM_00231	204.229	1.0921	0.268039	4.0744	4.61326e-05	0.000644314
	TCDM_00893	123.56	1.09238	0.340003	3.21285	0.00131423	0.0114699
	TCDM_04810	231.229	1.09268	0.272249	4.01351	5.9822e-05	0.000809619
	TCDM_08537	220.577	1.09536	0.270213	4.0537	5.04128e-05	0.000695003
	TCDM_04101	925.115	1.09565	0.214149	5.11628	3.11627e-07	7.81833e-06
	TCDM_00109	396.043	1.09874	0.337587	3.2547	0.00113512	0.0101653
	TCDM_05953	75.724	1.10042	0.403306	2.72851	0.00636219	0.0407529
	TCDM_03958	207.031	1.10094	0.331433	3.32175	0.000894548	0.00828902
	TCDM_01873	398.971	1.10269	0.258818	4.26048	2.03984e-05	0.000320799
	TCDM_07179	1674.98	1.1031	0.183354	6.01625	1.78505e-09	7.08784e-08
	TCDM_08166	460.536	1.10794	0.357074	3.10283	0.00191679	0.0155692
	TCDM_08430	555.999	1.10825	0.372434	2.97569	0.00292329	0.0221529
	TCDM_09330	432.3	1.10826	0.245736	4.50994	6.48453e-06	0.000114963
	TCDM_10536	77.8898	1.10996	0.392599	2.82722	0.00469535	0.0320894
	TCDM_12663	332.227	1.11145	0.400907	2.77234	0.00556551	0.0366683
	TCDM_06187	1035.58	1.11396	0.374106	2.97766	0.00290462	0.0220462
	TCDM_03631	636.827	1.11506	0.240347	4.63938	3.4945e-06	6.79729e-05
	TCDM_03390	431.312	1.1152	0.313345	3.55901	0.00037225	0.00389222
	TCDM_12316	98.3828	1.11627	0.376469	2.96511	0.00302572	0.0227627
	TCDM_13795	226.722	1.11718	0.321909	3.47046	0.000519561	0.00518967
	TCDM_12900	136.094	1.11793	0.29758	3.75673	0.000172145	0.00204721
	TCDM_01817	358.51	1.11816	0.227628	4.91221	9.00563e-07	2.04575e-05
	TCDM_02957	1161.12	1.1192	0.208168	5.37642	7.59828e-08	2.11629e-06
	TCDM_07334	529.238	1.11925	0.255986	4.37231	1.22939e-05	0.000201935
	TCDM_01572	1809.07	1.12248	0.273506	4.10406	4.05956e-05	0.000583084
	TCDM_10703	416.76	1.1234	0.265132	4.23711	2.26413e-05	0.000348654
	TCDM_07107	340.608	1.12639	0.260503	4.3239	1.53298e-05	0.000248404
	TCDM_07433	688.46	1.12667	0.24312	4.63419	3.58336e-06	6.92807e-05
	TCDM_04186	847.477	1.1274	0.419275	2.68893	0.00716815	0.0445817
	TCDM_14122	62.3974	1.13033	0.426952	2.64743	0.00811053	0.0485873
	TCDM_10660	578.117	1.13324	0.375751	3.01593	0.0025619	0.0198367
	TCDM_07695	608.791	1.13554	0.220825	5.14228	2.71426e-07	6.89983e-06
	TCDM_06896	567.221	1.13771	0.278271	4.08848	4.34205e-05	0.000612668
	TCDM_06426	388.335	1.13832	0.238049	4.78186	1.73683e-06	3.60457e-05
	TCDM_03068	179.318	1.14261	0.413895	2.76062	0.00576911	0.037682
	TCDM_00259	52.227	1.14269	0.377987	3.02309	0.00250209	0.0194993
	TCDM_01116	115.374	1.14688	0.323273	3.54773	0.000388569	0.00404086
	TCDM_08024	110.994	1.14907	0.304909	3.76857	0.000164183	0.00196223
	TCDM_11088	252.346	1.15198	0.383306	3.00537	0.00265258	0.0204635
	TCDM_03098	273.014	1.15216	0.272366	4.23018	2.33507e-05	0.000357858
	TCDM_01533	938.888	1.15248	0.420603	2.74007	0.00614264	0.0396405
	TCDM_02357	326.533	1.15414	0.237518	4.85915	1.17892e-06	2.54567e-05
	TCDM_08671	235.372	1.15467	0.403447	2.86201	0.00420957	0.0295254
	TCDM_06671	106.653	1.15495	0.358743	3.21943	0.00128445	0.0112715
	TCDM_07088	3068.42	1.15627	0.228597	5.05813	4.23391e-07	1.02996e-05
	TCDM_01545	185.307	1.1587	0.305314	3.79512	0.000147571	0.00177696
	TCDM_01594	85.3453	1.15923	0.331296	3.49908	0.000466868	0.00476742
	TCDM_11153	2063.99	1.16172	0.232452	4.9977	5.80179e-07	1.37314e-05
	TCDM_10116	1942.74	1.1619	0.348647	3.33259	0.00086043	0.00800511
	TCDM_11994	80.077	1.16579	0.385873	3.02117	0.00251796	0.0195912
	TCDM_09015	705.415	1.16743	0.256365	4.55379	5.26873e-06	9.68017e-05
	TCDM_03525	126.771	1.16813	0.315788	3.69909	0.000216375	0.00249298
	TCDM_13164	140.207	1.16868	0.402462	2.90383	0.00368628	0.0267534
	TCDM_08525	85.821	1.16958	0.419571	2.78755	0.00531085	0.0352918
	TCDM_00680	285.581	1.16996	0.287024	4.07618	4.57807e-05	0.000641015
	TCDM_09463	298.235	1.17	0.303629	3.8534	0.00011649	0.0014462
	TCDM_00656	246.462	1.17124	0.35484	3.30076	0.000964247	0.00883265
	TCDM_01640	325	1.1714	0.285945	4.0966	4.19263e-05	0.00059773
	TCDM_14221	102.279	1.17298	0.421646	2.78191	0.005404	0.035787
	TCDM_01513	180.013	1.17402	0.294013	3.99311	6.52137e-05	0.000872755
	TCDM_05246	297.658	1.17449	0.303018	3.87596	0.000106205	0.00133228
	TCDM_03406	213.066	1.17741	0.295609	3.98301	6.80484e-05	0.000906602
	TCDM_03408	138.986	1.17767	0.283265	4.15748	3.21784e-05	0.000473511
	TCDM_13327	44.8555	1.1779	0.407198	2.89269	0.00381962	0.0274927
	TCDM_08340	136.881	1.17802	0.390336	3.01796	0.00254485	0.0197524
	TCDM_00060	158.211	1.17848	0.315806	3.73166	0.000190223	0.00222877
	TCDM_00053	216.29	1.17857	0.262697	4.48642	7.24283e-06	0.000127466
	TCDM_01343	211.555	1.18012	0.296178	3.98448	6.76268e-05	0.000902535
	TCDM_09229	710.327	1.18148	0.36402	3.24564	0.00117185	0.0104166
	TCDM_08241	739.245	1.18201	0.268557	4.40134	1.07583e-05	0.000179474
	TCDM_01969	2014.31	1.18377	0.225973	5.23856	1.61833e-07	4.27213e-06
	TCDM_08546	320.114	1.18822	0.267667	4.43919	9.02996e-06	0.000154393
	TCDM_06401	443.543	1.18916	0.408526	2.91085	0.00360452	0.0262791
	TCDM_08534	848.228	1.18968	0.43868	2.71195	0.00668887	0.0422851
	TCDM_07835	6073.02	1.18973	0.390071	3.05003	0.00228816	0.018186
	TCDM_09020	1306.96	1.18983	0.321122	3.70521	0.000211213	0.00244523
	TCDM_07931	279.139	1.19052	0.412658	2.885	0.00391415	0.02786
	TCDM_08547	685.611	1.19138	0.386002	3.08646	0.00202554	0.0163284
	TCDM_05641	1620.76	1.19448	0.386463	3.09082	0.00199608	0.0161315
	TCDM_06126	789.401	1.19794	0.214271	5.59078	2.26051e-08	7.00684e-07
	TCDM_01553	1476.15	1.19846	0.412208	2.9074	0.00364444	0.0265098
	TCDM_01715	258.257	1.19906	0.350638	3.41966	0.000626997	0.00609182
	TCDM_07422	815.09	1.20581	0.359853	3.35083	0.000805707	0.00756059
	TCDM_02875	636.4	1.21073	0.204197	5.92923	3.0435e-09	1.14686e-07
	TCDM_02092	1770	1.2133	0.272889	4.44613	8.74316e-06	0.000150023
	TCDM_08028	1163.02	1.21429	0.319731	3.79785	0.000145957	0.00176269
	TCDM_05695	317.66	1.21551	0.415998	2.92193	0.00347874	0.0255365
	TCDM_05635	195.124	1.21784	0.341858	3.56241	0.000367465	0.00385057
	TCDM_06263	560.841	1.21786	0.338368	3.59921	0.00031919	0.00341667
	TCDM_00609	417.123	1.21848	0.412171	2.95625	0.00311409	0.0233047
	TCDM_06297	878.367	1.21966	0.315961	3.86017	0.00011331	0.00141219
	TCDM_08262	568.27	1.22069	0.33437	3.65072	0.000261502	0.00291167
	TCDM_01114	335.674	1.226	0.27662	4.43207	9.33347e-06	0.000158455
	TCDM_01958	152.029	1.22709	0.322359	3.80661	0.000140886	0.00171798
	TCDM_07659	162.781	1.22924	0.334918	3.67028	0.000242283	0.00273251
	TCDM_00840	207.331	1.23255	0.324555	3.79767	0.000146063	0.00176269
	TCDM_06721	100.002	1.23331	0.33471	3.68473	0.000228949	0.0026066
	TCDM_04207	424.673	1.23359	0.457027	2.69916	0.00695144	0.0437149
	TCDM_10378	763.006	1.23372	0.442297	2.78934	0.0052815	0.0351454
	TCDM_01968	397.878	1.23741	0.305899	4.04514	5.22918e-05	0.000718843
	TCDM_01366	181.451	1.23829	0.455106	2.72088	0.00651083	0.0414049
	TCDM_07435	296.245	1.24492	0.244297	5.09594	3.4701e-07	8.61607e-06
	TCDM_05264	1216.06	1.25238	0.209388	5.98115	2.21565e-09	8.58476e-08
	TCDM_12557	1525.55	1.25628	0.368006	3.41375	0.000640761	0.00621927
	TCDM_03475	243.716	1.2569	0.4391	2.86244	0.0042039	0.0295071
	TCDM_07495	2014.36	1.25786	0.477071	2.63662	0.00837361	0.0498525
	TCDM_00068	3856.49	1.25906	0.185793	6.7767	1.22952e-11	6.86885e-10
	TCDM_05712	423.131	1.26115	0.228463	5.52013	3.38755e-08	1.0109e-06
	TCDM_14283	485.914	1.26207	0.353496	3.57024	0.000356655	0.0037619
	TCDM_08446	284.024	1.26243	0.31021	4.06959	4.70965e-05	0.00065587
	TCDM_14237	203.633	1.26385	0.267339	4.72751	2.27292e-06	4.59799e-05
	TCDM_04780	225.269	1.26443	0.306124	4.13045	3.62049e-05	0.000526313
	TCDM_02322	159.326	1.26462	0.377226	3.35242	0.000801088	0.00752458
	TCDM_05334	942.98	1.26552	0.294766	4.29329	1.76045e-05	0.000280533
	TCDM_01021	116.69	1.26917	0.300479	4.22382	2.40193e-05	0.000366934
	TCDM_01543	144.261	1.26924	0.310266	4.09081	4.29871e-05	0.000608341
	TCDM_00653	1239.09	1.26934	0.451444	2.81174	0.00492742	0.0333669
	TCDM_14107	247.418	1.27058	0.261821	4.85284	1.21705e-06	2.61625e-05
	TCDM_02689	594.673	1.27121	0.281222	4.52029	6.1754e-06	0.000110502
	TCDM_08376	240.643	1.27486	0.350613	3.6361	0.000276793	0.00303619
	TCDM_06186	5685.45	1.27605	0.182409	6.99552	2.64283e-12	1.61752e-10
	TCDM_02119	315.457	1.27614	0.267033	4.77897	1.76197e-06	3.64887e-05
	TCDM_07544	232.544	1.27861	0.310395	4.11931	3.80016e-05	0.000548284
	TCDM_10753	137.49	1.28134	0.48033	2.66763	0.00763875	0.0464329
	TCDM_01248	397.653	1.28213	0.241505	5.30892	1.10277e-07	3.01037e-06
	TCDM_07019	211.113	1.28486	0.274755	4.67637	2.91991e-06	5.79698e-05
	TCDM_08090	1497.88	1.28515	0.303432	4.23537	2.28181e-05	0.000350814
	TCDM_12866	109.913	1.28638	0.44565	2.88652	0.00389525	0.0278291
	TCDM_09000	1384.53	1.28824	0.22375	5.75751	8.53628e-09	2.95054e-07
	TCDM_06590	363.733	1.29322	0.319019	4.05375	5.04041e-05	0.000695003
	TCDM_11214	93.6961	1.29829	0.464686	2.79392	0.00520737	0.0347483
	TCDM_09719	47.1039	1.30195	0.474954	2.74122	0.00612107	0.0395278
	TCDM_04857	771.788	1.30637	0.319125	4.09361	4.24707e-05	0.000602808
	TCDM_02765	432.454	1.30652	0.248786	5.25159	1.50788e-07	4.01364e-06
	TCDM_03067	317.749	1.30751	0.325547	4.01635	5.9106e-05	0.000801058
	TCDM_02777	1760.72	1.30895	0.271734	4.81702	1.45722e-06	3.08423e-05
	TCDM_08155	790.587	1.31049	0.321518	4.07594	4.58297e-05	0.000641015
	TCDM_03358	153.838	1.31361	0.278616	4.71478	2.41972e-06	4.86425e-05
	TCDM_00313	708.235	1.3138	0.328383	4.00081	6.31253e-05	0.000847166
	TCDM_14480	311.55	1.31417	0.377843	3.47808	0.000505025	0.00506553
	TCDM_08228	171.285	1.31496	0.468792	2.80499	0.00503182	0.0337881
	TCDM_06944	560.386	1.31878	0.278252	4.73952	2.1422e-06	4.36111e-05
	TCDM_11510	830.39	1.31971	0.319939	4.12487	3.70947e-05	0.000537621
	TCDM_12808	693.61	1.32011	0.231594	5.70011	1.19732e-08	3.98099e-07
	TCDM_01747	913.179	1.32308	0.200254	6.60703	3.9211e-11	2.00414e-09
	TCDM_05876	173.797	1.32414	0.442243	2.99415	0.00275212	0.0210412
	TCDM_09878	878.449	1.32662	0.41201	3.21987	0.00128247	0.0112644
	TCDM_13504	10040	1.32883	0.376732	3.52727	0.000419871	0.0043289
	TCDM_02498	298.647	1.3293	0.341511	3.89241	9.92536e-05	0.00125326
	TCDM_13603	113.48	1.3328	0.336159	3.96479	7.34592e-05	0.000961675
	TCDM_03178	272.6	1.33425	0.293924	4.53944	5.64031e-06	0.000101834
	TCDM_00766	112.567	1.33524	0.366782	3.64042	0.000272191	0.00299941
	TCDM_05272	584.438	1.33604	0.273248	4.88948	1.01103e-06	2.26456e-05
	TCDM_03948	380.263	1.33697	0.482565	2.77056	0.00559605	0.0368052
	TCDM_08492	772.995	1.34314	0.222404	6.03921	1.54874e-09	6.22671e-08
	TCDM_04758	432.755	1.34541	0.297859	4.51696	6.27351e-06	0.000111717
	TCDM_08720	193.873	1.3467	0.329343	4.08903	4.3318e-05	0.000612121
	TCDM_02831	54.8667	1.34708	0.493014	2.73234	0.00628861	0.0403916
	TCDM_05564	224.316	1.34781	0.370205	3.64071	0.000271883	0.00299941
	TCDM_08214	39.1215	1.34873	0.430258	3.13471	0.00172023	0.0143238
	TCDM_09423	1034.47	1.34935	0.378506	3.56494	0.000363938	0.00382613
	TCDM_02981	539.356	1.34936	0.248722	5.42518	5.78962e-08	1.63625e-06
	TCDM_07020	581.407	1.34944	0.423445	3.18681	0.00143853	0.0123308
	TCDM_14401	34.504	1.35164	0.460259	2.93669	0.00331734	0.024577
	TCDM_02804	82.0415	1.3517	0.388027	3.48352	0.000494864	0.00500542
	TCDM_14059	523.875	1.35898	0.503568	2.6987	0.00696119	0.0437263
	TCDM_08491	290.83	1.35943	0.284653	4.77576	1.79026e-06	3.69948e-05
	TCDM_03823	281.734	1.36202	0.453478	3.0035	0.00266891	0.0205493
	TCDM_14502	69.2698	1.36222	0.415991	3.27465	0.00105793	0.00958124
	TCDM_02137	490.465	1.36265	0.272882	4.99354	5.92818e-07	1.3959e-05
	TCDM_10230	2590.32	1.36271	0.273082	4.99011	6.03437e-07	1.41425e-05
	TCDM_12847	63.5778	1.36341	0.415605	3.28054	0.00103609	0.00940114
	TCDM_10381	551.266	1.3642	0.247965	5.5016	3.7636e-08	1.11275e-06
	TCDM_10380	1190.6	1.36664	0.242545	5.63456	1.75505e-08	5.62141e-07
	TCDM_03590	1367.74	1.36721	0.221554	6.17101	6.78552e-10	2.87234e-08
	TCDM_04433	160.002	1.3682	0.308489	4.43516	9.20043e-06	0.000157028
	TCDM_04472	503.255	1.36839	0.229727	5.95658	2.57566e-09	9.89982e-08
	TCDM_13854	2327	1.36932	0.416415	3.28836	0.00100772	0.00918707
	TCDM_04366	828.314	1.37004	0.395288	3.46593	0.000528399	0.00526154
	TCDM_02519	675.297	1.37029	0.207564	6.60177	4.06286e-11	2.05474e-09
	TCDM_04788	759.03	1.37865	0.248934	5.53824	3.05529e-08	9.21803e-07
	TCDM_05654	1414.18	1.38141	0.251672	5.48891	4.0442e-08	1.18478e-06
	TCDM_07376	139.973	1.3834	0.355695	3.88929	0.000100538	0.00126615
	TCDM_06976	544.536	1.38792	0.332699	4.1717	3.02335e-05	0.000449016
	TCDM_07546	655.163	1.38911	0.457795	3.03434	0.00241063	0.0188783
	TCDM_03959	171.369	1.39233	0.290343	4.79548	1.62283e-06	3.40474e-05
	TCDM_05310	152.612	1.39259	0.468651	2.97148	0.00296367	0.0224059
	TCDM_03256	59.6197	1.39567	0.458461	3.04424	0.00233269	0.0184332
	TCDM_14396	88.2422	1.39726	0.502802	2.77895	0.00545352	0.0360405
	TCDM_07684	537.651	1.39802	0.336698	4.15216	3.29353e-05	0.000483907
	TCDM_06603	498.583	1.39829	0.28287	4.94324	7.68337e-07	1.77049e-05
	TCDM_03363	291.588	1.39877	0.457395	3.05812	0.00222732	0.0177613
	TCDM_00407	93.1916	1.40001	0.507939	2.75626	0.00584672	0.0381406
	TCDM_00563	207.73	1.4012	0.321545	4.35772	1.31425e-05	0.000214773
	TCDM_05528	242.908	1.4016	0.284775	4.92178	8.57627e-07	1.96213e-05
	TCDM_11518	39.3215	1.4022	0.529505	2.64813	0.00809394	0.0485182
	TCDM_08293	1202.34	1.40241	0.238409	5.88237	4.04423e-09	1.4776e-07
	TCDM_06438	203.474	1.40599	0.310104	4.53394	5.78923e-06	0.000104174
	TCDM_04595	428.657	1.41165	0.3463	4.07637	4.57446e-05	0.000641015
	TCDM_03413	210.042	1.41348	0.259302	5.45108	5.00656e-08	1.43331e-06
	TCDM_10373	392.486	1.41946	0.261637	5.4253	5.78577e-08	1.63625e-06
	TCDM_04262	659.546	1.42158	0.355628	3.99737	6.4049e-05	0.000858364
	TCDM_08378	1357.99	1.42307	0.201571	7.05989	1.66632e-12	1.04651e-10
	TCDM_00639	120.294	1.42691	0.468054	3.04861	0.00229903	0.0182274
	TCDM_13870	44.0176	1.4278	0.417011	3.42389	0.000617327	0.00601002
	TCDM_10379	237.437	1.42795	0.284027	5.02751	4.96895e-07	1.19367e-05
	TCDM_06410	229.591	1.42849	0.449546	3.17763	0.00148486	0.0126827
	TCDM_14504	147.373	1.43125	0.365206	3.91902	8.89102e-05	0.00114064
	TCDM_06214	230.782	1.43151	0.299335	4.78231	1.7329e-06	3.60457e-05
	TCDM_03402	467.996	1.43315	0.256039	5.59738	2.17621e-08	6.78934e-07
	TCDM_04410	384.387	1.43534	0.242125	5.92809	3.0648e-09	1.15038e-07
	TCDM_10092	578.271	1.4364	0.397878	3.61015	0.00030602	0.00330028
	TCDM_07031	366.879	1.4376	0.361463	3.97717	6.97391e-05	0.000923034
	TCDM_13136	45.3088	1.43835	0.427494	3.36461	0.000766532	0.00725675
	TCDM_07834	1700.71	1.43919	0.433707	3.31835	0.000905498	0.00837433
	TCDM_08325	1224.31	1.44018	0.416947	3.45412	0.000552092	0.00546212
	TCDM_04844	1970.44	1.44231	0.527023	2.73671	0.00620572	0.039967
	TCDM_14439	159.761	1.44603	0.392789	3.68144	0.000231925	0.00263113
	TCDM_07981	133.695	1.44631	0.311619	4.64126	3.46292e-06	6.74954e-05
	TCDM_02494	744.762	1.44645	0.281388	5.1404	2.74156e-07	6.95082e-06
	TCDM_00765	65.0842	1.4481	0.386059	3.75098	0.000176143	0.00208443
	TCDM_07140	123.182	1.45424	0.402641	3.61176	0.000304131	0.00328359
	TCDM_06117	153.756	1.45714	0.353659	4.12018	3.78582e-05	0.000547037
	TCDM_13760	151.927	1.46192	0.300397	4.86662	1.13521e-06	2.47353e-05
	TCDM_02085	429.833	1.46201	0.241202	6.06135	1.34981e-09	5.47269e-08
	TCDM_01508	598.21	1.46202	0.25968	5.63008	1.80122e-08	5.73108e-07
	TCDM_08179	295.868	1.46214	0.510678	2.86314	0.00419461	0.0294635
	TCDM_07431	126.441	1.46233	0.412645	3.5438	0.000394407	0.00409142
	TCDM_12815	38.3233	1.46412	0.523204	2.79837	0.00513617	0.0343926
	TCDM_14272	268.176	1.46491	0.443543	3.30273	0.000957473	0.00877897
	TCDM_01474	225.113	1.4665	0.357674	4.10011	4.12962e-05	0.000590498
	TCDM_10120	39.5222	1.4668	0.523936	2.79958	0.00511684	0.0342996
	TCDM_12724	40.5569	1.469	0.429551	3.41985	0.000626568	0.00609182
	TCDM_06962	661.792	1.46908	0.374827	3.91936	8.87838e-05	0.00114054
	TCDM_03389	52.7909	1.47387	0.483301	3.04959	0.00229156	0.018198
	TCDM_03762	71.8961	1.4752	0.513286	2.87402	0.00405278	0.0286762
	TCDM_00257	85.7446	1.476	0.444719	3.31896	0.000903549	0.00836436
	TCDM_06850	514.42	1.4811	0.376818	3.93054	8.47562e-05	0.00109318
	TCDM_07419	520.508	1.48111	0.309135	4.79114	1.65833e-06	3.4641e-05
	TCDM_05168	54.3698	1.48121	0.515682	2.87232	0.00407464	0.0287891
	TCDM_13357	72.1998	1.48455	0.378635	3.9208	8.82548e-05	0.00113526
	TCDM_08027	920.952	1.4861	0.340487	4.36463	1.27335e-05	0.000208444
	TCDM_04274	335.799	1.4861	0.272497	5.45365	4.93464e-08	1.41967e-06
	TCDM_14147	152.176	1.4887	0.44482	3.34675	0.000817662	0.00766528
	TCDM_09365	34.1366	1.49002	0.473417	3.14737	0.00164746	0.0138378
	TCDM_00031	777.687	1.49218	0.297413	5.01719	5.24333e-07	1.25644e-05
	TCDM_04206	509.003	1.49385	0.372957	4.00543	6.19057e-05	0.000833126
	TCDM_03298	180.054	1.49969	0.314711	4.76531	1.88568e-06	3.87998e-05
	TCDM_01885	216.974	1.49984	0.266328	5.63155	1.78594e-08	5.70137e-07
	TCDM_00508	1195.84	1.50073	0.328798	4.56428	5.01208e-06	9.31548e-05
	TCDM_05245	374.54	1.50113	0.340638	4.40682	1.049e-05	0.000175301
	TCDM_14330	61.6726	1.50456	0.417514	3.60362	0.000313821	0.00337304
	TCDM_01749	1091.15	1.50638	0.287229	5.24453	1.56678e-07	4.15884e-06
	TCDM_12023	24.3154	1.5094	0.510171	2.95862	0.00309025	0.0231443
	TCDM_07892	78.8579	1.51131	0.463463	3.26091	0.00111055	0.00999656
	TCDM_00118	5099.28	1.5132	0.381902	3.96228	7.42378e-05	0.000970545
	TCDM_10049	28.2352	1.5152	0.533851	2.83824	0.00453636	0.0313371
	TCDM_12445	83.7337	1.51765	0.385537	3.93646	8.26912e-05	0.00107086
	TCDM_08425	100.271	1.51886	0.507285	2.99411	0.0027525	0.0210412
	TCDM_08538	959.095	1.52123	0.298085	5.10336	3.33682e-07	8.34986e-06
	TCDM_14011	351.032	1.52346	0.371997	4.09536	4.21513e-05	0.000599159
	TCDM_01120	1217.93	1.52898	0.211345	7.23454	4.6712e-13	3.20611e-11
	TCDM_01187	1085.84	1.53013	0.492088	3.10946	0.00187431	0.0153018
	TCDM_00813	1301.68	1.5303	0.333342	4.59078	4.41599e-06	8.30397e-05
	TCDM_08257	340.117	1.53276	0.396342	3.86725	0.000110068	0.00137694
	TCDM_08055	288.016	1.5335	0.423025	3.62509	0.000288865	0.00314349
	TCDM_12922	52.7812	1.53496	0.418025	3.67193	0.000240723	0.00271811
	TCDM_01074	197.915	1.5385	0.495392	3.10561	0.00189886	0.0154759
	TCDM_07110	110.974	1.54004	0.3152	4.88591	1.02951e-06	2.28995e-05
	TCDM_03978	175.939	1.5408	0.315487	4.88389	1.04013e-06	2.30822e-05
	TCDM_09329	92.1051	1.54147	0.483663	3.18707	0.00143723	0.0123307
	TCDM_07278	280.878	1.54439	0.335936	4.59728	4.28039e-06	8.06475e-05
	TCDM_04050	124.104	1.54651	0.339784	4.55145	5.32777e-06	9.75134e-05
	TCDM_05638	184.101	1.54763	0.304283	5.08614	3.65425e-07	9.02666e-06
	TCDM_02669	1997.17	1.54822	0.388124	3.98899	6.63557e-05	0.000886804
	TCDM_03721	1240.94	1.54877	0.403149	3.84169	0.000122189	0.00151108
	TCDM_05225	586.01	1.55035	0.226425	6.84709	7.53662e-12	4.28517e-10
	TCDM_03472	822.615	1.55158	0.396624	3.91197	9.15479e-05	0.00116824
	TCDM_08773	140.541	1.55159	0.313835	4.94396	7.65504e-07	1.7682e-05
	TCDM_06093	332.674	1.55175	0.51119	3.03557	0.00240081	0.0188168
	TCDM_13611	101.44	1.55717	0.519911	2.99506	0.00274388	0.0210255
	TCDM_14224	1870.44	1.5586	0.281439	5.53796	3.06021e-08	9.21803e-07
	TCDM_08507	636.498	1.55968	0.23055	6.76504	1.33273e-11	7.3367e-10
	TCDM_02151	206.655	1.56051	0.400569	3.89572	9.79071e-05	0.00124443
	TCDM_10531	136.197	1.56656	0.336018	4.66214	3.1294e-06	6.20009e-05
	TCDM_05161	31.245	1.56688	0.451133	3.4732	0.000514284	0.00515303
	TCDM_10761	126.767	1.56763	0.38587	4.06257	4.85349e-05	0.000673947
	TCDM_05968	523.441	1.5689	0.24023	6.53084	6.5402e-11	3.20636e-09
	TCDM_07421	275.25	1.57279	0.349149	4.50463	6.64873e-06	0.000117657
	TCDM_01870	504.48	1.57302	0.325122	4.83824	1.30996e-06	2.80888e-05
	TCDM_10201	223.808	1.57469	0.45637	3.45047	0.000559604	0.00552078
	TCDM_00764	1374.33	1.57638	0.326933	4.8217	1.42339e-06	3.01928e-05
	TCDM_01748	211.303	1.57877	0.291057	5.42428	5.81891e-08	1.6397e-06
	TCDM_08801	439.634	1.58497	0.40837	3.8812	0.00010394	0.00130557
	TCDM_09541	1389.42	1.58506	0.200834	7.89238	2.96472e-15	2.58982e-13
	TCDM_07956	1285.37	1.58967	0.228128	6.96833	3.20718e-12	1.92611e-10
	TCDM_08678	3305.26	1.59034	0.378168	4.20539	2.60633e-05	0.000393159
	TCDM_11381	35.2486	1.59207	0.509242	3.12635	0.00176989	0.0146737
	TCDM_08366	88.0458	1.5946	0.370948	4.29871	1.71793e-05	0.000275126
	TCDM_13465	196.428	1.5969	0.285212	5.59899	2.15608e-08	6.74848e-07
	TCDM_09234	701.165	1.59943	0.265313	6.02846	1.65532e-09	6.59999e-08
	TCDM_07727	50.2017	1.60129	0.403726	3.96628	7.30021e-05	0.000956995
	TCDM_08662	1790.39	1.60164	0.429151	3.73212	0.000189875	0.00222877
	TCDM_13764	190.659	1.60311	0.315455	5.0819	3.73677e-07	9.18329e-06
	TCDM_10150	227.814	1.60678	0.360618	4.45563	8.3648e-06	0.000144304
	TCDM_02323	373.819	1.60991	0.237241	6.78595	1.15326e-11	6.48053e-10
	TCDM_07478	283.582	1.61134	0.272574	5.91157	3.38872e-09	1.25929e-07
	TCDM_10789	34.1074	1.61494	0.4456	3.62419	0.000289864	0.00314724
	TCDM_13950	555.658	1.6159	0.360823	4.47838	7.52132e-06	0.000131644
	TCDM_01451	446.545	1.61594	0.355262	4.54858	5.40093e-06	9.86645e-05
	TCDM_09531	612.083	1.62005	0.295712	5.47849	4.28978e-08	1.2529e-06
	TCDM_06752	2038.49	1.62155	0.36251	4.47313	7.70828e-06	0.000134426
	TCDM_11382	102.367	1.6223	0.358878	4.52049	6.16973e-06	0.000110502
	TCDM_06471	1487.46	1.62565	0.311437	5.21985	1.79071e-07	4.70135e-06
	TCDM_10199	27.2881	1.62589	0.474154	3.42903	0.000605749	0.00592771
	TCDM_04192	1171.63	1.62698	0.343429	4.73745	2.16429e-06	4.39675e-05
	TCDM_14125	206.075	1.63189	0.306434	5.32543	1.00716e-07	2.7572e-06
	TCDM_08701	482.922	1.63408	0.406324	4.02163	5.77973e-05	0.000786311
	TCDM_05821	816.852	1.63569	0.366852	4.45873	8.24469e-06	0.000142745
	TCDM_10790	65.3247	1.63934	0.423945	3.86688	0.000110238	0.00137694
	TCDM_12884	112.186	1.63972	0.447218	3.6665	0.000245889	0.00276669
	TCDM_05110	1264.82	1.64386	0.322799	5.09253	3.53315e-07	8.75e-06
	TCDM_00774	99.9322	1.64499	0.357418	4.60242	4.17603e-06	7.93032e-05
	TCDM_11216	38.7014	1.64736	0.491359	3.35267	0.000800366	0.00752458
	TCDM_02373	2139.63	1.64929	0.208632	7.90528	2.67343e-15	2.37861e-13
	TCDM_05389	327.253	1.6546	0.270724	6.11174	9.85526e-10	4.06434e-08
	TCDM_05057	158.834	1.65836	0.332463	4.98811	6.09713e-07	1.42548e-05
	TCDM_01967	2220.95	1.66332	0.281434	5.91016	3.41772e-09	1.26311e-07
	TCDM_13604	62.0185	1.66388	0.378548	4.39542	1.10558e-05	0.000183481
	TCDM_08466	407.326	1.66702	0.270827	6.15528	7.49434e-10	3.11745e-08
	TCDM_01185	406.273	1.66787	0.408268	4.08523	4.4034e-05	0.000619506
	TCDM_13942	260.354	1.6683	0.439242	3.79814	0.000145783	0.00176269
	TCDM_00055	89.781	1.67283	0.329089	5.08321	3.71102e-07	9.14338e-06
	TCDM_05852	58.2929	1.68407	0.531221	3.17018	0.00152342	0.0129545
	TCDM_14228	115.609	1.6855	0.366025	4.60488	4.12705e-06	7.85284e-05
	TCDM_14238	487.71	1.69407	0.382205	4.43235	9.32118e-06	0.000158455
	TCDM_04552	720.603	1.69463	0.356166	4.75799	1.95533e-06	4.00613e-05
	TCDM_01210	416.601	1.69593	0.365313	4.64241	3.44367e-06	6.74453e-05
	TCDM_08695	513.712	1.69831	0.368195	4.61252	3.97818e-06	7.58458e-05
	TCDM_00121	157.398	1.70548	0.301659	5.65366	1.57064e-08	5.08159e-07
	TCDM_04180	28.6957	1.70935	0.515615	3.31516	0.000915901	0.00845427
	TCDM_10108	195.147	1.7097	0.436914	3.91312	9.11117e-05	0.00116577
	TCDM_00158	674.676	1.71495	0.401602	4.27026	1.95247e-05	0.000309082
	TCDM_04434	158.772	1.71526	0.419269	4.09107	4.29386e-05	0.000608341
	TCDM_11090	159.61	1.72046	0.48094	3.57728	0.000347185	0.00367226
	TCDM_14522	1112.64	1.72199	0.254556	6.76467	1.33617e-11	7.3367e-10
	TCDM_14028	121.186	1.7244	0.328234	5.25356	1.49184e-07	3.98198e-06
	TCDM_00755	179.937	1.72447	0.460948	3.74113	0.000183193	0.00215724
	TCDM_07253	625.625	1.72936	0.247838	6.97781	2.99817e-12	1.81191e-10
	TCDM_13326	29.2707	1.73628	0.582662	2.97991	0.00288335	0.0219463
	TCDM_03103	1326.48	1.74141	0.341312	5.1021	3.35907e-07	8.38371e-06
	TCDM_06363	538.061	1.74432	0.293309	5.94703	2.73044e-09	1.03771e-07
	TCDM_01832	432.236	1.74746	0.29961	5.83247	5.46132e-09	1.94362e-07
	TCDM_03488	5503.99	1.75127	0.368358	4.75427	1.99164e-06	4.07184e-05
	TCDM_04789	2607.01	1.75226	0.218208	8.03024	9.72812e-16	8.98822e-14
	TCDM_01119	6841.18	1.75537	0.264813	6.62873	3.38587e-11	1.74919e-09
	TCDM_09865	62.4002	1.75694	0.413383	4.25015	2.13624e-05	0.000333233
	TCDM_13013	86.5311	1.75775	0.504847	3.48175	0.000498146	0.00501749
	TCDM_07934	36.6394	1.75988	0.532357	3.30582	0.000946991	0.00869946
	TCDM_08804	52.5517	1.76227	0.622737	2.82987	0.00465665	0.0318929
	TCDM_05563	116.808	1.76327	0.476772	3.69835	0.000217009	0.00249729
	TCDM_00022	515.238	1.76378	0.240258	7.34122	2.1165e-13	1.50648e-11
	TCDM_05550	928.282	1.76674	0.219696	8.04174	8.85717e-16	8.26297e-14
	TCDM_00376	132.971	1.77043	0.394301	4.49005	7.12066e-06	0.000125546
	TCDM_06891	1788.33	1.77671	0.382725	4.64225	3.44631e-06	6.74453e-05
	TCDM_12240	57.1396	1.77866	0.485748	3.66169	0.000250553	0.00280602
	TCDM_05062	891.345	1.78133	0.41398	4.30295	1.68537e-05	0.000270815
	TCDM_13156	57.512	1.78957	0.466469	3.83641	0.000124845	0.001538
	TCDM_06785	95.0781	1.79418	0.649287	2.76331	0.00572192	0.0375047
	TCDM_00800	69.3026	1.79552	0.371232	4.83665	1.32044e-06	2.81958e-05
	TCDM_08595	102.299	1.80157	0.322094	5.59331	2.22783e-08	6.92789e-07
	TCDM_04190	480.847	1.8031	0.273756	6.58653	4.50218e-11	2.2532e-09
	TCDM_10709	150.842	1.8047	0.34987	5.15819	2.49351e-07	6.37238e-06
	TCDM_12875	134.47	1.80712	0.5336	3.38665	0.000707517	0.00679174
	TCDM_09417	130.92	1.81347	0.438921	4.13165	3.60161e-05	0.000524362
	TCDM_11669	724.804	1.81372	0.256546	7.06975	1.55208e-12	9.8118e-11
	TCDM_06755	848.221	1.82119	0.521032	3.49535	0.000473433	0.00481909
	TCDM_12672	79.8332	1.82588	0.390038	4.68129	2.8507e-06	5.69487e-05
	TCDM_08599	277.625	1.82822	0.309257	5.91166	3.38674e-09	1.25929e-07
	TCDM_02525	301.974	1.83085	0.278101	6.58338	4.5986e-11	2.28953e-09
	TCDM_03526	346.851	1.84848	0.260848	7.08644	1.37607e-12	8.87425e-11
	TCDM_04283	499.217	1.86782	0.223175	8.36932	5.79506e-17	6.1192e-15
	TCDM_10200	86.7226	1.87075	0.567392	3.2971	0.000976884	0.00892289
	TCDM_13763	491.372	1.87546	0.46373	4.04429	5.24808e-05	0.000720412
	TCDM_08073	225.816	1.87686	0.410275	4.57465	4.77027e-06	8.91781e-05
	TCDM_00001	168.226	1.8798	0.384654	4.887	1.02385e-06	2.28265e-05
	TCDM_06638	401.184	1.88155	0.245481	7.66475	1.79183e-14	1.42295e-12
	TCDM_07977	50.3342	1.88461	0.425058	4.43377	9.26008e-06	0.000157766
	TCDM_01242	1147.3	1.89198	0.331619	5.70527	1.16156e-08	3.90259e-07
	TCDM_08600	2299.4	1.89408	0.256629	7.38063	1.57547e-13	1.13825e-11
	TCDM_13521	123.085	1.89453	0.495211	3.8257	0.000130401	0.00160028
	TCDM_11434	67.8169	1.89774	0.372144	5.09949	3.40571e-07	8.4781e-06
	TCDM_04953	3933.57	1.90017	0.183491	10.3557	3.94358e-25	8.61223e-23
	TCDM_07369	294.595	1.9065	0.283449	6.72608	1.74299e-11	9.35662e-10
	TCDM_00391	546.475	1.91229	0.26236	7.2888	3.12727e-13	2.20955e-11
	TCDM_05544	643.444	1.91994	0.317079	6.05508	1.40346e-09	5.66632e-08
	TCDM_10537	780.164	1.92653	0.216124	8.91401	4.92198e-19	6.66132e-17
	TCDM_08955	384.58	1.93184	0.235644	8.19813	2.44157e-16	2.39399e-14
	TCDM_06384	1056.37	1.93222	0.310856	6.21582	5.10583e-10	2.21e-08
	TCDM_05069	179.398	1.93228	0.357162	5.41011	6.29876e-08	1.76457e-06
	TCDM_08426	103.713	1.93475	0.330579	5.85262	4.83875e-09	1.72846e-07
	TCDM_14510	218.819	1.93578	0.373291	5.18572	2.15182e-07	5.60347e-06
	TCDM_08270	475.799	1.94132	0.225558	8.60673	7.51725e-18	9.02916e-16
	TCDM_07366	196.733	1.94327	0.300017	6.47721	9.34359e-11	4.53447e-09
	TCDM_04361	1340.86	1.94882	0.299435	6.5083	7.6007e-11	3.70737e-09
	TCDM_01186	1018.86	1.94942	0.289286	6.73873	1.59776e-11	8.6252e-10
	TCDM_07602	155.593	1.95303	0.484373	4.03209	5.52828e-05	0.000755637
	TCDM_02352	602.71	1.96192	0.316164	6.20539	5.45613e-10	2.34054e-08
	TCDM_00169	1003.98	1.97732	0.230822	8.56645	1.06725e-17	1.26608e-15
	TCDM_08953	193.996	1.98956	0.299286	6.64769	2.97722e-11	1.57187e-09
	TCDM_13570	128.449	1.9933	0.408985	4.87376	1.09493e-06	2.4131e-05
	TCDM_09542	46.6458	1.99517	0.527129	3.78498	0.000153722	0.00184639
	TCDM_14052	55.8704	1.99603	0.451775	4.41818	9.95337e-06	0.000167206
	TCDM_05015	1074.47	2.00604	0.22173	9.04723	1.46636e-19	2.13488e-17
	TCDM_10193	72.6348	2.00813	0.355334	5.65139	1.59157e-08	5.13201e-07
	TCDM_00699	284.337	2.0162	0.369589	5.45525	4.89034e-08	1.41115e-06
	TCDM_09355	420.425	2.04211	0.530975	3.84596	0.000120082	0.00148695
	TCDM_02685	346.59	2.04807	0.346468	5.9113	3.39427e-09	1.25929e-07
	TCDM_12658	43.2275	2.04852	0.560952	3.65186	0.000260346	0.00290217
	TCDM_03433	76.6344	2.05003	0.442419	4.63368	3.59217e-06	6.93116e-05
	TCDM_12981	491.114	2.05316	0.629436	3.26191	0.00110663	0.00997528
	TCDM_06983	386.117	2.0538	0.332876	6.16987	6.8347e-10	2.88047e-08
	TCDM_01468	124.475	2.05779	0.368801	5.57967	2.40972e-08	7.39775e-07
	TCDM_07432	48.1561	2.06043	0.419153	4.91569	8.84714e-07	2.01929e-05
	TCDM_00611	213.039	2.06071	0.299273	6.88573	5.74927e-12	3.36858e-10
	TCDM_13301	75.6713	2.06405	0.645337	3.19841	0.00138187	0.0119625
	TCDM_02567	634.127	2.09657	0.2665	7.86705	3.63096e-15	3.14323e-13
	TCDM_10942	147.016	2.11361	0.307307	6.87784	6.07663e-12	3.49643e-10
	TCDM_02568	290.378	2.11379	0.357834	5.90719	3.47997e-09	1.28119e-07
	TCDM_03019	292.969	2.15469	0.408611	5.27321	1.34058e-07	3.60829e-06
	TCDM_04049	918.469	2.16552	0.438242	4.94138	7.75727e-07	1.78324e-05
	TCDM_00634	156.944	2.17279	0.443283	4.90159	9.50648e-07	2.13929e-05
	TCDM_05286	345.179	2.17571	0.295758	7.35639	1.88946e-13	1.35491e-11
	TCDM_01197	2826.29	2.18134	0.293612	7.42933	1.09147e-13	8.00608e-12
	TCDM_00869	318.939	2.18502	0.289084	7.55844	4.07924e-14	3.1109e-12
	TCDM_05043	395.657	2.18614	0.293444	7.44995	9.33777e-14	6.95555e-12
	TCDM_08532	1074.6	2.18834	0.409625	5.34231	9.17712e-08	2.51951e-06
	TCDM_14270	232.561	2.18946	0.304623	7.18742	6.60248e-13	4.34543e-11
	TCDM_07587	242.327	2.22494	0.321403	6.9226	4.43443e-12	2.64661e-10
	TCDM_08541	521.667	2.22657	0.244456	9.10828	8.37015e-20	1.2567e-17
	TCDM_00776	334.915	2.23506	0.355546	6.2863	3.25126e-10	1.43176e-08
	TCDM_06595	256.023	2.2686	0.324371	6.99383	2.67489e-12	1.62677e-10
	TCDM_07838	280.425	2.29846	0.443582	5.18158	2.20012e-07	5.68305e-06
	TCDM_07450	1058.58	2.29964	0.217482	10.5739	3.93583e-26	9.22425e-24
	TCDM_06812	154.786	2.3397	0.344274	6.79603	1.07538e-11	6.07844e-10
	TCDM_14453	379.324	2.34677	0.315102	7.44765	9.50202e-14	7.02345e-12
	TCDM_00696	764.723	2.35832	0.27262	8.65058	5.12363e-18	6.23203e-16
	TCDM_04026	688.038	2.35899	0.342671	6.88411	5.81481e-12	3.38633e-10
	TCDM_08011	707.293	2.3913	0.347546	6.88053	5.96291e-12	3.45166e-10
	TCDM_00553	255.284	2.40182	0.303178	7.92215	2.33441e-15	2.11616e-13
	TCDM_08540	163.273	2.41168	0.364557	6.61536	3.70637e-11	1.90452e-09
	TCDM_05274	305.238	2.5014	0.299608	8.34893	6.88819e-17	7.11706e-15
	TCDM_06958	92.1722	2.53473	0.383757	6.60503	3.9745e-11	2.02068e-09
	TCDM_06702	130.486	2.5454	0.356911	7.13177	9.90888e-13	6.47717e-11
	TCDM_08240	715.496	2.57149	0.218055	11.7928	4.2493e-32	1.51228e-29
	TCDM_02065	314.844	2.57291	0.413779	6.21809	5.03246e-10	2.18809e-08
	TCDM_03020	4317.81	2.59382	0.250432	10.3574	3.87424e-25	8.61223e-23
	TCDM_09940	533.088	2.60895	0.327743	7.96036	1.71544e-15	1.56987e-13
	TCDM_07588	117.749	2.6654	0.404639	6.58712	4.48448e-11	2.2532e-09
	TCDM_00679	172.139	2.69645	0.330079	8.16911	3.10677e-16	3.01545e-14
	TCDM_07857	817.879	2.71393	0.476558	5.69485	1.2348e-08	4.04956e-07
	TCDM_05548	728.617	2.7343	0.319769	8.55085	1.22186e-17	1.41456e-15
	TCDM_02375	321.732	2.73653	0.329182	8.31312	9.32168e-17	9.52894e-15
	TCDM_07975	209.464	2.74126	0.419477	6.53494	6.36347e-11	3.13572e-09
	TCDM_08140	945	2.75057	0.218537	12.5863	2.51194e-36	1.20686e-33
	TCDM_14255	376.396	2.78977	0.465314	5.99545	2.02926e-09	7.92648e-08
	TCDM_12526	366.09	2.81906	0.322705	8.73571	2.42126e-18	3.02154e-16
	TCDM_00657	4552.37	2.84998	0.302734	9.41413	4.76994e-21	8.39363e-19
	TCDM_06069	438.894	2.93125	0.287938	10.1801	2.43236e-24	4.86927e-22
	TCDM_14430	1230.95	3.01284	0.562337	5.35771	8.42816e-08	2.32719e-06
	TCDM_08887	1585.81	3.02181	0.294451	10.2625	1.0395e-24	2.17142e-22
	TCDM_04950	940.126	3.06123	0.27063	11.3115	1.15128e-29	3.35231e-27
	TCDM_03994	480.564	3.18684	0.501536	6.35416	2.09575e-10	9.58955e-09
	TCDM_11718	611.642	3.18778	0.408564	7.8024	6.07398e-15	5.16503e-13
	TCDM_14289	866.004	3.19874	0.272355	11.7447	7.51814e-32	2.58007e-29
	TCDM_07729	325.312	3.25194	0.368898	8.81529	1.19372e-18	1.55006e-16
	TCDM_10134	1349	3.33146	0.216316	15.4009	1.61494e-53	1.93974e-50
	TCDM_05967	180.218	3.38483	0.400839	8.44438	3.05673e-17	3.3761e-15
	TCDM_08298	268.031	3.48834	0.337623	10.3321	5.04603e-25	1.0775e-22
	TCDM_03984	537.165	3.50322	0.283447	12.3593	4.3367e-35	1.89415e-32
	TCDM_00059	4236.82	3.58462	0.246676	14.5317	7.63503e-48	6.11375e-45
	TCDM_07976	504.187	3.61771	0.456727	7.92095	2.35696e-15	2.11664e-13
	TCDM_00490	1132.99	3.69978	0.352004	10.5106	7.71944e-26	1.7661e-23
	TCDM_03985	123.47	3.98978	0.39702	10.0493	9.25074e-24	1.70943e-21
	TCDM_02830	1379.43	4.06736	0.291117	13.9716	2.32396e-44	1.59506e-41
	TCDM_04704	887.826	4.07049	0.268391	15.1663	5.91583e-52	6.31613e-49
	TCDM_01429	1090.46	4.83723	0.280435	17.249	1.13766e-66	2.18636e-63
	TCDM_06784	1278.04	5.09485	0.283589	17.9656	3.62358e-72	1.16063e-68

## Sheet: GO trypomastigote UP
453 common elements in "up Trypo (amas)" and "up Trypo (epis)":
ID	Name	Bgd count	Result count	Pct of bgd	Fold enrichment	Odds ratio	P-value	Benjamini	Bonferroni
GO:0022610	biological adhesion	57	10	17.5	30.01	59.02	6.21597e-13	3.41878e-12	6.83757e-12
GO:0007155	cell adhesion	57	10	17.5	30.01	59.02	6.21597e-13	3.41878e-12	6.83757e-12
GO:0006508	proteolysis	173	10	5.8	9.89	18.77	1.65047e-08	6.05173e-08	1.81552e-07
GO:0019538	protein metabolic process	600	12	2	3.42	7.05	2.83415e-05	7.79391e-05	0.000311756
GO:0043170	macromolecule metabolic process	860	12	1.4	2.39	4.47	0.0010299	0.00226577	0.0113289
GO:0044238	primary metabolic process	1102	12	1.1	1.86	3.16	0.00989602	0.0181427	0.108856
GO:0009987	cellular process	1335	13	1	1.67	2.9	0.0171395	0.026025	0.188535
GO:0060255	regulation of macromolecule metabolic process	35	2	5.7	9.77	10.75	0.0189273	0.026025	0.2082
GO:0031323	regulation of cellular metabolic process	55	2	3.6	6.22	6.8	0.0423256	0.0492918	0.465581
GO:0080090	regulation of primary metabolic process	58	2	3.4	5.9	6.44	0.0464569	0.0492918	0.511025
GO:0019222	regulation of metabolic process	60	2	3.3	5.7	6.22	0.0492918	0.0492918	0.54221
229 elements included exclusively in "up Trypo (amas)":
ID	Name	Bgd count	Result count	Pct of bgd	Fold enrichment	Odds ratio	P-value	Benjamini	Bonferroni
GO:0006096	glycolysis	12	3	25	15.84	16.71	0.00141458	0.0119765	0.0268771
GO:0007155	cell adhesion	57	5	8.8	5.56	6.02	0.00248075	0.0119765	0.0471343
GO:0022610	biological adhesion	57	5	8.8	5.56	6.02	0.00248075	0.0119765	0.0471343
GO:0016052	carbohydrate catabolic process	20	3	15	9.5	10	0.00504275	0.0119765	0.0958122
GO:0046365	monosaccharide catabolic process	20	3	15	9.5	10	0.00504275	0.0119765	0.0958122
GO:0019320	hexose catabolic process	20	3	15	9.5	10	0.00504275	0.0119765	0.0958122
GO:0006091	generation of precursor metabolites and energy	20	3	15	9.5	10	0.00504275	0.0119765	0.0958122
GO:0006007	glucose catabolic process	20	3	15	9.5	10	0.00504275	0.0119765	0.0958122
GO:0005975	carbohydrate metabolic process	71	5	7	4.46	4.81	0.00600932	0.0126863	0.114177
GO:0046939	nucleotide phosphorylation	7	2	28.6	18.1	18.76	0.00795768	0.0137694	0.151196
GO:0006006	glucose metabolic process	24	3	12.5	7.92	8.33	0.00797177	0.0137694	0.151464
GO:0019318	hexose metabolic process	33	3	9.1	5.76	6.04	0.0176399	0.027152	0.335158
GO:0005996	monosaccharide metabolic process	34	3	8.8	5.59	5.86	0.0189888	0.027152	0.360787
GO:0006508	proteolysis	173	7	4	2.56	2.8	0.0200067	0.027152	0.380128
GO:0007017	microtubule-based process	71	4	5.6	3.57	3.77	0.028062	0.0325555	0.533177
GO:0006465	signal peptide processing	1	1	100	63.35	64.53	0.0308421	0.0325555	0.585999
GO:0046950	cellular ketone body metabolic process	1	1	100	63.35	64.53	0.0308421	0.0325555	0.585999
GO:0046952	ketone body catabolic process	1	1	100	63.35	64.53	0.0308421	0.0325555	0.585999
GO:0006164	purine nucleotide biosynthetic process	20	2	10	6.34	6.54	0.0449003	0.0449003	0.853105
241 elements included exclusively in "up Trypo (epis)":
ID	Name	Bgd count	Result count	Pct of bgd	Fold enrichment	Odds ratio	P-value	Benjamini	Bonferroni
GO:0007155	cell adhesion	57	5	8.8	5.77	6.28	0.00210041	0.0262552	0.0525103
GO:0022610	biological adhesion	57	5	8.8	5.77	6.28	0.00210041	0.0262552	0.0525103
GO:0006414	translational elongation	7	2	28.6	18.8	19.51	0.00740192	0.0481101	0.185048
GO:0009187	cyclic nucleotide metabolic process	11	2	18.2	11.96	12.4	0.0154354	0.0481101	0.385885
GO:0009190	cyclic nucleotide biosynthetic process	11	2	18.2	11.96	12.4	0.0154354	0.0481101	0.385885
GO:0007165	signal transduction	66	4	6.1	3.99	4.24	0.0197999	0.0481101	0.494998
GO:0023052	signaling	66	4	6.1	3.99	4.24	0.0197999	0.0481101	0.494998
GO:0050794	regulation of cellular process	152	6	3.9	2.6	2.81	0.0290537	0.0481101	0.726343
GO:0035556	intracellular signal transduction	43	3	7	4.59	4.81	0.0305783	0.0481101	0.764457
GO:0007154	cell communication	76	4	5.3	3.46	3.67	0.0306246	0.0481101	0.765614
GO:0050789	regulation of biological process	157	6	3.8	2.51	2.71	0.0331929	0.0481101	0.829823
GO:0065007	biological regulation	161	6	3.7	2.45	2.64	0.0367708	0.0481101	0.919269
GO:0009124	nucleoside monophosphate biosynthetic process	19	2	10.5	6.93	7.16	0.0385136	0.0481101	0.96284
GO:0006013	mannose metabolic process	2	1	50	32.89	33.52	0.0442613	0.0481101	1
GO:0016114	terpenoid biosynthetic process	2	1	50	32.89	33.52	0.0442613	0.0481101	1
GO:0016116	carotenoid metabolic process	2	1	50	32.89	33.52	0.0442613	0.0481101	1
GO:0016108	tetraterpenoid metabolic process	2	1	50	32.89	33.52	0.0442613	0.0481101	1
GO:0016109	tetraterpenoid biosynthetic process	2	1	50	32.89	33.52	0.0442613	0.0481101	1
GO:0006721	terpenoid metabolic process	2	1	50	32.89	33.52	0.0442613	0.0481101	1
GO:0015995	chlorophyll biosynthetic process	2	1	50	32.89	33.52	0.0442613	0.0481101	1
GO:0016117	carotenoid biosynthetic process	2	1	50	32.89	33.52	0.0442613	0.0481101	1
GO:0015994	chlorophyll metabolic process	2	1	50	32.89	33.52	0.0442613	0.0481101	1
GO:0015979	photosynthesis	2	1	50	32.89	33.52	0.0442613	0.0481101	1
GO:0009123	nucleoside monophosphate metabolic process	22	2	9.1	5.98	6.18	0.049203	0.049635	1
GO:0050896	response to stimulus	130	5	3.8	2.53	2.69	0.049635	0.049635	1

## Sheet: GO trypomastigote DOWN
BP	31 common elements in "downTrypo (amas)" and "downTrypo (epis)":
ID	Name	Bgd count	Result count	Pct of bgd	Fold enrichment	Odds ratio	P-value	Benjamini	Bonferroni
GO:0032259	methylation	12	1	8.3	28.51	31.56	372983887172	372983887172	372983887172
BP	43 elements included exclusively in "downTrypo (amas)":
ID	Name	Bgd count	Result count	Pct of bgd	Fold enrichment	Odds ratio	P-value	Benjamini	Bonferroni
GO:0022610	biological adhesion	57	6	10.5	24.01	39.35	1.31344e-07	5.91049e-07	1.1821e-06
GO:0007155	cell adhesion	57	6	10.5	24.01	39.35	1.31344e-07	5.91049e-07	1.1821e-06
GO:0006508	proteolysis	173	6	3.5	7.91	12.52	6.20997e-05	0.000186299	0.000558897
GO:0044238	primary metabolic process	1102	10	0.9	2.07	4.21	0.00662359	0.0149031	0.0596123
GO:0006278	RNA-dependent DNA replication	46	2	4.3	9.92	11.29	0.0178724	0.0273059	0.160852
GO:0043170	macromolecule metabolic process	860	8	0.9	2.12	3.4	0.0182039	0.0273059	0.163835
GO:0019538	protein metabolic process	600	6	1	2.28	3.13	0.0350214	0.042444	0.315192
GO:0008152	metabolic process	1387	10	0.7	1.64	2.93	0.037728	0.042444	0.339552
GO:0006260	DNA replication	81	2	2.5	5.63	6.34	0.0493849	0.0493849	0.444464
BP	526 elements included exclusively in "downTrypo (epis)":
ID	Name	Bgd count	Result count	Pct of bgd	Fold enrichment	Odds ratio	P-value	Benjamini	Bonferroni
GO:0055114	oxidation-reduction process	165	55	33.3	4.34	5.22	5.80226e-18	5.45412e-16	5.45412e-16
GO:0044281	small molecule metabolic process	174	45	25.9	3.36	3.85	1.83953e-11	8.6458e-10	1.72916e-09
GO:0008152	metabolic process	1387	159	11.5	1.49	2.24	2.94241e-10	9.21956e-09	2.76587e-08
GO:0019752	carboxylic acid metabolic process	76	27	35.5	4.62	5.04	1.09251e-09	2.05393e-08	1.02696e-07
GO:0043436	oxoacid metabolic process	76	27	35.5	4.62	5.04	1.09251e-09	2.05393e-08	1.02696e-07
GO:0006082	organic acid metabolic process	77	27	35.1	4.56	4.97	1.38265e-09	2.16615e-08	1.29969e-07
GO:0042180	cellular ketone metabolic process	78	27	34.6	4.5	4.9	1.744e-09	2.34194e-08	1.63936e-07
GO:0008150	biological_process	1826	187	10.2	1.33	2.15	1.06857e-08	1.25557e-07	1.00445e-06
GO:0006520	cellular amino acid metabolic process	56	21	37.5	4.88	5.21	4.05326e-08	4.23341e-07	3.81007e-06
GO:0046483	heterocycle metabolic process	80	22	27.5	3.58	3.81	1.67183e-06	1.57152e-05	0.000157152
GO:0044283	small molecule biosynthetic process	29	13	44.8	5.83	6.08	3.64056e-06	3.11102e-05	0.000342212
GO:0008652	cellular amino acid biosynthetic process	19	9	47.4	6.16	6.34	8.68004e-05	0.000612227	0.00815924
GO:0046034	ATP metabolic process	10	7	70	9.11	9.33	9.11828e-05	0.000612227	0.00857118
GO:0009064	glutamine family amino acid metabolic process	10	7	70	9.11	9.33	9.11828e-05	0.000612227	0.00857118
GO:0016053	organic acid biosynthetic process	25	10	40	5.2	5.37	0.000107516	0.000631655	0.0101065
GO:0046394	carboxylic acid biosynthetic process	25	10	40	5.2	5.37	0.000107516	0.000631655	0.0101065
GO:0018130	heterocycle biosynthetic process	44	13	29.5	3.84	3.99	0.00013185	0.000729055	0.0123939
GO:0015992	proton transport	16	8	50	6.5	6.68	0.000162993	0.000787122	0.0153213
GO:0006818	hydrogen transport	16	8	50	6.5	6.68	0.000162993	0.000787122	0.0153213
GO:0006812	cation transport	52	14	26.9	3.5	3.64	0.000167473	0.000787122	0.0157424
GO:0051186	cofactor metabolic process	34	11	32.4	4.21	4.35	0.000227119	0.00101663	0.0213492
GO:0006732	coenzyme metabolic process	30	10	33.3	4.34	4.47	0.000360599	0.00154074	0.0338963
GO:0015672	monovalent inorganic cation transport	20	8	40	5.2	5.33	0.000535626	0.00218908	0.0503488
GO:0034220	ion transmembrane transport	15	7	46.7	6.07	6.21	0.000585933	0.00229491	0.0550777
GO:0006811	ion transport	63	14	22.2	2.89	3	0.000889977	0.00334631	0.0836578
GO:0009063	cellular amino acid catabolic process	7	5	71.4	9.29	9.45	0.000931772	0.00336871	0.0875866
GO:0009084	glutamine family amino acid biosynthetic process	8	5	62.5	8.13	8.27	0.00142665	0.00447016	0.134105
GO:0006754	ATP biosynthetic process	8	5	62.5	8.13	8.27	0.00142665	0.00447016	0.134105
GO:0016054	organic acid catabolic process	8	5	62.5	8.13	8.27	0.00142665	0.00447016	0.134105
GO:0046395	carboxylic acid catabolic process	8	5	62.5	8.13	8.27	0.00142665	0.00447016	0.134105
GO:0055085	transmembrane transport	86	16	18.6	2.42	2.51	0.00202855	0.00614297	0.190684
GO:0044282	small molecule catabolic process	9	5	55.6	7.23	7.35	0.00209122	0.00614297	0.196575
GO:0043648	dicarboxylic acid metabolic process	5	4	80	10.41	10.55	0.00240118	0.00683973	0.225711
GO:0051188	cofactor biosynthetic process	21	7	33.3	4.34	4.43	0.00280714	0.0077609	0.263871
GO:0044271	cellular nitrogen compound biosynthetic process	57	12	21.1	2.74	2.82	0.00304346	0.00817387	0.286085
GO:0009058	biosynthetic process	349	42	12	1.57	1.67	0.00357935	0.00934608	0.336459
GO:0015991	ATP hydrolysis coupled proton transport	11	5	45.5	5.91	6.01	0.00405283	0.0100254	0.380966
GO:0015988	energy coupled proton transport, against electrochemical gradient	11	5	45.5	5.91	6.01	0.00405283	0.0100254	0.380966
GO:0009108	coenzyme biosynthetic process	17	6	35.3	4.59	4.67	0.00447911	0.0107958	0.421037
GO:0055086	nucleobase-containing small molecule metabolic process	87	15	17.2	2.24	2.32	0.00523415	0.0115623	0.49201
GO:0009145	purine nucleoside triphosphate biosynthetic process	12	5	41.7	5.42	5.51	0.00541213	0.0115623	0.50874
GO:0009142	nucleoside triphosphate biosynthetic process	12	5	41.7	5.42	5.51	0.00541213	0.0115623	0.50874
GO:0009201	ribonucleoside triphosphate biosynthetic process	12	5	41.7	5.42	5.51	0.00541213	0.0115623	0.50874
GO:0009206	purine ribonucleoside triphosphate biosynthetic process	12	5	41.7	5.42	5.51	0.00541213	0.0115623	0.50874
GO:0005975	carbohydrate metabolic process	71	13	18.3	2.38	2.45	0.00589946	0.0123233	0.554549
GO:0009065	glutamine family amino acid catabolic process	3	3	100	13.01	13.15	0.00611878	0.0125036	0.575165
GO:0072521	purine-containing compound metabolic process	49	10	20.4	2.65	2.72	0.00799778	0.0157113	0.751791
GO:0006007	glucose catabolic process	20	6	30	3.9	3.97	0.00852421	0.0157113	0.801276
GO:0019320	hexose catabolic process	20	6	30	3.9	3.97	0.00852421	0.0157113	0.801276
GO:0016052	carbohydrate catabolic process	20	6	30	3.9	3.97	0.00852421	0.0157113	0.801276
GO:0046365	monosaccharide catabolic process	20	6	30	3.9	3.97	0.00852421	0.0157113	0.801276
GO:0006560	proline metabolic process	4	3	75	9.76	9.86	0.0101467	0.0173416	0.953788
GO:0015986	ATP synthesis coupled proton transport	4	3	75	9.76	9.86	0.0101467	0.0173416	0.953788
GO:0006108	malate metabolic process	4	3	75	9.76	9.86	0.0101467	0.0173416	0.953788
GO:0015985	energy coupled proton transport, down electrochemical gradient	4	3	75	9.76	9.86	0.0101467	0.0173416	0.953788
GO:0006725	cellular aromatic compound metabolic process	9	4	44.4	5.78	5.85	0.0108462	0.0182061	1
GO:0044237	cellular metabolic process	962	92	9.6	1.24	1.38	0.0116379	0.0191923	1
GO:0006753	nucleoside phosphate metabolic process	79	13	16.5	2.14	2.2	0.0126043	0.0200814	1
GO:0009117	nucleotide metabolic process	79	13	16.5	2.14	2.2	0.0126043	0.0200814	1
GO:0072522	purine-containing compound biosynthetic process	23	6	26.1	3.39	3.45	0.0146879	0.023011	1
GO:0006006	glucose metabolic process	24	6	25	3.25	3.3	0.017293	0.0266482	1
GO:0044249	cellular biosynthetic process	320	36	11.3	1.46	1.54	0.0176318	0.0267321	1
GO:0019318	hexose metabolic process	33	7	21.2	2.76	2.81	0.0212109	0.0306972	1
GO:0044272	sulfur compound biosynthetic process	6	3	50	6.5	6.57	0.0218799	0.0306972	1
GO:0006575	cellular modified amino acid metabolic process	6	3	50	6.5	6.57	0.0218799	0.0306972	1
GO:0042398	cellular modified amino acid biosynthetic process	6	3	50	6.5	6.57	0.0218799	0.0306972	1
GO:0006790	sulfur compound metabolic process	6	3	50	6.5	6.57	0.0218799	0.0306972	1
GO:0006096	glycolysis	12	4	33.3	4.34	4.39	0.0233034	0.0322135	1
GO:0005996	monosaccharide metabolic process	34	7	20.6	2.68	2.72	0.024072	0.0326528	1
GO:0009152	purine ribonucleotide biosynthetic process	19	5	26.3	3.42	3.47	0.0246633	0.0326528	1
GO:0009260	ribonucleotide biosynthetic process	19	5	26.3	3.42	3.47	0.0246633	0.0326528	1
GO:0009141	nucleoside triphosphate metabolic process	35	7	20	2.6	2.65	0.0271882	0.0333427	1
GO:0009199	ribonucleoside triphosphate metabolic process	35	7	20	2.6	2.65	0.0271882	0.0333427	1
GO:0009144	purine nucleoside triphosphate metabolic process	35	7	20	2.6	2.65	0.0271882	0.0333427	1
GO:0009205	purine ribonucleoside triphosphate metabolic process	35	7	20	2.6	2.65	0.0271882	0.0333427	1
GO:0006730	one-carbon metabolic process	2	2	100	13.01	13.1	0.0276674	0.0333427	1
GO:0006536	glutamate metabolic process	2	2	100	13.01	13.1	0.0276674	0.0333427	1
GO:0006432	phenylalanyl-tRNA aminoacylation	2	2	100	13.01	13.1	0.0276674	0.0333427	1
GO:0006091	generation of precursor metabolites and energy	20	5	25	3.25	3.3	0.029088	0.0341784	1
GO:0006164	purine nucleotide biosynthetic process	20	5	25	3.25	3.3	0.029088	0.0341784	1
GO:0019438	aromatic compound biosynthetic process	7	3	42.9	5.57	5.63	0.0296373	0.0343939	1
GO:0008610	lipid biosynthetic process	36	7	19.4	2.53	2.57	0.0305681	0.0350415	1
GO:0006720	isoprenoid metabolic process	8	3	37.5	4.88	4.92	0.0386479	0.0432488	1
GO:0008299	isoprenoid biosynthetic process	8	3	37.5	4.88	4.92	0.0386479	0.0432488	1
GO:0044262	cellular carbohydrate metabolic process	15	4	26.7	3.47	3.51	0.0419492	0.0439594	1
GO:0009110	vitamin biosynthetic process	3	2	66.7	8.67	8.73	0.0439594	0.0439594	1
GO:0006767	water-soluble vitamin metabolic process	3	2	66.7	8.67	8.73	0.0439594	0.0439594	1
GO:0006526	arginine biosynthetic process	3	2	66.7	8.67	8.73	0.0439594	0.0439594	1
GO:0006561	proline biosynthetic process	3	2	66.7	8.67	8.73	0.0439594	0.0439594	1
GO:0033865	nucleoside bisphosphate metabolic process	3	2	66.7	8.67	8.73	0.0439594	0.0439594	1
GO:0015936	coenzyme A metabolic process	3	2	66.7	8.67	8.73	0.0439594	0.0439594	1
GO:0006766	vitamin metabolic process	3	2	66.7	8.67	8.73	0.0439594	0.0439594	1
GO:0006525	arginine metabolic process	3	2	66.7	8.67	8.73	0.0439594	0.0439594	1
GO:0042364	water-soluble vitamin biosynthetic process	3	2	66.7	8.67	8.73	0.0439594	0.0439594	1
REVIGO
BP	526 elements included exclusively in "downTrypo (epis)":
term ID	description	frequency	pin?	log10 p-value	uniqueness	dispensability
GO:0008150	biological_process	1	-7.9712	1	0
GO:0008152	metabolic process	0.82183	-9.5313	1	0
GO:0042180	cellular ketone metabolic process	0.00414	-8.7585	0.67	0
GO:0009058	biosynthetic process	0.30325	-2.4462	0.96	0.01
GO:0006818	hydrogen transport	0.01975	-3.7878	0.8	0.06
GO:0005975	carbohydrate metabolic process	0.05984	-2.2292	0.87	0.06
GO:0006732	coenzyme metabolic process	0.02742	-3.443	0.83	0.06
GO:0044272	sulfur compound biosynthetic process	0.01342	-1.66	0.79	0.07
GO:0006790	sulfur compound metabolic process	0.01673	-1.66	0.88	0.07
GO:0051186	cofactor metabolic process	0.03606	-3.6437	0.86	0.08
GO:0006091	generation of precursor metabolites and energy	0.03224	-1.5363	0.87	0.08
GO:0046483	heterocycle metabolic process	0.33326	-5.7768	0.82	0.13
GO:0055114	oxidation-reduction process	0.15044	-17.2364	0.73	0.15
GO:0044237	cellular metabolic process	0.53874	-1.9341	0.89	0.16
GO:0006730	one-carbon metabolic process	0.0026	-1.558	0.68	0.21
GO:0033865	nucleoside bisphosphate metabolic process	0.00322	-1.3569	0.61	0.21
GO:0006725	cellular aromatic compound metabolic process	0.33051	-1.9647	0.82	0.26
GO:0008652	cellular amino acid biosynthetic process	0.03697	-4.0615	0.39	0.27
GO:0006766	vitamin metabolic process	0.01323	-1.3569	0.66	0.32
GO:0044282	small molecule catabolic process	0.01347	-2.6796	0.61	0.32
GO:0044281	small molecule metabolic process	0.215	-10.7353	0.72	0.33
GO:0018130	heterocycle biosynthetic process	0.1615	-3.8799	0.68	0.35
GO:0006108	malate metabolic process	0.00093	-1.9937	0.64	0.43
GO:0006082	organic acid metabolic process	0.09359	-8.8593	0.54	0.43
GO:0072521	purine-containing compound metabolic process	0.08058	-2.097	0.68	0.45
GO:0016052	carbohydrate catabolic process	0.01351	-2.0693	0.77	0.49
GO:0019438	aromatic compound biosynthetic process	0.15562	-1.5282	0.68	0.49
GO:0006432	phenylalanyl-tRNA aminoacylation	0.00085	-1.558	0.61	0.5
GO:0044271	cellular nitrogen compound biosynthetic process	0.15794	-2.5166	0.67	0.5
GO:0006754	ATP biosynthetic process	0.00464	-2.8457	0.48	0.5
GO:0006812	cation transport	0.03981	-3.7761	0.76	0.51
GO:0008610	lipid biosynthetic process	0.02206	-1.5147	0.62	0.51
GO:0055086	nucleobase-containing small molecule metabolic process	0.10836	-2.2812	0.51	0.53
GO:0044249	cellular biosynthetic process	0.28205	-1.7537	0.7	0.54
GO:0046365	monosaccharide catabolic process	0.00553	-2.0693	0.68	0.56
GO:0043648	dicarboxylic acid metabolic process	0.01124	-2.6196	0.56	0.56
GO:0046395	carboxylic acid catabolic process	0.01144	-2.8457	0.51	0.56
GO:0072522	purine-containing compound biosynthetic process	0.01594	-1.833	0.64	0.58
GO:0044283	small molecule biosynthetic process	0.05873	-5.4388	0.5	0.59
GO:0006811	ion transport	0.05991	-3.0506	0.77	0.6
GO:0044262	cellular carbohydrate metabolic process	0.01835	-1.3773	0.78	0.64
GO:0006575	cellular modified amino acid metabolic process	0.0098	-1.66	0.54	0.65
GO:0046034	ATP metabolic process	0.05374	-4.0401	0.45	0.66
GO:0015936	coenzyme A metabolic process	0.00228	-1.3569	0.58	0.66
GO:0005996	monosaccharide metabolic process	0.01214	-1.6185	0.71	0.67
GO:0009142	nucleoside triphosphate biosynthetic process	0.00673	-2.2666	0.5	0.67
GO:0009064	glutamine family amino acid metabolic process	0.01293	-4.0401	0.52	0.67
GO:0042364	water-soluble vitamin biosynthetic process	0.01221	-1.3569	0.52	0.69
GO:0055085	transmembrane transport	0.09397	-2.6928	0.68	0.7

## Sheet: GO amastigote UP
BP	27 common elements in "Up Amas (epis)" and "up Amas (trypo)":
ID	Name	Bgd count	Result count	Pct of bgd	Fold enrichment	Odds ratio	P-value	Benjamini	Bonferroni
GO:0022610	biological adhesion	57	6	10.5	40.01	118.04	242,763982971	728,291948913	1456,58389783
GO:0007155	cell adhesion	57	6	10.5	40.01	118.04	242,763982971	728,291948913	1456,58389783
GO:0006508	proteolysis	173	6	3.5	13.18	37.55	137125,651922	274251,303843	82275,391153
GO:0019538	protein metabolic process	600	6	1	3.8	9.4	153892521924	230838782886	923355131543
GO:0043170	macromolecule metabolic process	860	6	0.7	2.65	5.96	104256471431	125107765717	625538828585
GO:0044238	primary metabolic process	1102	6	0.5	2.07	4.21	362339004523	362339004523	217403402714
BP 189 elements included exclusively in "Up Amas (epis)":
ID	Name	Bgd count	Result count	Pct of bgd	Fold enrichment	Odds ratio	P-value	Benjamini	Bonferroni
GO:0007155	cell adhesion	57	5	8.8	5.46	5.9	0.00268848	0.0255405	0.051081
GO:0022610	biological adhesion	57	5	8.8	5.46	5.9	0.00268848	0.0255405	0.051081
GO:0030001	metal ion transport	18	3	16.7	10.37	10.91	0.00407519	0.0258095	0.0774286
GO:0006414	translational elongation	7	2	28.6	17.77	18.4	0.00824227	0.0391508	0.156603
GO:0006812	cation transport	52	4	7.7	4.78	5.08	0.0112069	0.0425862	0.212931
GO:0055085	transmembrane transport	86	5	5.8	3.62	3.88	0.0136619	0.0432626	0.259576
GO:0006811	ion transport	63	4	6.3	3.95	4.18	0.0205828	0.047749	0.391072
GO:0006810	transport	242	8	3.3	2.06	2.24	0.0407872	0.047749	0.774956
GO:0051234	establishment of localization	242	8	3.3	2.06	2.24	0.0407872	0.047749	0.774956
GO:0015995	chlorophyll biosynthetic process	2	1	50	31.1	31.66	0.0467345	0.047749	0.887955
GO:0006721	terpenoid metabolic process	2	1	50	31.1	31.66	0.0467345	0.047749	0.887955
GO:0015979	photosynthesis	2	1	50	31.1	31.66	0.0467345	0.047749	0.887955
GO:0016114	terpenoid biosynthetic process	2	1	50	31.1	31.66	0.0467345	0.047749	0.887955
GO:0015994	chlorophyll metabolic process	2	1	50	31.1	31.66	0.0467345	0.047749	0.887955
GO:0016109	tetraterpenoid biosynthetic process	2	1	50	31.1	31.66	0.0467345	0.047749	0.887955
GO:0016116	carotenoid metabolic process	2	1	50	31.1	31.66	0.0467345	0.047749	0.887955
GO:0016117	carotenoid biosynthetic process	2	1	50	31.1	31.66	0.0467345	0.047749	0.887955
GO:0016108	tetraterpenoid metabolic process	2	1	50	31.1	31.66	0.0467345	0.047749	0.887955
GO:0051179	localization	250	8	3.2	1.99	2.16	0.047749	0.047749	0.90723
BP 47 elements included exclusively in "up Amas (trypo)":
ID	Name	Bgd count	Result count	Pct of bgd	Fold enrichment	Odds ratio	P-value	Benjamini	Bonferroni
GO:0006278	RNA-dependent DNA replication	46	2	4.3	9.3	10.48	0.0202344	0.0202344	0.0202344

## Sheet: GO amastigote DOWN
BP	124 common elements in "down Amas (epis)" and "downAmas (trypo)":										CC	124 common elements in "down Amas (epis)" and "downAmas (trypo)":
ID	Name	Bgd count	Result count	Pct of bgd	Fold enrichment	Odds ratio	P-value	Benjamini	Bonferroni		ID	Name	Bgd count	Result count	Pct of bgd	Fold enrichment	Odds ratio	P-value	Benjamini	Bonferroni
GO:0007155	cell adhesion	57	4	7	6	6.56	496882901273	322973885827	645947771655		GO:0019861	flagellum	7	4	57.1	48.87	54.19	4.76592e-06	2.06523e-05	6.19569e-05
GO:0022610	biological adhesion	57	4	7	6	6.56	496882901273	322973885827	645947771655		GO:0042995	cell projection	7	4	57.1	48.87	54.19	4.76592e-06	2.06523e-05	6.19569e-05
GO:0005975	carbohydrate metabolic process	71	4	5.6	4.82	5.24	103046291425	338058287613	133960178853		GO:0009434	microtubule-based flagellum	7	4	57.1	48.87	54.19	4.76592e-06	2.06523e-05	6.19569e-05
GO:0006096	glycolysis	12	2	16.7	14.25	14.95	108575047132	338058287613	141147561272		GO:0005875	microtubule associated complex	17	3	17.6	15.09	16.24	0.00142314	0.00462522	0.0185009
GO:0006465	signal peptide processing	1	1	100	85.53	87.69	229844359859	338058287613	298797667817		GO:0015630	microtubule cytoskeleton	21	3	14.3	12.22	13.13	0.00244704	0.00636231	0.0318116
GO:0046365	monosaccharide catabolic process	20	2	10	8.55	8.95	260044836625	338058287613	338058287613		GO:0005575	cellular_component	859	18	2.1	1.79	2.44	0.00517427	0.0112109	0.0672654
GO:0006007	glucose catabolic process	20	2	10	8.55	8.95	260044836625	338058287613	338058287613		GO:0044430	cytoskeletal part	34	3	8.8	7.55	8.08	0.00846773	0.0157258	0.110081
GO:0019320	hexose catabolic process	20	2	10	8.55	8.95	260044836625	338058287613	338058287613		GO:0005856	cytoskeleton	38	3	7.9	6.75	7.22	0.0112531	0.0182863	0.146291
GO:0016052	carbohydrate catabolic process	20	2	10	8.55	8.95	260044836625	338058287613	338058287613		GO:0016020	membrane	354	9	2.5	2.17	2.52	0.0199574	0.0288274	0.259446
GO:0006091	generation of precursor metabolites and energy	20	2	10	8.55	8.95	260044836625	338058287613	338058287613		GO:0043229	intracellular organelle	250	7	2.8	2.39	2.69	0.0256989	0.0303714	0.334086
GO:0006006	glucose metabolic process	24	2	8.3	7.13	7.45	355427242867	420050377933	462055415726		GO:0043226	organelle	250	7	2.8	2.39	2.69	0.0256989	0.0303714	0.334086
GO:0016485	protein processing	3	1	33.3	28.51	29.21	45453498206	45453498206	590895476678		GO:0000015	phosphopyruvate hydratase complex	2	1	50	42.76	43.83	0.0342827	0.0371396	0.445675
GO:0051604	protein maturation	3	1	33.3	28.51	29.21	45453498206	45453498206	590895476678		GO:0044424	intracellular part	403	9	2.2	1.91	2.17	0.0414616	0.0414616	0.539001
BP 459 elements included exclusively in "down Amas (epis)":
ID	Name	Bgd count	Result count	Pct of bgd	Fold enrichment	Odds ratio	P-value	Benjamini	Bonferroni
GO:0055114	oxidation-reduction process	165	48	29.1	4.33	5.2	4.66995e-16	3.82936e-14	3.82936e-14
GO:0044281	small molecule metabolic process	174	39	22.4	3.33	3.81	3.80159e-10	1.55865e-08	3.11731e-08
GO:0008152	metabolic process	1387	139	10	1.49	2.24	3.23074e-09	8.8307e-08	2.64921e-07
GO:0043436	oxoacid metabolic process	76	22	28.9	4.31	4.66	8.69431e-08	1.42587e-06	7.12933e-06
GO:0019752	carboxylic acid metabolic process	76	22	28.9	4.31	4.66	8.69431e-08	1.42587e-06	7.12933e-06
GO:0006082	organic acid metabolic process	77	22	28.6	4.25	4.59	1.05595e-07	1.44314e-06	8.65882e-06
GO:0042180	cellular ketone metabolic process	78	22	28.2	4.2	4.53	1.27883e-07	1.49806e-06	1.04864e-05
GO:0006520	cellular amino acid metabolic process	56	18	32.1	4.78	5.1	3.84214e-07	3.93819e-06	3.15056e-05
GO:0008150	biological_process	1826	158	8.7	1.29	1.92	3.26179e-06	2.97186e-05	0.000267467
GO:0046483	heterocycle metabolic process	80	18	22.5	3.35	3.55	2.76309e-05	0.000226573	0.00226573
GO:0046034	ATP metabolic process	10	7	70	10.41	10.71	4.05789e-05	0.000302497	0.00332747
GO:0005975	carbohydrate metabolic process	71	16	22.5	3.35	3.53	7.69433e-05	0.000525779	0.00630935
GO:0006818	hydrogen transport	16	7	43.8	6.51	6.68	0.000368792	0.00216007	0.030241
GO:0015992	proton transport	16	7	43.8	6.51	6.68	0.000368792	0.00216007	0.030241
GO:0044283	small molecule biosynthetic process	29	9	31	4.62	4.76	0.000434684	0.00237627	0.0356441
GO:0018130	heterocycle biosynthetic process	44	11	25	3.72	3.86	0.000492596	0.00252456	0.0403929
GO:0006006	glucose metabolic process	24	8	33.3	4.96	5.1	0.000615901	0.00297082	0.0505039
GO:0006754	ATP biosynthetic process	8	5	62.5	9.3	9.48	0.000805013	0.0036009	0.0660111
GO:0015986	ATP synthesis coupled proton transport	4	4	100	14.87	15.12	0.000878268	0.0036009	0.072018
GO:0015985	energy coupled proton transport, down electrochemical gradient	4	4	100	14.87	15.12	0.000878268	0.0036009	0.072018
GO:0019318	hexose metabolic process	33	9	27.3	4.06	4.18	0.000952651	0.00371988	0.0781174
GO:0015672	monovalent inorganic cation transport	20	7	35	5.21	5.34	0.00107507	0.00400707	0.0881556
GO:0005996	monosaccharide metabolic process	34	9	26.5	3.94	4.06	0.00113997	0.00406426	0.0934779
GO:0034220	ion transmembrane transport	15	6	40	5.95	6.08	0.00142433	0.00486645	0.116795
GO:0006732	coenzyme metabolic process	30	8	26.7	3.97	4.07	0.0020609	0.00675976	0.168994
GO:0009206	purine ribonucleoside triphosphate biosynthetic process	12	5	41.7	6.2	6.31	0.00314275	0.00888639	0.257705
GO:0009201	ribonucleoside triphosphate biosynthetic process	12	5	41.7	6.2	6.31	0.00314275	0.00888639	0.257705
GO:0009142	nucleoside triphosphate biosynthetic process	12	5	41.7	6.2	6.31	0.00314275	0.00888639	0.257705
GO:0009145	purine nucleoside triphosphate biosynthetic process	12	5	41.7	6.2	6.31	0.00314275	0.00888639	0.257705
GO:0008652	cellular amino acid biosynthetic process	19	6	31.6	4.7	4.8	0.00375796	0.0102446	0.308152
GO:0055086	nucleobase-containing small molecule metabolic process	87	14	16.1	2.39	2.48	0.00387641	0.0102446	0.317865
GO:0051186	cofactor metabolic process	34	8	23.5	3.5	3.59	0.00399791	0.0102446	0.327829
GO:0016052	carbohydrate catabolic process	20	6	30	4.46	4.55	0.00463312	0.0105532	0.379916
GO:0006007	glucose catabolic process	20	6	30	4.46	4.55	0.00463312	0.0105532	0.379916
GO:0019320	hexose catabolic process	20	6	30	4.46	4.55	0.00463312	0.0105532	0.379916
GO:0046365	monosaccharide catabolic process	20	6	30	4.46	4.55	0.00463312	0.0105532	0.379916
GO:0006812	cation transport	52	10	19.2	2.86	2.94	0.00477128	0.0105742	0.391245
GO:0072522	purine-containing compound biosynthetic process	23	6	26.1	3.88	3.96	0.0081571	0.0176022	0.668882
GO:0009064	glutamine family amino acid metabolic process	10	4	40	5.95	6.04	0.00929524	0.0193242	0.76221
GO:0072521	purine-containing compound metabolic process	49	9	18.4	2.73	2.8	0.00942644	0.0193242	0.772968
GO:0009108	coenzyme biosynthetic process	17	5	29.4	4.37	4.45	0.0103278	0.0202837	0.846878
GO:0006753	nucleoside phosphate metabolic process	79	12	15.2	2.26	2.33	0.0108305	0.0202837	0.888104
GO:0009117	nucleotide metabolic process	79	12	15.2	2.26	2.33	0.0108305	0.0202837	0.888104
GO:0043648	dicarboxylic acid metabolic process	5	3	60	8.92	9.03	0.0109064	0.0202837	0.894324
GO:0046394	carboxylic acid biosynthetic process	25	6	24	3.57	3.64	0.0113787	0.0202837	0.93305
GO:0016053	organic acid biosynthetic process	25	6	24	3.57	3.64	0.0113787	0.0202837	0.93305
GO:0015991	ATP hydrolysis coupled proton transport	11	4	36.4	5.41	5.49	0.0120599	0.0206024	0.988915
GO:0015988	energy coupled proton transport, against electrochemical gradient	11	4	36.4	5.41	5.49	0.0120599	0.0206024	0.988915
GO:0009205	purine ribonucleoside triphosphate metabolic process	35	7	20	2.97	3.04	0.0145699	0.0224248	1
GO:0009141	nucleoside triphosphate metabolic process	35	7	20	2.97	3.04	0.0145699	0.0224248	1
GO:0009144	purine nucleoside triphosphate metabolic process	35	7	20	2.97	3.04	0.0145699	0.0224248	1
GO:0009199	ribonucleoside triphosphate metabolic process	35	7	20	2.97	3.04	0.0145699	0.0224248	1
GO:0006811	ion transport	63	10	15.9	2.36	2.42	0.015021	0.0224248	1
GO:0009260	ribonucleotide biosynthetic process	19	5	26.3	3.91	3.98	0.015041	0.0224248	1
GO:0009152	purine ribonucleotide biosynthetic process	19	5	26.3	3.91	3.98	0.015041	0.0224248	1
GO:0006164	purine nucleotide biosynthetic process	20	5	25	3.72	3.78	0.0178618	0.0256959	1
GO:0006091	generation of precursor metabolites and energy	20	5	25	3.72	3.78	0.0178618	0.0256959	1
GO:0051188	cofactor biosynthetic process	21	5	23.8	3.54	3.6	0.0210115	0.0283547	1
GO:0044271	cellular nitrogen compound biosynthetic process	57	9	15.8	2.35	2.4	0.021168	0.0283547	1
GO:0009063	cellular amino acid catabolic process	7	3	42.9	6.37	6.45	0.0212762	0.0283547	1
GO:0022900	electron transport chain	2	2	100	14.87	15	0.0217847	0.0283547	1
GO:0006730	one-carbon metabolic process	2	2	100	14.87	15	0.0217847	0.0283547	1
GO:0006432	phenylalanyl-tRNA aminoacylation	2	2	100	14.87	15	0.0217847	0.0283547	1
GO:0016054	organic acid catabolic process	8	3	37.5	5.58	5.64	0.0279197	0.0346881	1
GO:0046395	carboxylic acid catabolic process	8	3	37.5	5.58	5.64	0.0279197	0.0346881	1
GO:0009084	glutamine family amino acid biosynthetic process	8	3	37.5	5.58	5.64	0.0279197	0.0346881	1
GO:0009150	purine ribonucleotide metabolic process	42	7	16.7	2.48	2.53	0.0319713	0.0373554	1
GO:0009259	ribonucleotide metabolic process	42	7	16.7	2.48	2.53	0.0319713	0.0373554	1
GO:0034654	nucleobase-containing compound biosynthetic process	42	7	16.7	2.48	2.53	0.0319713	0.0373554	1
GO:0009058	biosynthetic process	349	33	9.5	1.41	1.47	0.0341811	0.0373554	1
GO:0006767	water-soluble vitamin metabolic process	3	2	66.7	9.92	9.99	0.0348114	0.0373554	1
GO:0006561	proline biosynthetic process	3	2	66.7	9.92	9.99	0.0348114	0.0373554	1
GO:0042364	water-soluble vitamin biosynthetic process	3	2	66.7	9.92	9.99	0.0348114	0.0373554	1
GO:0006766	vitamin metabolic process	3	2	66.7	9.92	9.99	0.0348114	0.0373554	1
GO:0009110	vitamin biosynthetic process	3	2	66.7	9.92	9.99	0.0348114	0.0373554	1
GO:0006163	purine nucleotide metabolic process	43	7	16.3	2.42	2.47	0.0352594	0.0373554	1
GO:0044282	small molecule catabolic process	9	3	33.3	4.96	5.01	0.0355332	0.0373554	1
GO:0006725	cellular aromatic compound metabolic process	9	3	33.3	4.96	5.01	0.0355332	0.0373554	1
GO:0043038	amino acid activation	25	5	20	2.97	3.02	0.0371291	0.0375875	1
GO:0043039	tRNA aminoacylation	25	5	20	2.97	3.02	0.0371291	0.0375875	1
GO:0006418	tRNA aminoacylation for protein translation	25	5	20	2.97	3.02	0.0371291	0.0375875	1
GO:0055085	transmembrane transport	86	11	12.8	1.9	1.95	0.0396656	0.0396656	1
BP 558 elements included exclusively in "downAmas (trypo)":
ID	Name	Bgd count	Result count	Pct of bgd	Fold enrichment	Odds ratio	P-value	Benjamini	Bonferroni
GO:0022610	biological adhesion	57	11	19.3	19.42	28.23	1.49365e-11	1.79238e-10	3.58476e-10
GO:0007155	cell adhesion	57	11	19.3	19.42	28.23	1.49365e-11	1.79238e-10	3.58476e-10
GO:0006508	proteolysis	173	12	6.9	6.98	10.24	7.58944e-08	6.07155e-07	1.82147e-06
GO:0019538	protein metabolic process	600	16	2.7	2.68	4.18	7.85849e-05	0.00047151	0.00188604
GO:0043170	macromolecule metabolic process	860	16	1.9	1.87	2.65	0.0048545	0.0233016	0.116508
GO:0044238	primary metabolic process	1102	18	1.6	1.64	2.37	0.0101943	0.0407771	0.244663
GO:0009987	cellular process	1335	20	1.5	1.51	2.23	0.0157586	0.0482725	0.378206
GO:0046950	cellular ketone body metabolic process	1	1	100	100.62	103.64	0.0195876	0.0482725	0.470102
GO:0046952	ketone body catabolic process	1	1	100	100.62	103.64	0.0195876	0.0482725	0.470102
GO:0008152	metabolic process	1387	20	1.4	1.45	2.09	0.0246175	0.0482725	0.59082
GO:0006165	nucleoside diphosphate phosphorylation	4	1	25	25.15	25.89	0.0482725	0.0482725	1
GO:0046131	pyrimidine ribonucleoside metabolic process	4	1	25	25.15	25.89	0.0482725	0.0482725	1
GO:0009148	pyrimidine nucleoside triphosphate biosynthetic process	4	1	25	25.15	25.89	0.0482725	0.0482725	1
GO:0006241	CTP biosynthetic process	4	1	25	25.15	25.89	0.0482725	0.0482725	1
GO:0006228	UTP biosynthetic process	4	1	25	25.15	25.89	0.0482725	0.0482725	1
GO:0046036	CTP metabolic process	4	1	25	25.15	25.89	0.0482725	0.0482725	1
GO:0006213	pyrimidine nucleoside metabolic process	4	1	25	25.15	25.89	0.0482725	0.0482725	1
GO:0009218	pyrimidine ribonucleotide metabolic process	4	1	25	25.15	25.89	0.0482725	0.0482725	1
GO:0009220	pyrimidine ribonucleotide biosynthetic process	4	1	25	25.15	25.89	0.0482725	0.0482725	1
GO:0009147	pyrimidine nucleoside triphosphate metabolic process	4	1	25	25.15	25.89	0.0482725	0.0482725	1
GO:0046051	UTP metabolic process	4	1	25	25.15	25.89	0.0482725	0.0482725	1
GO:0006183	GTP biosynthetic process	4	1	25	25.15	25.89	0.0482725	0.0482725	1
GO:0009208	pyrimidine ribonucleoside triphosphate metabolic process	4	1	25	25.15	25.89	0.0482725	0.0482725	1
GO:0009209	pyrimidine ribonucleoside triphosphate biosynthetic process	4	1	25	25.15	25.89	0.0482725	0.0482725	1

## Sheet: GO epimastigote UP
BP	335 common elements in "up Epis (amas)" and "up Epis (trypo)":
ID	Name	Bgd count	Result count	Pct of bgd	Fold enrichment	Odds ratio	P-value	Benjamini	Bonferroni
GO:0055114	oxidation-reduction process	165	44	26.7	4.99	6.25	2.56876e-17	2.31188e-15	2.31188e-15
GO:0044281	small molecule metabolic process	174	35	20.1	3.76	4.41	9.2162e-11	4.14729e-09	8.29458e-09
GO:0008152	metabolic process	1387	115	8.3	1.55	2.48	2.65744e-09	7.97232e-08	2.39169e-07
GO:0019752	carboxylic acid metabolic process	76	21	27.6	5.17	5.71	7.25015e-09	1.30503e-07	6.52514e-07
GO:0043436	oxoacid metabolic process	76	21	27.6	5.17	5.71	7.25015e-09	1.30503e-07	6.52514e-07
GO:0006082	organic acid metabolic process	77	21	27.3	5.1	5.63	8.82446e-09	1.32367e-07	7.94201e-07
GO:0042180	cellular ketone metabolic process	78	21	26.9	5.03	5.56	1.0711e-08	1.37713e-07	9.63994e-07
GO:0006520	cellular amino acid metabolic process	56	17	30.4	5.67	6.15	6.87049e-08	7.7293e-07	6.18344e-06
GO:0008150	biological_process	1826	131	7.2	1.34	2.2	6.78065e-07	6.78065e-06	6.10258e-05
GO:0046483	heterocycle metabolic process	80	16	20	3.74	4	1.86955e-05	0.000168259	0.00168259
GO:0046034	ATP metabolic process	10	6	60	11.22	11.56	8.25796e-05	0.000626393	0.00743216
GO:0044283	small molecule biosynthetic process	29	9	31	5.8	6.05	8.35191e-05	0.000626393	0.00751672
GO:0018130	heterocycle biosynthetic process	44	10	22.7	4.25	4.44	0.000302353	0.00209322	0.0272118
GO:0006818	hydrogen transport	16	6	37.5	7.01	7.21	0.000595589	0.00357353	0.053603
GO:0015992	proton transport	16	6	37.5	7.01	7.21	0.000595589	0.00357353	0.053603
GO:0043648	dicarboxylic acid metabolic process	5	4	80	14.96	15.27	0.00066307	0.00372977	0.0596763
GO:0008652	cellular amino acid biosynthetic process	19	6	31.6	5.9	6.07	0.00124437	0.00658783	0.111993
GO:0015672	monovalent inorganic cation transport	20	6	30	5.61	5.76	0.00155045	0.00775224	0.13954
GO:0006732	coenzyme metabolic process	30	7	23.3	4.36	4.5	0.00218147	0.0103333	0.196332
GO:0006754	ATP biosynthetic process	8	4	50	9.35	9.53	0.00230892	0.0103901	0.207802
GO:0005975	carbohydrate metabolic process	71	11	15.5	2.9	3.02	0.00253868	0.0108577	0.228481
GO:0034220	ion transmembrane transport	15	5	33.3	6.23	6.38	0.0026541	0.0108577	0.238869
GO:0006108	malate metabolic process	4	3	75	14.02	14.24	0.00387383	0.0128972	0.348645
GO:0015986	ATP synthesis coupled proton transport	4	3	75	14.02	14.24	0.00387383	0.0128972	0.348645
GO:0015985	energy coupled proton transport, down electrochemical gradient	4	3	75	14.02	14.24	0.00387383	0.0128972	0.348645
GO:0051186	cofactor metabolic process	34	7	20.6	3.85	3.96	0.00401158	0.0128972	0.361042
GO:0016053	organic acid biosynthetic process	25	6	24	4.49	4.6	0.00401245	0.0128972	0.361121
GO:0046394	carboxylic acid biosynthetic process	25	6	24	4.49	4.6	0.00401245	0.0128972	0.361121
GO:0009064	glutamine family amino acid metabolic process	10	4	40	7.48	7.62	0.00430981	0.0133753	0.387883
GO:0015991	ATP hydrolysis coupled proton transport	11	4	36.4	6.8	6.93	0.00564692	0.0163943	0.508223
GO:0015988	energy coupled proton transport, against electrochemical gradient	11	4	36.4	6.8	6.93	0.00564692	0.0163943	0.508223
GO:0009145	purine nucleoside triphosphate biosynthetic process	12	4	33.3	6.23	6.35	0.00723495	0.0170737	0.651146
GO:0009142	nucleoside triphosphate biosynthetic process	12	4	33.3	6.23	6.35	0.00723495	0.0170737	0.651146
GO:0009201	ribonucleoside triphosphate biosynthetic process	12	4	33.3	6.23	6.35	0.00723495	0.0170737	0.651146
GO:0009206	purine ribonucleoside triphosphate biosynthetic process	12	4	33.3	6.23	6.35	0.00723495	0.0170737	0.651146
GO:0006007	glucose catabolic process	20	5	25	4.67	4.78	0.00739862	0.0170737	0.665876
GO:0016052	carbohydrate catabolic process	20	5	25	4.67	4.78	0.00739862	0.0170737	0.665876
GO:0046365	monosaccharide catabolic process	20	5	25	4.67	4.78	0.00739862	0.0170737	0.665876
GO:0019320	hexose catabolic process	20	5	25	4.67	4.78	0.00739862	0.0170737	0.665876
GO:0055086	nucleobase-containing small molecule metabolic process	87	11	12.6	2.36	2.45	0.0100085	0.0220114	0.900766
GO:0006812	cation transport	52	8	15.4	2.88	2.96	0.0100274	0.0220114	0.902466
GO:0009063	cellular amino acid catabolic process	7	3	42.9	8.01	8.13	0.0118601	0.0245516	1
GO:0072522	purine-containing compound biosynthetic process	23	5	21.7	4.06	4.15	0.0120991	0.0245516	1
GO:0019318	hexose metabolic process	33	6	18.2	3.4	3.48	0.0126985	0.0245516	1
GO:0044262	cellular carbohydrate metabolic process	15	4	26.7	4.99	5.07	0.0136769	0.0245516	1
GO:0006753	nucleoside phosphate metabolic process	79	10	12.7	2.37	2.45	0.0137271	0.0245516	1
GO:0009117	nucleotide metabolic process	79	10	12.7	2.37	2.45	0.0137271	0.0245516	1
GO:0006006	glucose metabolic process	24	5	20.8	3.89	3.98	0.0140328	0.0245516	1
GO:0005996	monosaccharide metabolic process	34	6	17.6	3.3	3.38	0.0143266	0.0245516	1
GO:0006730	one-carbon metabolic process	2	2	100	18.69	18.89	0.0143777	0.0245516	1
GO:0006432	phenylalanyl-tRNA aminoacylation	2	2	100	18.69	18.89	0.0143777	0.0245516	1
GO:0016054	organic acid catabolic process	8	3	37.5	7.01	7.11	0.0157067	0.0245516	1
GO:0009084	glutamine family amino acid biosynthetic process	8	3	37.5	7.01	7.11	0.0157067	0.0245516	1
GO:0046395	carboxylic acid catabolic process	8	3	37.5	7.01	7.11	0.0157067	0.0245516	1
GO:0044271	cellular nitrogen compound biosynthetic process	57	8	14	2.62	2.7	0.0159468	0.0245516	1
GO:0009205	purine ribonucleoside triphosphate metabolic process	35	6	17.1	3.2	3.28	0.0160949	0.0245516	1
GO:0009144	purine nucleoside triphosphate metabolic process	35	6	17.1	3.2	3.28	0.0160949	0.0245516	1
GO:0009199	ribonucleoside triphosphate metabolic process	35	6	17.1	3.2	3.28	0.0160949	0.0245516	1
GO:0009141	nucleoside triphosphate metabolic process	35	6	17.1	3.2	3.28	0.0160949	0.0245516	1
GO:0009108	coenzyme biosynthetic process	17	4	23.5	4.4	4.47	0.0195126	0.0291706	1
GO:0044282	small molecule catabolic process	9	3	33.3	6.23	6.32	0.0201726	0.0291706	1
GO:0006725	cellular aromatic compound metabolic process	9	3	33.3	6.23	6.32	0.0201726	0.0291706	1
GO:0044237	cellular metabolic process	962	65	6.8	1.26	1.41	0.0204194	0.0291706	1
GO:0072521	purine-containing compound metabolic process	49	7	14.3	2.67	2.74	0.0218279	0.0297859	1
GO:0055085	transmembrane transport	86	10	11.6	2.17	2.24	0.0224227	0.0297859	1
GO:0009110	vitamin biosynthetic process	3	2	66.7	12.46	12.59	0.0231668	0.0297859	1
GO:0042364	water-soluble vitamin biosynthetic process	3	2	66.7	12.46	12.59	0.0231668	0.0297859	1
GO:0006766	vitamin metabolic process	3	2	66.7	12.46	12.59	0.0231668	0.0297859	1
GO:0006767	water-soluble vitamin metabolic process	3	2	66.7	12.46	12.59	0.0231668	0.0297859	1
GO:0006561	proline biosynthetic process	3	2	66.7	12.46	12.59	0.0231668	0.0297859	1
GO:0006811	ion transport	63	8	12.7	2.37	2.44	0.0259807	0.032451	1
GO:0009260	ribonucleotide biosynthetic process	19	4	21.1	3.94	4	0.0266819	0.032451	1
GO:0045454	cell redox homeostasis	19	4	21.1	3.94	4	0.0266819	0.032451	1
GO:0009152	purine ribonucleotide biosynthetic process	19	4	21.1	3.94	4	0.0266819	0.032451	1
GO:0006091	generation of precursor metabolites and energy	20	4	20	3.74	3.8	0.0307848	0.0359822	1
GO:0006164	purine nucleotide biosynthetic process	20	4	20	3.74	3.8	0.0307848	0.0359822	1
GO:0019725	cellular homeostasis	20	4	20	3.74	3.8	0.0307848	0.0359822	1
GO:0009150	purine ribonucleotide metabolic process	42	6	14.3	2.67	2.73	0.0328154	0.0368787	1
GO:0034654	nucleobase-containing compound biosynthetic process	42	6	14.3	2.67	2.73	0.0328154	0.0368787	1
GO:0009259	ribonucleotide metabolic process	42	6	14.3	2.67	2.73	0.0328154	0.0368787	1
GO:0006544	glycine metabolic process	4	2	50	9.35	9.44	0.0336006	0.0368787	1
GO:0006560	proline metabolic process	4	2	50	9.35	9.44	0.0336006	0.0368787	1
GO:0051188	cofactor biosynthetic process	21	4	19	3.56	3.62	0.0352393	0.0377564	1
GO:0042592	homeostatic process	21	4	19	3.56	3.62	0.0352393	0.0377564	1
GO:0006163	purine nucleotide metabolic process	43	6	14	2.61	2.66	0.0358752	0.0379855	1
GO:0006096	glycolysis	12	3	25	4.67	4.73	0.0373105	0.0387869	1
GO:0009058	biosynthetic process	349	27	7.7	1.45	1.52	0.037494	0.0387869	1
GO:0009069	serine family amino acid metabolic process	5	2	40	7.48	7.55	0.0454913	0.0454913	1
GO:0009262	deoxyribonucleotide metabolic process	5	2	40	7.48	7.55	0.0454913	0.0454913	1
GO:0008202	steroid metabolic process	5	2	40	7.48	7.55	0.0454913	0.0454913	1
248 elements included exclusively in "up Epis (amas)":
ID	Name	Bgd count	Result count	Pct of bgd	Fold enrichment	Odds ratio	P-value	Benjamini	Bonferroni
GO:0005975	carbohydrate metabolic process	71	9	12.7	4.98	5.44	0.000128348	0.00308035	0.00308035
GO:0006006	glucose metabolic process	24	5	20.8	8.19	8.63	0.000620696	0.00744835	0.0148967
GO:0019318	hexose metabolic process	33	5	15.2	5.96	6.26	0.00220128	0.0148581	0.0528308
GO:0005996	monosaccharide metabolic process	34	5	14.7	5.78	6.07	0.00247635	0.0148581	0.0594325
GO:0016052	carbohydrate catabolic process	20	3	15	5.9	6.07	0.0182331	0.0486217	0.437595
GO:0046365	monosaccharide catabolic process	20	3	15	5.9	6.07	0.0182331	0.0486217	0.437595
GO:0006091	generation of precursor metabolites and energy	20	3	15	5.9	6.07	0.0182331	0.0486217	0.437595
GO:0019320	hexose catabolic process	20	3	15	5.9	6.07	0.0182331	0.0486217	0.437595
GO:0006007	glucose catabolic process	20	3	15	5.9	6.07	0.0182331	0.0486217	0.437595
GO:0006096	glycolysis	12	2	16.7	6.55	6.68	0.0456061	0.0489927	1
GO:0022904	respiratory electron transport chain	1	1	100	39.32	39.77	0.0489927	0.0489927	1
GO:0008284	positive regulation of cell proliferation	1	1	100	39.32	39.77	0.0489927	0.0489927	1
GO:0006119	oxidative phosphorylation	1	1	100	39.32	39.77	0.0489927	0.0489927	1
GO:0006952	defense response	1	1	100	39.32	39.77	0.0489927	0.0489927	1
GO:0048518	positive regulation of biological process	1	1	100	39.32	39.77	0.0489927	0.0489927	1
GO:0006122	mitochondrial electron transport, ubiquinol to cytochrome c	1	1	100	39.32	39.77	0.0489927	0.0489927	1
GO:0042775	mitochondrial ATP synthesis coupled electron transport	1	1	100	39.32	39.77	0.0489927	0.0489927	1
GO:0006465	signal peptide processing	1	1	100	39.32	39.77	0.0489927	0.0489927	1
GO:0042127	regulation of cell proliferation	1	1	100	39.32	39.77	0.0489927	0.0489927	1
GO:0006090	pyruvate metabolic process	1	1	100	39.32	39.77	0.0489927	0.0489927	1
GO:0006429	leucyl-tRNA aminoacylation	1	1	100	39.32	39.77	0.0489927	0.0489927	1
GO:0006270	DNA-dependent DNA replication initiation	1	1	100	39.32	39.77	0.0489927	0.0489927	1
GO:0048522	positive regulation of cellular process	1	1	100	39.32	39.77	0.0489927	0.0489927	1
GO:0042773	ATP synthesis coupled electron transport	1	1	100	39.32	39.77	0.0489927	0.0489927	1
222 elements included exclusively in "up Epis (trypo)":
ID	Name	Bgd count	Result count	Pct of bgd	Fold enrichment	Odds ratio	P-value	Benjamini	Bonferroni
GO:0006812	cation transport	52	6	11.5	4.39	4.63	0.00332665	0.0239465	0.103126
GO:0009064	glutamine family amino acid metabolic process	10	3	30	11.4	11.76	0.00386731	0.0239465	0.119887
GO:0055114	oxidation-reduction process	165	11	6.7	2.53	2.75	0.00478568	0.0239465	0.148356
GO:0016053	organic acid biosynthetic process	25	4	16	6.08	6.32	0.00587311	0.0239465	0.182066
GO:0046394	carboxylic acid biosynthetic process	25	4	16	6.08	6.32	0.00587311	0.0239465	0.182066
GO:0033865	nucleoside bisphosphate metabolic process	3	2	66.7	25.34	25.89	0.00617974	0.0239465	0.191572
GO:0015936	coenzyme A metabolic process	3	2	66.7	25.34	25.89	0.00617974	0.0239465	0.191572
GO:0009065	glutamine family amino acid catabolic process	3	2	66.7	25.34	25.89	0.00617974	0.0239465	0.191572
GO:0006811	ion transport	63	6	9.5	3.62	3.81	0.00786776	0.0271001	0.243901
GO:0044283	small molecule biosynthetic process	29	4	13.8	5.24	5.44	0.00936068	0.0290181	0.290181
GO:0051186	cofactor metabolic process	34	4	11.8	4.47	4.63	0.0153247	0.0330429	0.475065
GO:0008652	cellular amino acid biosynthetic process	19	3	15.8	6	6.17	0.0176319	0.0330429	0.546589
GO:0019752	carboxylic acid metabolic process	76	6	7.9	3	3.14	0.0176362	0.0330429	0.546723
GO:0043436	oxoacid metabolic process	76	6	7.9	3	3.14	0.0176362	0.0330429	0.546723
GO:0044281	small molecule metabolic process	174	10	5.7	2.18	2.33	0.0180824	0.0330429	0.560554
GO:0006082	organic acid metabolic process	77	6	7.8	2.96	3.1	0.0186283	0.0330429	0.577476
GO:0042180	cellular ketone metabolic process	78	6	7.7	2.92	3.06	0.019658	0.0330429	0.609399
GO:0009063	cellular amino acid catabolic process	7	2	28.6	10.86	11.08	0.0208085	0.0330429	0.645062
GO:0046483	heterocycle metabolic process	80	6	7.5	2.85	2.98	0.0218331	0.0330429	0.676827
GO:0051188	cofactor biosynthetic process	21	3	14.3	5.43	5.58	0.0223374	0.0330429	0.69246
GO:0008150	biological_process	1826	58	3.2	1.21	1.58	0.0236299	0.0330429	0.732527
GO:0009084	glutamine family amino acid biosynthetic process	8	2	25	9.5	9.7	0.0255816	0.0330429	0.79303
GO:0046395	carboxylic acid catabolic process	8	2	25	9.5	9.7	0.0255816	0.0330429	0.79303
GO:0016054	organic acid catabolic process	8	2	25	9.5	9.7	0.0255816	0.0330429	0.79303
GO:0008152	metabolic process	1387	46	3.3	1.26	1.53	0.0291854	0.0349631	0.904749
GO:0055085	transmembrane transport	86	6	7	2.65	2.77	0.0293239	0.0349631	0.909041
GO:0044282	small molecule catabolic process	9	2	22.2	8.45	8.62	0.0307518	0.0353076	0.953306
GO:0009058	biosynthetic process	349	15	4.3	1.63	1.76	0.0415001	0.044338	1
GO:0042221	response to chemical stimulus	11	2	18.2	6.91	7.05	0.0421922	0.044338	1
GO:0044249	cellular biosynthetic process	320	14	4.4	1.66	1.79	0.0429077	0.044338	1
GO:0006631	fatty acid metabolic process	12	2	16.7	6.34	6.46	0.048419	0.048419	1

## Sheet: GO epimastigote DOWN
BP	109 common elements in "downEpis (amas)" and "downEpis (trypo)":
ID	Name	Bgd count	Result count	Pct of bgd	Fold enrichment	Odds ratio	P-value	Benjamini	Bonferroni
GO:0022610	biological adhesion	57	4	7	6.86	7.62	0.00305567	0.0251616	0.0672246
GO:0007155	cell adhesion	57	4	7	6.86	7.62	0.00305567	0.0251616	0.0672246
GO:0006414	translational elongation	7	2	28.6	27.93	29.56	0.00343113	0.0251616	0.0754848
GO:0006412	translation	101	4	4	3.87	4.24	0.0204275	0.0496494	0.449405
GO:0015995	chlorophyll biosynthetic process	2	1	50	48.87	50.28	0.0300839	0.0496494	0.661846
GO:0006721	terpenoid metabolic process	2	1	50	48.87	50.28	0.0300839	0.0496494	0.661846
GO:0016108	tetraterpenoid metabolic process	2	1	50	48.87	50.28	0.0300839	0.0496494	0.661846
GO:0016114	terpenoid biosynthetic process	2	1	50	48.87	50.28	0.0300839	0.0496494	0.661846
GO:0015994	chlorophyll metabolic process	2	1	50	48.87	50.28	0.0300839	0.0496494	0.661846
GO:0016116	carotenoid metabolic process	2	1	50	48.87	50.28	0.0300839	0.0496494	0.661846
GO:0016117	carotenoid biosynthetic process	2	1	50	48.87	50.28	0.0300839	0.0496494	0.661846
GO:0015979	photosynthesis	2	1	50	48.87	50.28	0.0300839	0.0496494	0.661846
GO:0016109	tetraterpenoid biosynthetic process	2	1	50	48.87	50.28	0.0300839	0.0496494	0.661846
GO:0015914	phospholipid transport	3	1	33.3	32.58	33.51	0.0399151	0.0496494	0.878132
GO:0042440	pigment metabolic process	4	1	25	24.44	25.12	0.0496494	0.0496494	1
GO:0033014	tetrapyrrole biosynthetic process	4	1	25	24.44	25.12	0.0496494	0.0496494	1
GO:0010876	lipid localization	4	1	25	24.44	25.12	0.0496494	0.0496494	1
GO:0006779	porphyrin-containing compound biosynthetic process	4	1	25	24.44	25.12	0.0496494	0.0496494	1
GO:0046148	pigment biosynthetic process	4	1	25	24.44	25.12	0.0496494	0.0496494	1
GO:0006869	lipid transport	4	1	25	24.44	25.12	0.0496494	0.0496494	1
GO:0006778	porphyrin-containing compound metabolic process	4	1	25	24.44	25.12	0.0496494	0.0496494	1
GO:0033013	tetrapyrrole metabolic process	4	1	25	24.44	25.12	0.0496494	0.0496494	1
BP 107 elements included exclusively in "downEpis (amas)":
ID	Name	Bgd count	Result count	Pct of bgd	Fold enrichment	Odds ratio	P-value	Benjamini	Bonferroni
GO:0007155	cell adhesion	57	7	12.3	14.49	18.78	6.13029e-07	2.45211e-06	4.90423e-06
GO:0022610	biological adhesion	57	7	12.3	14.49	18.78	6.13029e-07	2.45211e-06	4.90423e-06
GO:0006508	proteolysis	173	7	4	4.77	5.97	0.000549139	0.00146437	0.00439311
GO:0055085	transmembrane transport	86	4	4.7	5.49	6.2	0.00624516	0.0124903	0.0499613
GO:0030001	metal ion transport	18	2	11.1	13.11	14	0.0118042	0.0188867	0.0944335
GO:0043170	macromolecule metabolic process	860	13	1.5	1.78	2.42	0.0170454	0.0227272	0.136363
GO:0019538	protein metabolic process	600	10	1.7	1.97	2.47	0.022272	0.0254537	0.178176
GO:0009987	cellular process	1335	17	1.3	1.5	2.21	0.026206	0.026206	0.209648
BP 585 elements included exclusively in "downEpis (trypo)":
ID	Name	Bgd count	Result count	Pct of bgd	Fold enrichment	Odds ratio	P-value	Benjamini	Bonferroni
GO:0007155	cell adhesion	57	11	19.3	17.84	24.97	4.22379e-11	3.80141e-10	7.60282e-10
GO:0022610	biological adhesion	57	11	19.3	17.84	24.97	4.22379e-11	3.80141e-10	7.60282e-10
GO:0006508	proteolysis	173	12	6.9	6.41	9.01	2.20303e-07	1.32182e-06	3.96545e-06
GO:0019538	protein metabolic process	600	16	2.7	2.47	3.58	0.000266942	0.00120124	0.00480496
GO:0007165	signal transduction	66	5	7.6	7	7.94	0.000827909	0.00248373	0.0149024
GO:0023052	signaling	66	5	7.6	7	7.94	0.000827909	0.00248373	0.0149024
GO:0007154	cell communication	76	5	6.6	6.08	6.88	0.00150763	0.00387677	0.0271374
GO:0043170	macromolecule metabolic process	860	17	2	1.83	2.53	0.00508066	0.00995155	0.0914519
GO:0044238	primary metabolic process	1102	20	1.8	1.68	2.48	0.00513175	0.00995155	0.0923715
GO:0050794	regulation of cellular process	152	6	3.9	3.65	4.16	0.00592397	0.00995155	0.106631
GO:0008152	metabolic process	1387	23	1.7	1.53	2.41	0.00675951	0.00995155	0.121671
GO:0050789	regulation of biological process	157	6	3.8	3.53	4.02	0.00688888	0.00995155	0.124
GO:0051716	cellular response to stimulus	113	5	4.4	4.09	4.57	0.00772804	0.00995155	0.139105
GO:0065007	biological regulation	161	6	3.7	3.45	3.92	0.00774009	0.00995155	0.139322
GO:0008150	biological_process	1826	27	1.5	1.37	2.36	0.012282	0.0147384	0.221076
GO:0050896	response to stimulus	130	5	3.8	3.56	3.96	0.0134246	0.0151026	0.241642
GO:0009987	cellular process	1335	21	1.6	1.45	2.05	0.0224351	0.0237548	0.403831
GO:0006013	mannose metabolic process	2	1	50	46.23	47.49	0.0317663	0.0317663	0.571794
