# Supplementary material for: Transcriptomic analysis reveals metabolic switches and surface remodeling as key processes for stage transition in Trypanosoma cruzi
Source: PeerJ. 2017 Mar 8;5:e3017. doi: 10.7717/peerj.3017 (PMC5345387; doi:10.7717/peerj.3017)
Supplement: Table S3 — Normalized read counts of Krebs cycle and respiratory chain genes. [file peerj-05-3017-s003.xls]

## Sheet: Krebs cycle
ID	Description	A3	A7	E3	E7	T3	T7
TCDM_02367	citrate synthase	835.951	613.643	936.66	695.763	830.845	680.756
TCDM_02343	aconitase	713.493	1216.75	1081.93	1843.23	686.045	1230.6
TCDM_07659	isocitrate dehydrogenase [NADP]	85.0227	107.98	322.253	240.421	121.517	99.4951
TCDM_07647	2-oxoglutarate dehydrogenase subunit	610.704	948.117	1018.93	1447.99	490.214	942.585
TCDM_07797	dihydrolipoamide dehydrogenase	124.996	281.802	144.071	222.207	124.069	225.173
TCDM_06392	2-oxoglutarate dehydrogenase	150.693	79.0098	265.668	198.529	178.608	136.151
TCDM_04788	succinyl-CoA ligase [GDP-forming] beta-chain	400.051	321.306	1431.07	1355.1	475.862	570.788
TCDM_04262	succinate dehydrogenase flavoprotein subunit	359.126	442.455	982.409	1356.92	308.417	507.949
TCDM_06503	fumarate hydratase	138.32	297.604	284.931	537.304	343.82	853.563
TCDM_04024	malate dehydrogenase	165.287	242.297	300.582	382.488	156.282	193.754
TCDM_05454	glycosomal phosphoenolpyruvate carboxykinase	893.69	566.237	2770.65	1486.24	1705.07	1162.52

## Sheet: Respiratory chain
ID	Description	A3	A7	E3	E7	T3	T7
TCDM_08208	NADH-ubiquinone oxidoreductase	23.1592	42.1386	45.7494	152.995	35.4026	62.839
TCDM_14374	NADH dehydrogenase subunit NI8M	140.858	68.4751	309.812	151.174	118.009	68.0756
TCDM_14274	succinate dehydrogenase subunit	107.547	21.0693	162.13	54.6411	121.198	68.0756
TCDM_06962	succinate dehydrogenase flavoprotein	310.269	442.455	984.817	1431.6	309.374	492.239
TCDM_14138	succinate dehydrogenase cytochrome B subunit	695.092	458.257	568.256	333.311	600.25	507.949
TCDM_07633	NADH-cytochrome b5 reductase	70.112	94.8117	69.8281	98.354	63.1506	104.732
TCDM_07981	cytochrome c1	67.2568	73.7425	238.379	244.064	73.9946	104.732
TCDM_05651	cytochrome c oxidase assembly factor	39.6561	31.6039	81.0648	74.6762	49.1171	26.1829
TCDM_05015	cytochrome c oxidase subunit IV	551.696	500.395	2329.61	2019.9	505.843	539.368
TCDM_05654	proton motive ATPase	1041.85	1295.76	2014.58	2477.06	833.715	822.144
TCDM_13977	inorganic pyrophosphatase	183.37	255.465	335.095	515.448	207.95	356.088
TCDM_03402	reiske iron-sulfur protein precursor	210.97	213.326	907.364	863.329	351.156	261.829
