# Supplementary material for: Transcriptomic analysis reveals metabolic switches and surface remodeling as key processes for stage transition in Trypanosoma cruzi
Source: PeerJ. 2017 Mar 8;5:e3017. doi: 10.7717/peerj.3017 (PMC5345387; doi:10.7717/peerj.3017)
Supplement: Table S4 — Normalized read counts of antioxidant genes. [file peerj-05-3017-s004.xls]

## Sheet: Antioxidant_enzyames_ncounts
ID	Description	A3	A7	E3	E7	T3	T7
TCDM_04015	ascorbate-dependent peroxidase (GPX)	382.919	408.217	145.676	196.708	325.002	413.69
TCDM_10705	tryparedoxin peroxidase	319.152	442.455	783.359	1280.42	495.636	879.746
TCDM_07362	superoxide dismutase	97.0781	131.683	113.972	156.638	98.5532	136.151
TCDM_02155	superoxide dismutase	62.8153	39.5049	43.7429	38.2488	53.9013	26.1829
TCDM_08339	trypanothione synthetase	83.7537	55.3069	60.5979	30.9633	142.567	94.2585
TCDM_11669	trypanothione reductase	318.835	355.544	1386.53	1491.7	340.63	455.583
TCDM_13950	trypanothione/tryparedoxin dependent peroxidase 2	288.379	397.683	888.101	1145.64	231.871	382.271
