# Supplementary material for: Transcriptomic analysis reveals metabolic switches and surface remodeling as key processes for stage transition in Trypanosoma cruzi
Source: PeerJ. 2017 Mar 8;5:e3017. doi: 10.7717/peerj.3017 (PMC5345387; doi:10.7717/peerj.3017)
Supplement: Table S5 — Normalized read counts of genes related to different lipid related metabolic processes: fatty acid, steroid and phospholipid. [file peerj-05-3017-s005.xls]

## Sheet: Fatty acid oxidation
ID	Description	A3	A7	E3	E7	T3	T7
TCDM_00259	enoyl-CoA hydratase	39.6561	36.8712	82.2687	83.783	34.1268	36.6561
TCDM_01424	aldehyde dehydrogenase family	124.996	134.317	172.965	152.995	138.102	151.861
TCDM_02137	aldehyde dehydrogenase	381.333	329.207	890.91	744.94	334.571	261.829
TCDM_02351	peroxisomal enoyl-coa hydratase	182.101	331.841	260.049	429.843	137.783	251.356
TCDM_02375	alcohol dehydrogenase	77.0915	65.8415	668.985	901.578	91.2175	125.678
TCDM_02821	hypothetical protein	121.506	160.653	154.103	176.673	118.009	167.571
TCDM_02947	3,2-trans-enoyl-CoA isomerase	121.506	160.653	154.103	176.673	118.009	167.571
TCDM_04641	hypothetical protein	46.3183	34.2376	65.0124	45.5342	71.762	41.8927
TCDM_04758	short chain 3-hydroxyacyl-CoA dehydrogenase	308.366	426.653	648.92	699.406	225.173	288.012
TCDM_04889	thiolase protein-like protein	496.812	784.831	699.886	1005.4	505.843	890.219
TCDM_05446	enoyl-CoA hydratase/Enoyl-CoA isomerase/3-hydroxyacyl-CoA dehydrogenase	205.26	200.158	226.741	211.279	206.037	162.334
TCDM_06202	fatty acyl CoA synthetase 2	728.086	605.742	569.861	488.127	656.064	565.551
TCDM_06206	fatty acyl CoA synthetase 2	425.748	339.742	616.012	515.448	299.168	298.485
TCDM_06208	fatty acyl CoA synthetase 2	618.318	371.346	803.023	451.7	345.415	282.776
TCDM_06209	fatty acyl CoA synthetase 2	674.471	895.444	433.817	539.125	574.096	665.046
TCDM_06824	carnitine O-palmitoyltransferase II	115.796	126.416	164.939	200.351	111.63	115.205
TCDM_07463	long-chain-fatty-acid-CoA ligase	124.044	163.287	176.978	236.778	116.414	183.28
TCDM_07762	fatty acyl CoA synthetase 2	155.769	205.425	169.754	264.099	119.603	130.915
TCDM_08205	acyl-CoA dehydrogenase	669.712	1195.68	1367.27	2067.25	619.067	1021.13
TCDM_08701	3-ketoacyl-CoA thiolase	252.847	381.881	742.024	1014.5	176.375	329.905
TCDM_09869	choline/carnitine O-acyltransferase	381.016	437.187	254.431	331.489	204.123	235.646
TCDM_10529	3,2-trans-enoyl-CoA isomerase	173.218	313.405	332.687	500.877	141.291	240.883
TCDM_11993	fatty acyl CoA synthetase	1124.65	1767.19	842.753	1338.71	992.549	1366.75
TCDM_11999	trifunctional enzyme alpha subunit	665.588	1050.83	1008.09	1628.3	628.635	1115.39

## Sheet: Steroid metabolism
ID	Description	A3	A7	E3	E7	T3	T7
TCDM_02105	3-hydroxy-3-methylglutaryl-CoA reductase	315.663	313.405	314.534	611.598	303.952	272.302
TCDM_05528	mevalonate kinase	193.205	155.386	434.218	380.666	147.351	146.624
TCDM_09463	mevalonate-diphosphate decarboxylase	184.004	126.416	553.809	488.127	232.828	204.227
TCDM_09927	farnesyl pyrophosphate synthase	225.564	118.515	323.858	200.351	202.528	73.3122
TCDM_01649	isopentenyl-diphosphate delta-isomerase	149.107	176.455	206.675	265.92	118.966	125.678
TCDM_08574	squalene synthase	214.143	68.4751	411.344	129.317	288.324	141.388
TCDM_04105	squalene monooxygenase	467.625	189.623	1296.23	690.299	471.078	256.593
TCDM_01843	lanosterol synthase	664.319	426.653	922.212	588.302	563.89	408.454
TCDM_02065	lanosterol 14-alpha-demethylase	186.86	242.297	505.652	772.261	61.5559	120.441
TCDM_06655	C-14 sterol reductase	274.103	410.851	743.629	999.932	367.422	507.949
TCDM_08293	sterol 24-c-methyltransferase	796.929	695.286	2253.76	1945.22	826.38	696.466
TCDM_05525	C-5 sterol desaturase	80.8985	44.7722	30.4996	5.46411	67.2968	31.4195
TCDM_04950	sterol C-24 reductase	644.015	792.732	1968.43	1812.26	182.435	240.883
TCDM_02464	geranylgeranyl transferase type II beta subunit	162.749	186.99	153.702	189.422	115.457	125.678
TCDM_06501	protein farnesyltransferase alpha subunit	267.758	252.831	309.009	309.633	210.183	214.7
TCDM_01323	oxysterol-binding protein	897.497	1243.09	448.666	573.732	584.94	843.09

## Sheet: Fatty acid synthesis
ID	Description	A3	A7	E3	E7	T3	T7
TCDM_00243	hypothetical protein	228.102	110.614	152.899	78.3189	177.332	104.732
TCDM_01036	hypothetical protein	109.768	107.98	103.137	101.997	117.371	141.388
TCDM_01198	dihydrouridine synthase	44.7321	42.1386	29.697	41.8915	55.177	41.8927
TCDM_02536	hypothetical protein	56.153	44.7722	61.8019	63.7479	63.4695	68.0756
TCDM_02538	hypothetical protein	239.523	292.336	199.452	193.065	186.262	209.463
TCDM_03827	hypothetical protein	201.136	213.326	278.911	276.848	245.267	120.441
TCDM_03872	hypothetical protein	611.973	611.009	1053.04	987.182	583.665	492.239
TCDM_04302	carnitine/choline acetyltransferase	966.34	505.663	1316.3	721.262	967.671	507.949
TCDM_05153	hypothetical protein	433.045	566.237	599.157	843.294	383.369	565.551
TCDM_05186	hypothetical protein	151.328	107.98	128.018	78.3189	137.145	151.861
TCDM_06812	Very-long-chain (3R)-3-hydroxyacyl-[acyl-carrier protein] dehydratase hpo-8	88.5124	115.881	272.089	340.596	48.7982	62.839
TCDM_07176	beta-ketoacyl synthase family protein	159.576	163.287	236.372	285.955	126.301	146.624
TCDM_07216	beta-ketoacyl-ACP reductase 2	68.5258	57.9405	80.2622	103.818	50.074	52.3658
TCDM_07218	lysophospholipase	545.985	682.118	1130.09	1347.81	531.039	853.563
TCDM_07278	dihydrolipoamide branched chain transacylase	256.337	258.099	473.547	429.843	173.186	94.2585
TCDM_08311	hypothetical protein	130.707	123.782	65.815	52.8197	112.268	68.0756
TCDM_08578	acetyl-CoA carboxylase	1629.39	1432.71	2071.17	1979.83	1035.92	905.929
TCDM_08583	hypothetical protein	234.13	392.415	232.76	429.843	218.794	434.637
TCDM_08980	3-oxoacyl-ACP reductase	139.272	39.5049	113.972	30.9633	133.318	41.8927
TCDM_09925	hypothetical protein	134.514	121.148	117.183	94.7112	162.98	146.624
TCDM_10821	dihydrouridine synthase (Dus)	43.7803	18.4356	14.8485	12.7496	38.592	26.1829
TCDM_11154	glycerol uptake protein	33.3111	13.1683	17.2564	20.0351	22.007	10.4732
TCDM_11155	GUP1	115.796	131.683	100.328	103.818	106.846	104.732
TCDM_11156	putative GUP1	87.5607	73.7425	83.4727	76.4975	92.1743	99.4951

## Sheet: Fatty acid elongation
ID	Description	A3	A7	E3	E7	T3	T7
TCDM_00259	enoyl-CoA hydratase	39.6561	36.8712	82.2687	83.783	34.1268	36.6561
TCDM_02351	peroxisomal enoyl-coa hydratase	182.101	331.841	260.049	429.843	137.783	251.356
TCDM_03956	3-oxo-5-alpha-steroid 4-dehydrogenase	291.552	36.8712	1041.8	72.8548	156.601	10.4732
TCDM_04758	short chain 3-hydroxyacyl-CoA dehydrogenase	308.366	426.653	648.92	699.406	225.173	288.012
TCDM_04889	thiolase protein-like protein	496.812	784.831	699.886	1005.4	505.843	890.219
TCDM_05446	enoyl-CoA hydratase/Enoyl-CoA isomerase/3-hydroxyacyl-CoA dehydrogenase	205.26	200.158	226.741	211.279	206.037	162.334
TCDM_07808	hypothetical protein	281.082	252.831	310.213	302.347	294.703	288.012
TCDM_08701	3-ketoacyl-CoA thiolase	252.847	381.881	742.024	1014.5	176.375	329.905
TCDM_11999	trifunctional enzyme alpha subunit	665.588	1050.83	1008.09	1628.3	628.635	1115.39

## Sheet: Phospholipid metabolism
ID	Description	A3	A7	E3	E7	T3	T7
TCDM_02816	phospholipid-translocating ATPase	876.876	1224.65	614.808	841.473	722.404	984.478
TCDM_08263	phospholipid transporting ATPase-like protein	1367.03	1946.27	574.677	768.618	1194.76	1790.91
TCDM_02752	phospholipid-translocating P-type ATPase (flippase)	733.162	1061.36	459.902	737.655	660.211	1021.13
TCDM_06347	phospholipid-translocating P-type ATPase (flippase)	391.802	492.494	327.871	453.521	428.34	471.293
TCDM_05768	phospholipid:diacylglycerol acyltransferase	308.366	376.613	424.988	453.521	271.42	308.959
TCDM_07651	phospholipid-transporting ATPase 1-like protein	300.752	479.326	210.688	229.493	296.935	445.11
TCDM_02753	putative phospholipid-translocating P-type ATPase (flippase)	235.716	155.386	151.696	107.461	142.886	120.441
TCDM_08271	delta-4 fatty acid desaturase	841.978	1422.18	533.743	819.616	324.045	487.002
TCDM_03038	lipophosphoglycan biosynthetic protein	4081.41	3031.34	5659.69	3994.26	3062.17	1948.01
TCDM_05398	fatty acid elongase	5578.19	5188.31	4119.86	3819.41	3085.45	2749.21
TCDM_05391	fatty acid elongase	1186.19	189.623	2223.66	384.309	692.424	136.151
TCDM_05389	fatty acid elongase	245.868	271.267	513.678	606.516	179.565	146.624
TCDM_01320	putative sphingosine kinase A, B	334.698	215.96	262.457	169.387	240.483	146.624
TCDM_05353	sphingosine kinase A	192.887	1740.85	151.294	1418.85	137.783	785.488
TCDM_06359	sphingosine 1-phosphate lyase	347.705	452.989	451.876	506.341	291.194	418.927
TCDM_00509	polyprenyl synthase	2820.66	6133.79	219.517	484.484	1295.23	3079.11
TCDM_01943	cis-prenyltransferase	203.674	168.554	216.708	193.065	214.329	198.99
TCDM_07118	prenyltransferase	110.72	147.485	167.347	142.067	74.3136	73.3122
TCDM_06036	glycerate kinase	1107.2	1077.17	1174.24	1131.07	935.139	890.219
TCDM_01680	phosphatidylcholine:ceramide cholinephosphotransferase 2	70.7465	84.2771	93.1041	60.1052	59.9612	31.4195
TCDM_02337	phosphatidic acid phosphatase	3353.32	2428.23	356.765	262.277	2198.47	1518.61
