# Supplementary material for: Transcriptomic analysis reveals metabolic switches and surface remodeling as key processes for stage transition in Trypanosoma cruzi
Source: PeerJ. 2017 Mar 8;5:e3017. doi: 10.7717/peerj.3017 (PMC5345387; doi:10.7717/peerj.3017)
Supplement: Table S6 — Normalized read counts of glycolytic and pentose phosphate pathway genes. [file peerj-05-3017-s006.xls]

## Sheet: Glycolisis
ID	Description	A3	A7	E3	E7	T3	T7
TCDM_04644	hexokinase	283.303	363.445	1744.9	2582.7	938.647	1152.05
TCDM_06590	glucokinase	298.531	197.524	632.466	591.945	257.705	204.227
TCDM_14025	Phosphoglucomutase	154.5	231.762	371.213	639.301	220.708	366.561
TCDM_05039	glucose-6-phosphate isomerase	1314.04	2207.01	2728.91	3691.92	1678.27	2508.32
TCDM_00278	6-phospho-1-fructokinase	523.461	421.386	1237.64	1376.96	680.942	675.519
TCDM_05648	fructose-1,6-bisphosphatase	259.827	242.297	333.489	291.419	238.25	209.463
TCDM_01107	fructose-bisphosphate aldolase	34.5801	42.1386	63.0058	63.7479	105.889	104.732
TCDM_00802	triosephosphate isomerase	35.8491	18.4356	67.4202	23.6778	52.9444	36.6561
TCDM_02134	glyceraldehyde 3-phosphate dehydrogenase	441.293	568.87	1038.99	1406.1	691.786	801.197
TCDM_07514	glyceraldehyde 3-phosphate dehydrogenase	78.6777	39.5049	28.8944	25.4992	78.7788	78.5488
TCDM_12034	glyceraldehyde 3-phosphate dehydrogenase	16.4969	26.3366	17.2564	29.1419	16.585	41.8927
TCDM_13011	glyceraldehyde 3-phosphate dehydrogenase	106.278	313.405	94.7094	111.104	100.467	308.959
TCDM_07515	hypothetical protein	212.874	679.484	178.182	528.197	168.402	487.002
TCDM_14526	3-phosphoglycerate kinase	97.0781	50.0395	111.163	63.7479	127.577	78.5488
TCDM_01067	hypothetical protein	9.20022	10.5346	64.2097	65.5693	40.8246	47.1293
TCDM_01067	hypothetical protein	368.643	326.574	704.702	683.014	229.001	267.066
TCDM_04469	phosphoglycerate kinase	360.712	466.158	451.073	653.872	319.261	492.239
TCDM_02738	enolase	52.0288	57.9405	77.453	89.2471	83.5629	109.968
TCDM_04067	enolase	135.465	129.049	1058.66	994.468	521.79	476.529
TCDM_00417	pyruvate kinase 2	917.801	1411.64	1546.65	2245.75	1436.52	2571.16

## Sheet: Pentoses phsphate pathway
ID	Description	A3	A7	E3	E7	T3	T7
TCDM_00120	ribulose-phosphate 3-epimerase	105.009	57.9405	153.702	98.354	156.92	120.441
TCDM_00158	6-phosphogluconate dehydrogenase	273.786	426.653	1032.97	1604.63	270.144	439.873
TCDM_00278	6-phospho-1-fructokinase	523.461	421.386	1237.64	1376.96	680.942	675.519
TCDM_01107	fructose-bisphosphate aldolase	34.5801	42.1386	63.0058	63.7479	105.889	104.732
TCDM_01624	phosphoribosylpyrophosphate synthetase	217.633	184.356	215.103	191.244	148.308	141.388
TCDM_01953	adenosine kinase	86.6089	39.5049	77.8543	74.6762	79.0977	73.3122
TCDM_02490	phosphomannomutase-like protein	111.037	100.079	239.984	278.67	134.594	225.173
TCDM_02935	phosphoribosylpyrophosphate synthetase	431.458	684.751	682.228	848.758	354.664	507.949
TCDM_04347	ribose-phosphate pyrophosphokinase	445.1	416.118	546.585	537.304	436.313	366.561
TCDM_05039	glucose-6-phosphate isomerase	1314.04	2207.01	2728.91	3691.92	1678.27	2508.32
TCDM_14025	phosphoglucomutase	154.5	231.762	371.213	639.301	220.708	366.561
TCDM_05648	fructose-1,6-bisphosphatase	259.827	242.297	333.489	291.419	238.25	209.463
TCDM_06074	ribulose-5-phosphate 3-epimerase	80.8985	100.079	65.815	67.3907	68.2537	73.3122
TCDM_14453	ribose 5-phosphate isomerase	194.474	150.119	945.89	695.763	148.308	141.388
TCDM_07253	transketolase	360.077	424.019	1104.01	1191.18	302.676	371.798
TCDM_07491	phosphoribosylpyrophosphate synthetase	189.398	144.851	266.069	205.815	184.03	157.098
TCDM_08056	transaldolase	620.856	550.435	1157.78	954.398	543.478	528.895
TCDM_11574	6-phosphogluconolactonase	120.872	136.95	144.071	176.673	82.6061	78.5488
TCDM_11676	glucose-6-phosphate dehydrogenase	151.645	229.128	241.589	264.099	164.255	230.41
