# Supplementary material for: Transcriptomic analysis reveals metabolic switches and surface remodeling as key processes for stage transition in Trypanosoma cruzi
Source: PeerJ. 2017 Mar 8;5:e3017. doi: 10.7717/peerj.3017 (PMC5345387; doi:10.7717/peerj.3017)
Supplement: Table S7 — Normalized read counts of genes coding general protein metabolic pathways including protein degradation, protein synthesis, amino acid transport and metabolism. [file peerj-05-3017-s007.xls]

## Sheet: AA transport
ID	Description	A3	A7	E3	E7	T3	T7
TCDM_00634	amino acid permease/transporter	107.865	189.623	203.465	346.06	47.5224	47.1293
TCDM_00032	amino acid transporter	73.6017	73.7425	58.9927	50.9984	61.2369	36.6561
TCDM_01955	amino acid transporter	315.028	416.118	301.786	351.524	315.753	371.798
TCDM_02890	amino acid transporter	68.5258	84.2771	99.1238	125.675	77.8219	104.732
TCDM_03331	amino acid transporter	5923.99	7858.84	1471.61	1883.3	1624.69	2105.11
TCDM_04253	amino acid transporter	134.514	176.455	145.275	203.993	152.454	214.7
TCDM_05779	amino acid transporter	699.851	848.038	1282.59	1298.64	1106.09	1256.78
TCDM_06536	amino acid transporter	92.9539	165.921	149.689	258.635	121.836	198.99
TCDM_07369	amino acid transporter	142.762	121.148	650.926	559.161	162.661	130.915
TCDM_07729	amino acid transporter	73.919	79.0098	697.478	947.112	54.8581	99.4951
TCDM_10827	amino acid transporter	56.7875	44.7722	23.276	1.82137	75.5893	20.9463
TCDM_11718	amino acid transporter	345.484	273.901	1527.79	1302.28	157.558	62.839
TCDM_13664	amino acid transporter	40.9251	63.2078	32.1049	41.8915	41.1436	47.1293
TCDM_10828	putative amino acid transporter PAT1	130.072	176.455	38.9272	61.9266	101.424	120.441
TCDM_08703	transmembrane amino acid transporter	241.109	266	168.551	202.172	161.385	298.485
TCDM_05548	amino acid permease	631.96	882.276	1109.62	1409.74	149.584	188.517
TCDM_01073	phosphate-repressible phosphate permease	1031.06	587.306	928.232	327.847	443.011	172.807
TCDM_05920	amino acid permease	234.13	284.435	512.474	528.197	273.334	272.302
TCDM_01647	amino acid permease	123.727	205.425	238.379	466.271	118.647	188.517
TCDM_00634	amino acid permease/transporter	107.865	189.623	203.465	346.06	47.5224	47.1293
TCDM_02106	putative amino acid permease	214.46	321.306	62.6045	89.2471	129.81	214.7
TCDM_06092	amino acid permease-like protein	76.457	105.346	56.9861	72.8548	60.5991	104.732
TCDM_05549	amino acid permease	113.892	144.851	58.5914	52.8197	215.605	146.624
TCDM_06163	amino acid permease	220.805	360.811	28.4931	61.9266	52.9444	94.2585

## Sheet: Protein degradation
ID	Description	A3	A7	E3	E7	T3	T7
TCDM_00108	proteasome beta 2 subunit	199.867	568.87	400.107	1018.15	271.42	712.176
TCDM_00598	proteasome alpha 7 subunit	845.785	460.89	1766.57	815.974	1108.32	487.002
TCDM_01812	proteasome regulatory non-ATPase subunit	503.791	692.652	768.51	1005.4	639.479	858.8
TCDM_02535	proteasome regulatory ATPase subunit 1	541.227	410.851	834.727	781.368	631.187	560.315
TCDM_02541	proteasome regulatory ATPase subunit 2	720.472	816.434	1070.3	1309.56	816.811	1063.03
TCDM_02904	proteasome regulatory ATPase subunit 2	128.803	147.485	198.649	180.316	202.528	204.227
TCDM_03188	proteasome beta 5 subunit	103.106	139.584	150.492	185.78	110.673	146.624
TCDM_03196	proteasome alpha 1 subunit	215.095	215.96	476.356	420.736	263.127	214.7
TCDM_04086	proteasome regulatory non-ATPase subunit 11	241.109	231.762	379.239	356.988	344.458	324.668
TCDM_04244	proteasome alpha 2 subunit	183.37	158.02	306.602	289.598	251.646	214.7
TCDM_04248	proteasome alpha 5 subunit	525.047	771.662	740.419	1018.15	464.061	874.51
TCDM_04446	proteasome regulatory non-ATPase subunit	211.922	292.336	411.344	495.413	333.933	361.324
TCDM_04509	proteasome regulatory non-ATPase subunit 3	69.4775	50.0395	104.341	129.317	76.8651	99.4951
TCDM_04600	proteasome regulatory non-ATPase subunit 2	49.1736	55.3069	48.9599	45.5342	61.8748	31.4195
TCDM_05794	proteasome regulatory non-ATPase subunit 7	255.385	313.405	492.408	520.912	410.798	497.476
TCDM_05847	cruzipain precursor	328.353	147.485	415.357	145.71	332.976	120.441
TCDM_05877	proteasome beta-1 subunit	269.662	476.692	600.361	859.687	258.981	392.744
TCDM_05919	proteasome alpha 3 subunit	514.26	289.703	992.04	588.302	692.743	392.744
TCDM_05965	prolyl oligopeptidase	254.116	250.198	428.199	382.488	235.698	235.646
TCDM_06016	proteasome regulatory non-ATPase subunit 6	1058.02	1266.79	2085.21	2691.98	1092.06	1225.36
TCDM_06069	peptidase M20/M25/M40	233.495	247.564	1073.11	861.508	123.431	94.2585
TCDM_06617	proteasome alpha 7 subunit	286.793	71.1088	557.421	120.21	279.712	120.441
TCDM_07100	proteasome regulatory non-ATPase subunit 2	853.082	466.158	1481.64	888.828	1260.46	717.412
TCDM_08319	proteasome regulatory non-ATPase subunit 6	288.379	550.435	587.118	1038.18	385.92	858.8
TCDM_09728	peptidase	363.25	297.604	388.87	313.276	439.184	371.798
TCDM_11146	proteasome 26S non-ATPase subunit 9	348.974	234.396	390.475	174.852	312.882	157.098
TCDM_12527	proteasome regulatory ATPase subunit 2	736.017	476.692	1154.97	939.827	796.399	623.154
TCDM_14221	peptidase t	56.7875	39.5049	214.701	162.102	93.4501	47.1293
TCDM_14288	proteasome beta 2 subunit	176.073	294.97	264.063	340.596	175.099	251.356
TCDM_14499	proteasome beta 3 subunit	35.8491	28.9703	69.0255	74.6762	46.2466	52.3658

## Sheet: Val and Leu degradation
ID	Description	A3	A7	E3	E7	T3	T7
TCDM_00259	enoyl-CoA hydratase	39.6561	36.8712	82.2687	83.783	34.1268	36.6561
TCDM_00642	3-methylcrotonoyl-CoA carboxylase beta subunit	217.95	271.267	298.575	378.845	152.454	235.646
TCDM_01424	aldehyde dehydrogenase family	124.996	134.317	172.965	152.995	138.102	151.861
TCDM_01578	succinyl-coA:3-ketoacid-coenzyme A transferase	276.324	258.099	559.427	513.626	621.619	492.239
TCDM_02137	aldehyde dehydrogenase	381.333	329.207	890.91	744.94	334.571	261.829
TCDM_02351	peroxisomal enoyl-coa hydratase	182.101	331.841	260.049	429.843	137.783	251.356
TCDM_02689	dihydrolipoyl dehydrogenase	260.779	352.91	952.712	1160.21	401.548	439.873
TCDM_02731	enoyl-CoA hydratase/isomerase family protein	216.998	263.366	229.951	309.633	215.924	261.829
TCDM_02821	hypothetical protein	121.506	160.653	154.103	176.673	118.009	167.571
TCDM_03611	hydroxymethylglutaryl-CoA lyase	188.763	271.267	288.543	373.381	234.423	356.088
TCDM_03612	hypothetical protein	41.5596	28.9703	67.0189	92.8899	34.7647	68.0756
TCDM_03690	enoyl-CoA hydratase/isomerase family protein	649.091	79.0098	1363.25	143.888	401.548	73.3122
TCDM_03721	2-oxoisovalerate dehydrogenase beta subunit	967.292	1593.36	1446.32	2305.85	446.838	685.993
TCDM_04186	2-oxoisovalerate dehydrogenase alpha subunit	597.697	982.355	952.311	1522.67	380.498	649.337
TCDM_04758	short chain 3-hydroxyacyl-CoA dehydrogenase	308.366	426.653	648.92	699.406	225.173	288.012
TCDM_04889	thiolase protein-like protein	496.812	784.831	699.886	1005.4	505.843	890.219
TCDM_05446	enoyl-CoA hydratase/Enoyl-CoA isomerase/3-hydroxyacyl-CoA dehydrogenase	205.26	200.158	226.741	211.279	206.037	162.334
TCDM_06272	2-hydroxy-3-oxopropionate reductase	518.385	158.02	1738.48	482.663	598.017	125.678
TCDM_07797	dihydrolipoamide dehydrogenase	124.996	281.802	144.071	222.207	124.069	225.173
TCDM_08205	acyl-CoA dehydrogenase	669.712	1195.68	1367.27	2067.25	619.067	1021.13
TCDM_08701	3-ketoacyl-CoA thiolase	252.847	381.881	742.024	1014.5	176.375	329.905
TCDM_09531	hypothetical protein	284.889	358.178	1061.47	1247.64	301.401	418.927
TCDM_10743	dihydrolipoamide dehydrogenase	122.458	113.247	151.294	131.139	147.989	141.388
TCDM_11999	trifunctional enzyme alpha subunit	665.588	1050.83	1008.09	1628.3	628.635	1115.39

## Sheet: Aminoacid metabolism
ID	Description	A3	A7	E3	E7	T3	T7
TCDM_03103	glutamate dehydrogenase (NAD+)	683.989	963.919	2116.91	2835.87	551.77	806.434
TCDM_10134	glutamate dehydrogenase (NADP+)	204.626	205.425	3436.83	3600.85	342.544	303.722
TCDM_06595	tyrosine aminotransferase	81.2157	97.4454	624.841	530.019	124.069	78.5488
TCDM_05026	alanine aminotransferase	176.708	131.683	345.529	253.17	187.219	89.0219
TCDM_03088	arginine kinase	181.784	131.683	682.228	499.055	580.794	413.69

## Sheet: Aminoacyl tRNA synthetase
ID	Description	A3	A7	E3	E7	T3	T7
TCDM_02101	glutamyl-tRNA synthetase	1218.87	2496.71	1041	1881.48	1013.28	2660.19
TCDM_14317	valyl-tRNA synthetase	1287.71	2143.8	1635.74	2336.82	1125.55	1858.99
TCDM_03509	isoleucyl-tRNA synthetase	1009.17	1677.64	1373.69	2067.25	1005.31	1775.2
TCDM_05295	prolyl-tRNA synthetase	1604.96	2686.33	2802.76	4010.66	1617.99	2482.14
TCDM_05606	leucyl-tRNA synthetase	1604.96	2686.33	2802.76	4010.66	1617.99	2482.14
TCDM_08673	leucyl-tRNA synthetase	955.554	1198.32	2132.57	2577.24	1072.6	1225.36
TCDM_00585	seryl-tRNA synthetase	911.456	355.544	1521.37	834.187	698.165	424.163
TCDM_02780	selenocysteine-tRNA-specific elongation factor	106.596	100.079	133.235	120.21	102.381	78.5488
TCDM_02953	tryptophanyl-tRNA synthetase	341.994	460.89	522.908	559.161	359.767	350.851
TCDM_03150	glutaminyl-tRNA synthetase	102.789	81.6434	193.432	129.317	134.913	115.205
TCDM_03834	tyrosyl or methionyl-tRNA synthetase	49.4908	23.7029	115.578	54.6411	57.7286	15.7098
TCDM_04396	phenylalanyl-tRNA synthetase alpha chain	388.313	460.89	929.837	837.83	404.419	413.69
TCDM_04526	arginyl-tRNA synthetase	1114.5	1361.6	871.647	1058.22	1066.22	1387.69
TCDM_04713	asparaginyl-tRNA synthetase	749.025	779.563	1878.54	2291.28	879.005	1042.08
TCDM_05846	cysteinyl-tRNA synthetase	730.941	215.96	668.584	222.207	651.28	251.356
TCDM_06264	lysyl-tRNA synthetase	62.498	76.3761	103.94	107.461	73.0378	68.0756
TCDM_06664	methionyl-tRNA formyltransferase	174.17	152.752	129.623	111.104	152.454	99.4951
TCDM_06724	tryptophanyl-tRNA synthetase	545.034	263.366	963.146	573.732	511.903	288.012
TCDM_07596	glycyl-tRNA synthetase	70.7465	42.1386	81.0648	63.7479	76.5462	62.839
TCDM_08178	lysyl-tRNA synthetase	345.167	294.97	461.909	369.738	324.045	256.593
TCDM_08438	threonyl-tRNA synthetase	418.451	229.128	515.684	315.097	299.168	125.678
TCDM_08465	histidyl-tRNA synthetase	615.463	434.554	1439.5	927.077	759.083	450.346
TCDM_08491	aspartyl-tRNA synthetase	217.633	237.029	476.356	477.199	200.615	136.151
TCDM_08637	alanyl-tRNA synthetase	248.406	297.604	275.299	356.988	203.485	214.7
TCDM_09037	aspartyl-tRNA synthetase	127.851	115.881	94.7094	96.5326	101.424	73.3122
