# Supplementary material for: Transcriptomic analysis reveals metabolic switches and surface remodeling as key processes for stage transition in Trypanosoma cruzi
Source: PeerJ. 2017 Mar 8;5:e3017. doi: 10.7717/peerj.3017 (PMC5345387; doi:10.7717/peerj.3017)
Supplement: Table S8 — Characterization of putative new transcripts predicted for Dm28c. Statistical description of the validation by HMM and Blast searches. [file peerj-05-3017-s008.xls]

## Sheet: New genes prediction
qseqid	sseqid	pident	length	mismatch	gapopen	qstart	qend	qend – qstart	sstart	send	send – sstart	evalue	bitscore	% QUERY lenth	% SUBJ length	% DB length	Length	%GC		Sdescription	Slength
TCONS_00015550|m.526	gi|407853429|gb|EKG06428.1|	100	286	0	0	1	286	286	1	286	286	0	590	1	0.758621	286	858	51.05	(-)	retrotransposon hot spot (RHS) protein, putative, partial [Trypanosoma cruzi]	377
TCONS_00015597|m.529	gi|407846068|gb|EKG02415.1|	100	153	0	0	1	153	153	43	195	153	5e-108	318	1	0.735577	153	459	36.6	(+)	ef-hand protein 5, putative [Trypanosoma cruzi]	208
TCONS_00016159|m.630	gi|71400062|ref|XP_802938.1|	100	101	0	0	1	101	101	1	101	101	9e-68	211	1	0.701389	101	303	55.12	(+)	40S ribosomal protein S14 [Trypanosoma cruzi strain CL Brener]	144
TCONS_00001753|m.37	gi|71408302|ref|XP_806564.1|	100	126	0	0	1	126	126	27	152	126	8e-88	265	1	0.639594	126	378	44.18	(+)	hypothetical protein [Trypanosoma cruzi strain CL Brener]	197
TCONS_00007161|m.159	gi|340366297|gb|AEK31631.1|	100	142	0	0	1	142	142	73	214	142	8e-99	295	1	0.601695	142	426	55.4	(+)	hypothetical protein, partial [Trypanosoma cruzi]	236
TCONS_00003595|m.72	gi|407851136|gb|EKG05245.1|	100	218	0	0	1	218	218	1	218	218	6e-161	456	0.995434	1	219	657	50.99	(+)	proteasome beta 7 subunit, putative [Trypanosoma cruzi]	218
TCONS_00008560|m.193	gi|71658877|ref|XP_821165.1|	100	218	0	0	1	218	218	18	235	218	8e-162	459	0.995434	0.92766	219	657	41.86	(+)	hypothetical protein [Trypanosoma cruzi strain CL Brener]	235
TCONS_00013145|m.351	gi|407850237|gb|EKG04694.1|	100	201	0	0	1	201	201	1	201	201	2e-144	412	0.99505	1	202	606	42.57	(+)	hypothetical protein TCSYLVIO_004244 [Trypanosoma cruzi]	201
TCONS_00010970|m.264	gi|71419791|ref|XP_811275.1|	100	200	0	0	1	200	200	1	200	200	5e-149	424	0.995025	1	201	603	45.44	(+)	hypothetical protein [Trypanosoma cruzi strain CL Brener]	200
TCONS_00002189|m.42	gi|71402335|ref|XP_804093.1|	100	199	0	0	1	199	199	21	219	199	8e-139	399	0.995	0.908676	200	600	43.33	(+)	co-chaperone GrpE [Trypanosoma cruzi strain CL Brener]	219
TCONS_00000535|m.9	gi|407843464|gb|EKG01414.1|	100	196	0	0	1	196	196	10	205	196	4e-142	407	0.994924	0.956098	197	591	44.5	(+)	ubiquinone biosynthesis protein COQ7, putative [Trypanosoma cruzi]	205
TCONS_00007553|m.172	gi|71653241|ref|XP_815261.1|	100	182	0	0	1	182	182	27	208	182	8e-132	380	0.994536	0.875	183	549	51.73	(+)	hypothetical protein [Trypanosoma cruzi strain CL Brener]	208
TCONS_00006296|m.139	gi|407410902|gb|EKF33171.1|	100	168	0	0	1	168	168	36	203	168	1e-121	353	0.994083	0.827586	169	507	48.72	(-)	CYC2-like cyclin 6, putative [Trypanosoma cruzi marinkellei]	203
TCONS_00016160|m.634	gi|71400060|ref|XP_802937.1|	100	125	0	0	1	125	125	1	125	125	6e-86	258	0.992063	1	126	378	52.38	(+)	hypothetical protein [Trypanosoma cruzi strain CL Brener]	125
TCONS_00009421|m.214	gi|71652617|ref|XP_814961.1|	100	103	0	0	1	103	103	68	170	103	1e-67	212	0.990385	0.605882	104	312	41.67	(+)	acyl carrier protein, mitochondrial precursor [Trypanosoma cruzi strain CL Brener]	170
TCONS_00002911|m.61	gi|71659667|ref|XP_821554.1|	100	167	0	0	2	168	167	1	167	167	2e-119	346	0.988166	1	169	507	48.13	(+)	eukaryotic initiation factor 5a [Trypanosoma cruzi strain CL Brener]	167
TCONS_00017107|m.753	gi|407838696|gb|EKG00126.1|	100	162	0	0	10	171	162	1	162	162	3e-115	339	0.947368	0.675	171	513	49.12	(-)	retrotransposon hot spot (RHS) protein, putative, partial [Trypanosoma cruzi]	240
TCONS_00011898|m.298	gi|407846449|gb|EKG02564.1|	99.58	237	1	0	3	239	237	1	237	237	9e-176	495	0.9875	1	240	720	43.33	(-)	hypothetical protein TCSYLVIO_006408 [Trypanosoma cruzi]	237
TCONS_00011542|m.276	gi|407847209|gb|EKG03037.1|	99.52	210	0	1	1	210	210	1	209	209	2e-150	428	0.995261	1	211	633	52.29	(+)	hypothetical protein TCSYLVIO_005926 [Trypanosoma cruzi]	209
TCONS_00004524|m.89	gi|71407294|ref|XP_806126.1|	99.46	186	1	0	1	186	186	1	186	186	3e-135	388	0.994652	1	187	561	49.02	(+)	succinate dehydrogenase [Trypanosoma cruzi strain CL Brener]	186
TCONS_00006105|m.130	gi|19171158|emb|CAC85916.1|	99.31	144	1	0	16	159	144	1	144	144	8e-99	293	0.9	1	160	480	57.08	(-)	tryparedoxin [Trypanosoma cruzi]	144
TCONS_00001754|m.32	gi|71408300|ref|XP_806563.1|	99.24	131	1	0	1	131	131	1	131	131	1e-89	268	0.992424	1	132	396	41.16	(-)	small nuclear ribonucleoprotein [Trypanosoma cruzi strain CL Brener]	131
TCONS_00008290|m.185	gi|71667562|ref|XP_820729.1|	99.21	126	1	0	1	126	126	1	126	126	1e-82	249	0.992126	1	127	381	45.14	(+)	tubulin binding cofactor A-like protein [Trypanosoma cruzi strain CL Brener]	126
TCONS_00010393|m.244	gi|407850735|gb|EKG04965.1|	99.1	222	2	0	5	226	222	1	222	222	4e-152	434	0.977974	1	227	681	55.8	(+)	25 kDa translation elongation factor 1-beta, putative [Trypanosoma cruzi]	222
TCONS_00014587|m.453	gi|407843503|gb|EKG01440.1|	99.09	219	2	0	1	219	219	1	219	219	3e-153	436	0.995455	1	220	660	46.97	(+)	hypothetical protein TCSYLVIO_007567 [Trypanosoma cruzi]	219
TCONS_00000772|m.12	gi|407846937|gb|EKG02870.1|	99.03	206	2	0	1	206	206	1	206	206	3e-145	415	0.995169	1	207	621	47.83	(+)	hypothetical protein TCSYLVIO_006094 [Trypanosoma cruzi]	206
TCONS_00011020|m.266	gi|71407758|ref|XP_806326.1|	99.03	103	1	0	1	103	103	15	117	103	3e-64	202	0.990385	0.880342	104	312	42.31	(+)	hypothetical protein [Trypanosoma cruzi strain CL Brener]	117
TCONS_00014520|m.448	gi|71403905|ref|XP_804705.1|	99.02	205	2	0	1	205	205	1	205	205	2e-141	409	0.936073	0.697279	219	657	51.29	(+)	protein kinase [Trypanosoma cruzi strain CL Brener]	294
TCONS_00002539|m.47	gi|407835694|gb|EKF99361.1|	98.99	198	2	0	1	198	198	1	198	198	8e-141	404	1	0.961165	198	594	54.38	(-)	small GTP-binding protein Rab11, putative,Rab11 GTPase, putative [Trypanosoma cruzi]	206
TCONS_00019619|m.1122	gi|407852348|gb|EKG05891.1|	98.95	191	2	0	1	191	191	93	283	191	5e-136	394	0.994792	0.674912	192	576	52.26	(+)	hypothetical protein TCSYLVIO_003027 [Trypanosoma cruzi]	283
TCONS_00008015|m.182	gi|407842292|gb|EKG01050.1|	98.8	167	2	0	1	167	167	38	204	167	1e-114	336	0.994048	0.818627	168	504	36.9	(+)	hypothetical protein TCSYLVIO_007979 [Trypanosoma cruzi]	204
TCONS_00013634|m.376	gi|71651378|ref|XP_814368.1|	98.79	165	2	0	1	165	165	42	206	165	9e-118	343	0.993976	0.800971	166	498	44.58	(+)	hypothetical protein [Trypanosoma cruzi strain CL Brener]	206
TCONS_00002166|m.39	gi|71666575|ref|XP_820245.1|	98.69	153	2	0	1	153	153	73	225	153	1e-106	315	0.993506	0.68	154	462	53.46	(+)	p22 protein precursor [Trypanosoma cruzi strain CL Brener]	225
TCONS_00007826|m.177	gi|71414160|ref|XP_809192.1|	98.6	143	2	0	63	205	143	1	143	143	7e-97	290	0.694175	1	206	618	54.77	(+)	hypothetical protein [Trypanosoma cruzi strain CL Brener]	143
TCONS_00003777|m.81	gi|71664754|ref|XP_819354.1|	98.59	142	2	0	1	142	142	1	142	142	9e-99	293	1	0.78022	142	426	47.89	(-)	hypothetical protein [Trypanosoma cruzi strain CL Brener]	182
TCONS_00003128|m.65	gi|71650215|ref|XP_813810.1|	98.44	128	2	0	1	128	128	64	191	128	3e-87	264	0.992248	0.670157	129	387	46.51	(-)	hypothetical protein [Trypanosoma cruzi strain CL Brener]	191
TCONS_00005524|m.107	gi|71411695|ref|XP_808086.1|	98.43	127	1	1	1	127	127	1	126	126	3e-83	251	0.992188	1	128	384	60.68	(+)	hypothetical protein [Trypanosoma cruzi strain CL Brener]	126
TCONS_00000743|m.16	gi|71667361|ref|XP_820631.1|	98.17	109	2	0	1	109	109	1	109	109	7e-67	208	0.990909	1	110	330	47.88	(+)	hypothetical protein [Trypanosoma cruzi strain CL Brener]	109
TCONS_00017505|m.790	gi|557851298|gb|ESS55454.1|	98.12	160	3	0	13	172	160	30	189	160	2e-110	325	0.924855	0.846561	173	519	57.42	(-)	hypothetical protein TCDM_13074 [Trypanosoma cruzi Dm28c]	189
TCONS_00016971|m.745	gi|71406723|ref|XP_805877.1|	98.06	155	3	0	1	155	155	32	186	155	5e-106	312	0.99359	0.833333	156	468	50.85	(+)	hypothetical protein [Trypanosoma cruzi strain CL Brener]	186
TCONS_00018140|m.884	gi|407867055|gb|EKG08500.1|	97.95	195	4	0	1	195	195	21	215	195	4e-133	385	0.955882	0.906977	204	612	55.07	(+)	hypothetical protein TCSYLVIO_000352, partial [Trypanosoma cruzi]	215
TCONS_00007178|m.157	gi|71667898|ref|XP_820894.1|	97.74	133	3	0	15	147	133	1	133	133	2e-89	268	0.898649	1	148	444	40.32	(+)	ATP synthase subunit [Trypanosoma cruzi strain CL Brener]	133
TCONS_00000534|m.8	gi|71660820|ref|XP_822120.1|	97.71	175	4	0	1	175	175	12	186	175	5e-122	354	0.994318	0.94086	176	528	40.53	(+)	hypothetical protein [Trypanosoma cruzi strain CL Brener]	186
TCONS_00017837|m.845	gi|71407975|ref|XP_806419.1|	97.66	171	4	0	1	171	171	1	171	171	2e-118	344	0.994186	1	172	516	47.87	(+)	hypothetical protein [Trypanosoma cruzi strain CL Brener]	171
TCONS_00002151|m.38	gi|71409003|ref|XP_806870.1|	97.6	167	4	0	8	174	167	1	167	167	3e-113	331	0.954286	1	175	525	48.95	(+)	hypothetical protein [Trypanosoma cruzi strain CL Brener]	167
TCONS_00007179|m.156	gi|71667878|ref|XP_820884.1|	97.52	121	3	0	1	121	121	14	134	121	5e-79	241	0.991803	0.902985	122	366	45.08	(+)	hypothetical protein [Trypanosoma cruzi strain CL Brener]	134
TCONS_00014162|m.432	gi|71654521|ref|XP_815878.1|	97.48	159	4	0	1	159	159	1	159	159	6e-110	322	0.99375	1	160	480	53.12	(+)	hypothetical protein [Trypanosoma cruzi strain CL Brener]	159
TCONS_00019345|m.1086	gi|557858840|gb|ESS62309.1|	97.47	158	4	0	1	158	158	1	158	158	1e-107	320	0.913295	0.607692	173	519	61.08	(-)	hypothetical protein TCDM_10033 [Trypanosoma cruzi Dm28c]	260
TCONS_00005846|m.117	gi|407842868|gb|EKG01199.1|	97.43	816	20	1	1	815	815	89	904	816	0	1651	1	0.895719	815	2445	48.92	(+)	retrotransposon hot spot (RHS) protein, putative [Trypanosoma cruzi]	911
TCONS_00007266|m.161	gi|71414380|ref|XP_809294.1|	97.32	112	3	0	1	112	112	1	112	112	4e-69	215	1	0.811594	112	336	61.01	(+)	hypothetical protein [Trypanosoma cruzi strain CL Brener]	138
TCONS_00009726|m.223	gi|71666980|ref|XP_820444.1|	97.3	74	2	0	37	110	74	1	74	74	2e-43	147	0.666667	1	111	333	46.85	(-)	hypothetical protein [Trypanosoma cruzi strain CL Brener]	74
TCONS_00009334|m.213	gi|71659457|ref|XP_821450.1|	96.92	130	4	0	1	130	130	75	204	130	6e-86	261	0.992366	0.637255	131	393	36.39	(-)	hypothetical protein [Trypanosoma cruzi strain CL Brener]	204
TCONS_00010275|m.239	gi|71407753|ref|XP_806324.1|	96.55	87	3	0	27	113	87	1	87	87	1e-53	174	0.763158	1	114	342	50.29	(+)	hypothetical protein [Trypanosoma cruzi strain CL Brener]	87
TCONS_00016158|m.631	gi|71415863|ref|XP_809983.1|	96.49	114	4	0	1	114	114	1	114	114	2e-64	202	0.991304	1	115	345	53.62	(+)	hypothetical protein [Trypanosoma cruzi strain CL Brener]	114
TCONS_00018590|m.957	gi|1236661|gb|AAC47164.1|	96.45	141	5	0	1	141	141	59	199	141	1e-41	148	0.992958	0.708543	142	426	57.04	(+)	mucin-like glycoprotein [Trypanosoma cruzi]	199
TCONS_00017560|m.798	gi|557851474|gb|ESS55573.1|	96.45	141	5	0	1	141	141	45	185	141	2e-88	269	0.979167	0.623894	144	432	61.81	(-)	hypothetical protein TCDM_12949 [Trypanosoma cruzi Dm28c]	226
TCONS_00014063|m.415	gi|407845473|gb|EKG02314.1|	96.1	154	6	0	1	154	154	56	209	154	2e-91	276	0.993548	0.736842	155	465	56.34	(+)	mucin TcMUCII, putative [Trypanosoma cruzi]	209
TCONS_00007180|m.155	gi|71660471|ref|XP_821952.1|	95.74	188	8	0	1	188	188	1	188	188	6e-126	365	0.994709	1	189	567	47.62	(+)	hypothetical protein [Trypanosoma cruzi strain CL Brener]	188
TCONS_00015776|m.575	gi|557855256|gb|ESS59094.1|	95.43	219	10	0	1	219	219	129	347	219	2e-152	439	0.995455	0.631124	220	660	47.58	(+)	putative retrotransposon hot spot (RHS) protein [Trypanosoma cruzi Dm28c]	347
TCONS_00020282|m.1209	gi|557857534|gb|ESS61143.1|	95.33	214	9	1	20	232	213	20	233	214	1e-71	230	0.914163	0.918455	233	699	57.22	(-)	hypothetical protein TCDM_13791 [Trypanosoma cruzi Dm28c]	233
TCONS_00018675|m.982	gi|557859197|gb|ESS62643.1|	95.22	356	17	0	1	356	356	41	396	356	0	711	0.912821	0.887781	390	1170	51.79	(+)	retrotransposon hot spot (RHS) protein [Trypanosoma cruzi Dm28c]	401
TCONS_00016310|m.654	gi|557857093|gb|ESS60769.1|	95.21	167	8	0	1	167	167	1	167	167	2e-108	318	0.994048	1	168	504	55.75	(+)	hypothetical protein TCDM_11679 [Trypanosoma cruzi Dm28c]	167
TCONS_00019195|m.1072	gi|407842617|gb|EKG01133.1|	95.12	205	10	0	1	205	205	81	285	205	2e-140	406	0.995146	0.719298	206	618	49.84	(-)	hypothetical protein TCSYLVIO_007883, partial [Trypanosoma cruzi]	285
TCONS_00016411|m.670	gi|407847089|gb|EKG02984.1|	95.09	163	7	1	1	163	163	49	210	162	3e-102	304	0.993902	0.771429	164	492	50.41	(+)	hypothetical protein TCSYLVIO_005974 [Trypanosoma cruzi]	210
TCONS_00000251|m.1	gi|71649993|ref|XP_813704.1|	95.04	121	6	0	1	121	121	49	169	121	7e-74	229	0.916667	0.691429	132	396	48.99	(+)	receptor protein kinase [Trypanosoma cruzi strain CL Brener]	175
TCONS_00018750|m.997	gi|407840614|gb|EKG00529.1|	95	120	6	0	1	120	120	61	180	120	4e-60	195	0.875912	0.612245	137	411	51.82	(-)	mucin-associated surface protein (MASP), putative [Trypanosoma cruzi]	196
TCONS_00018766|m.1004	gi|407833716|gb|EKF98832.1|	94.87	156	8	0	6	161	156	47	202	156	1e-104	310	0.962963	0.772277	162	486	55.35	(-)	dispersed gene family protein 1 (DGF-1), putative, partial [Trypanosoma cruzi]	202
TCONS_00009099|m.208	gi|71415189|ref|XP_809669.1|	94.4	125	7	0	1	125	125	14	138	125	2e-78	239	0.984252	0.899281	127	381	46.46	(-)	hypothetical protein [Trypanosoma cruzi strain CL Brener]	139
TCONS_00010650|m.252	gi|71664848|ref|XP_819400.1|	93.97	116	7	0	1	116	116	65	180	116	1e-61	198	0.991453	0.644444	117	351	45.87	(+)	hypothetical protein [Trypanosoma cruzi strain CL Brener]	180
TCONS_00018387|m.919	gi|557859394|gb|ESS62829.1|	93.97	116	7	0	6	121	116	1	116	116	4e-70	217	0.95082	1	122	366	58.74	(+)	hypothetical protein TCDM_14379 [Trypanosoma cruzi Dm28c]	116
TCONS_00014520|m.450	gi|71410423|ref|XP_807506.1|	93.75	128	8	0	1	128	128	3	130	128	1e-73	227	0.977099	0.984615	131	393	48.85	(+)	hypothetical protein [Trypanosoma cruzi strain CL Brener]	130
TCONS_00014903|m.469	gi|557859196|gb|ESS62642.1|	93.57	171	11	0	1	171	171	7	177	171	4e-108	322	0.994186	0.602113	172	516	54.84	(-)	hypothetical protein TCDM_09665 [Trypanosoma cruzi Dm28c]	284
TCONS_00014066|m.417	gi|557852028|gb|ESS55964.1|	93.51	154	9	1	39	192	154	93	245	153	1e-82	258	0.766169	0.604743	201	603	49.59	(+)	hypothetical protein TCDM_12533 [Trypanosoma cruzi Dm28c]	253
TCONS_00019443|m.1098	gi|557851363|gb|ESS55497.1|	92.97	128	8	1	1	127	127	1	128	128	3e-78	238	0.992188	1	128	384	48.96	(+)	hypothetical protein TCDM_13028 [Trypanosoma cruzi Dm28c]	128
TCONS_00019287|m.1080	gi|557851741|gb|ESS55753.1|	92.79	208	15	0	5	212	208	1	208	208	6e-119	348	0.976526	1	213	639	56.18	(-)	L1Tc protein [Trypanosoma cruzi Dm28c]	208
TCONS_00016333|m.662	gi|557858023|gb|ESS61569.1|	92.61	203	15	0	19	221	203	1	203	203	2e-134	392	0.914414	0.690476	222	666	54.05	(-)	hypothetical protein TCDM_10834 [Trypanosoma cruzi Dm28c]	294
TCONS_00008268|m.188	gi|71650679|ref|XP_814033.1|	92.57	148	11	0	1	148	148	1	148	148	2e-94	285	0.993289	0.616667	149	447	45.41	(+)	GDP-mannose 4,6 dehydratase [Trypanosoma cruzi strain CL Brener]	240
TCONS_00016255|m.646	gi|407845606|gb|EKG02334.1|	92.51	187	11	1	20	203	184	19	205	187	1e-91	280	0.836364	0.846154	220	660	56.06	(+)	mucin TcMUCII, putative [Trypanosoma cruzi]	221
TCONS_00018636|m.970	gi|407843047|gb|EKG01248.1|	92.5	200	15	0	7	206	200	28	227	200	3e-131	380	0.966184	0.881057	207	621	52.82	(-)	myosin heavy chain, putative [Trypanosoma cruzi]	227
TCONS_00015912|m.597	gi|557859047|gb|ESS62503.1|	92.42	198	15	0	1	198	198	19	216	198	1e-132	384	0.994975	0.887892	199	597	55.11	(+)	hypothetical protein TCDM_09838 [Trypanosoma cruzi Dm28c]	223
TCONS_00018186|m.889	gi|557857843|gb|ESS61410.1|	92.26	168	13	0	1	168	168	62	229	168	1e-107	319	0.976744	0.730435	172	516	51.36	(+)	hypothetical protein TCDM_11004 [Trypanosoma cruzi Dm28c]	230
TCONS_00006443|m.143	gi|407865678|gb|EKG08182.1|	92.06	126	10	0	1	126	126	56	181	126	1e-76	237	0.992126	0.61165	127	381	52.23	(+)	hypothetical protein TCSYLVIO_000674, partial [Trypanosoma cruzi]	206
TCONS_00016075|m.622	gi|557851318|gb|ESS55468.1|	92.02	238	13	4	1	235	235	84	318	235	2e-137	401	0.983264	0.734375	239	717	51.46	(-)	hypothetical protein TCDM_13060 [Trypanosoma cruzi Dm28c]	320
TCONS_00014064|m.431	gi|557859585|gb|ESS63010.1|	92	100	8	0	1	100	100	1	100	100	1e-58	187	0.990099	1	101	303	54.79	(-)	hypothetical protein TCDM_09276 [Trypanosoma cruzi Dm28c]	100
TCONS_00015725|m.554	gi|71654721|ref|XP_815974.1|	91.96	112	9	0	1	112	112	1	112	112	6e-70	216	0.99115	1	113	339	55.16	(-)	trans-sialidase [Trypanosoma cruzi strain CL Brener]	112
TCONS_00008563|m.195	gi|407867552|gb|EKG08599.1|	91.89	185	15	0	20	204	185	1	185	185	3e-119	350	0.902439	0.844749	205	615	53.5	(-)	hypothetical protein TCSYLVIO_000249, partial [Trypanosoma cruzi]	219
TCONS_00019981|m.1187	gi|557859466|gb|ESS62897.1|	91.81	171	8	1	1	165	165	35	205	171	7e-83	256	0.906593	0.773756	182	546	56.04	(+)	mucin TcMUCII [Trypanosoma cruzi Dm28c]	221
TCONS_00011229|m.272	gi|557859118|gb|ESS62570.1|	91.57	178	15	0	28	205	178	46	223	178	1e-113	335	0.864078	0.798206	206	618	54.69	(-)	hypothetical protein TCDM_09775 [Trypanosoma cruzi Dm28c]	223
TCONS_00013252|m.359	gi|557858190|gb|ESS61717.1|	91.38	116	10	0	9	124	116	1	116	116	7e-70	217	0.928	1	125	375	60.8	(+)	hypothetical protein TCDM_14380 [Trypanosoma cruzi Dm28c]	116
TCONS_00020500|m.1229	gi|557856828|gb|ESS60552.1|	91.03	78	7	0	7	84	78	1	78	78	9e-34	122	0.78	0.962963	100	300	50.33	(-)	hypothetical protein TCDM_11915 [Trypanosoma cruzi Dm28c]	81
TCONS_00015776|m.576	gi|407840238|gb|EKG00461.1|	91.03	156	14	0	47	202	156	1	156	156	5e-95	288	0.760976	0.678261	205	615	55.69	(+)	trans-sialidase, putative [Trypanosoma cruzi]	230
TCONS_00011379|m.274	gi|407840351|gb|EKG00484.1|	90.77	130	12	0	1	130	130	13	142	130	8e-76	233	1	0.849673	130	390	54.36	(+)	trans-sialidase, putative, partial [Trypanosoma cruzi]	153
TCONS_00016238|m.639	gi|557851581|gb|ESS55644.1|	90.61	245	23	0	1	245	245	1	245	245	2e-157	453	0.995935	0.724852	246	738	54.07	(-)	hypothetical protein TCDM_12870 [Trypanosoma cruzi Dm28c]	338
TCONS_00017584|m.801	gi|557855546|gb|ESS59372.1|	90.54	148	14	0	8	155	148	46	193	148	5e-96	288	0.855491	0.766839	173	519	49.61	(-)	putative retrotransposon hot spot (RHS) protein [Trypanosoma cruzi Dm28c]	193
TCONS_00016345|m.666	gi|557859029|gb|ESS62486.1|	90.53	190	18	0	1	190	190	15	204	190	6e-109	322	0.994764	0.931373	191	573	56.72	(-)	surface protease GP63 [Trypanosoma cruzi Dm28c]	204
TCONS_00015727|m.548	gi|407837232|gb|EKF99692.1|	90.42	167	16	0	1	167	167	1	167	167	2e-108	319	1	0.888298	167	501	54.49	(-)	retrotransposon hot spot (RHS) protein, putative, partial [Trypanosoma cruzi]	188
TCONS_00017641|m.826	gi|407836608|gb|EKF99564.1|	90.36	166	16	0	1	166	166	1	166	166	2e-102	307	0.902174	0.688797	184	552	48.91	(-)	retrotransposon hot spot (RHS) protein, putative [Trypanosoma cruzi]	241
TCONS_00019695|m.1133	gi|71662582|ref|XP_818296.1|	90.29	103	10	0	7	109	103	7	109	103	4e-54	177	0.944954	0.691275	109	327	46.18	(+)	hypothetical protein [Trypanosoma cruzi strain CL Brener]	149
TCONS_00015478|m.509	gi|557857129|gb|ESS60799.1|	90.16	122	12	0	1	122	122	1	122	122	3e-73	226	1	0.841379	122	366	49.73	(-)	hypothetical protein TCDM_14339 [Trypanosoma cruzi Dm28c]	145
TCONS_00016952|m.740	gi|407839555|gb|EKG00332.1|	90.07	302	30	0	1	302	302	53	354	302	0	535	1	0.762626	302	906	51.66	(-)	retrotransposon hot spot (RHS) protein, putative [Trypanosoma cruzi]	396
TCONS_00013440|m.367	gi|71662264|ref|XP_818141.1|	90.07	151	13	1	1	151	151	1	149	149	6e-84	257	0.993421	0.73399	152	456	54.61	(-)	hypothetical protein [Trypanosoma cruzi strain CL Brener]	203
TCONS_00018933|m.1029	gi|71404201|ref|XP_804827.1|	90	110	10	1	1	110	110	7	115	109	2e-64	202	0.982143	0.939655	112	336	50.3	(+)	hypothetical protein [Trypanosoma cruzi strain CL Brener]	116
TCONS_00013693|m.383	gi|71413370|ref|XP_808827.1|	89.83	177	18	0	3	179	177	17	193	177	1e-96	290	0.983333	0.917098	180	540	55.56	(+)	hypothetical protein [Trypanosoma cruzi strain CL Brener]	193
TCONS_00015729|m.550	gi|407850591|gb|EKG04929.1|	89.58	192	20	0	1	192	192	7	198	192	3e-122	356	0.989691	0.941176	194	582	54.64	(-)	trans-sialidase, putative [Trypanosoma cruzi]	204
TCONS_00020107|m.1197	gi|407850222|gb|EKG04690.1|	89.31	159	17	0	42	200	159	20	178	159	1e-96	291	0.791045	0.760766	201	603	51.24	(+)	trans-sialidase, putative, partial [Trypanosoma cruzi]	209
TCONS_00004792|m.90	gi|71666200|ref|XP_820062.1|	88.98	581	49	1	1	566	566	154	734	581	0	1019	1	0.646993	566	1698	53.36	(-)	trans-sialidase [Trypanosoma cruzi strain CL Brener]	898
TCONS_00015911|m.602	gi|71665212|ref|XP_819578.1|	88.89	81	8	1	1	80	80	1	81	81	2e-43	150	0.714286	0.613636	112	336	48.51	(+)	hypothetical protein [Trypanosoma cruzi strain CL Brener]	132
TCONS_00018590|m.956	gi|407851607|gb|EKG05431.1|	88.81	143	16	0	1	143	143	12	154	143	3e-87	265	0.993056	0.777174	144	432	51.62	(+)	hypothetical protein TCSYLVIO_003492 [Trypanosoma cruzi]	184
TCONS_00019354|m.1089	gi|71657745|ref|XP_817383.1|	88.78	205	22	1	1	204	204	133	337	205	4e-104	315	0.995122	0.608309	205	615	53.5	(-)	mucin TcMUCII [Trypanosoma cruzi strain CL Brener]	337
TCONS_00016264|m.647	gi|557856819|gb|ESS60545.1|	88.57	105	12	0	38	142	105	1	105	105	2e-60	193	0.734266	1	143	429	48.95	(+)	hypothetical protein TCDM_13960 [Trypanosoma cruzi Dm28c]	105
TCONS_00018728|m.991	gi|407842176|gb|EKG01004.1|	88.56	271	27	4	39	307	269	1	269	269	2e-155	448	0.876221	0.985348	307	921	53.42	(+)	trans-sialidase, putative [Trypanosoma cruzi]	273
TCONS_00014904|m.463	gi|557857813|gb|ESS61384.1|	88.42	190	22	0	1	190	190	17	206	190	1e-113	337	0.994764	0.685921	191	573	56.89	(-)	hypothetical protein TCDM_11034 [Trypanosoma cruzi Dm28c]	277
TCONS_00016835|m.710	gi|407867645|gb|EKG08612.1|	88.41	138	16	0	50	187	138	73	210	138	9e-81	251	0.734043	0.657143	188	564	55.67	(+)	trans-sialidase, putative, partial [Trypanosoma cruzi]	210
TCONS_00015932|m.609	gi|71662582|ref|XP_818296.1|	88.39	112	13	0	7	118	112	7	118	112	2e-58	188	0.941176	0.751678	119	357	46.78	(+)	hypothetical protein [Trypanosoma cruzi strain CL Brener]	149
TCONS_00018475|m.926	gi|71402849|ref|XP_804288.1|	88.29	111	9	3	1	110	110	31	138	108	1e-55	182	0.780142	0.782609	141	423	58.87	(-)	ATPase [Trypanosoma cruzi strain CL Brener]	138
TCONS_00019837|m.1155	gi|557859523|gb|ESS62950.1|	88.27	179	20	1	1	178	178	46	224	179	6e-106	315	0.994413	0.799107	179	537	53.63	(+)	hypothetical protein TCDM_09303 [Trypanosoma cruzi Dm28c]	224
TCONS_00018489|m.932	gi|71404201|ref|XP_804827.1|	88.18	110	13	0	1	110	110	7	116	110	7e-64	201	0.990991	0.948276	111	333	50.75	(+)	hypothetical protein [Trypanosoma cruzi strain CL Brener]	116
TCONS_00019081|m.1059	gi|407851607|gb|EKG05431.1|	88.11	143	17	0	1	143	143	12	154	143	3e-85	259	0.993056	0.777174	144	432	51.62	(+)	hypothetical protein TCSYLVIO_003492 [Trypanosoma cruzi]	184
TCONS_00013874|m.399	gi|557851567|gb|ESS55634.1|	88.08	151	18	0	1	151	151	1	151	151	1e-88	271	0.857955	0.611336	176	528	56.44	(+)	hypothetical protein TCDM_12883 [Trypanosoma cruzi Dm28c]	247
TCONS_00018635|m.973	gi|407867645|gb|EKG08612.1|	88.03	142	17	0	46	187	142	69	210	142	1e-84	260	0.755319	0.67619	188	564	55.67	(-)	trans-sialidase, putative, partial [Trypanosoma cruzi]	210
TCONS_00018942|m.1034	gi|557856557|gb|ESS60332.1|	87.93	174	21	0	1	174	174	1	174	174	7e-103	307	1	0.710204	174	522	54.79	(-)	hypothetical protein TCDM_12148 [Trypanosoma cruzi Dm28c]	245
TCONS_00009433|m.216	gi|557851841|gb|ESS55826.1|	87.77	139	16	1	45	182	138	1	139	139	2e-68	217	0.758242	0.92053	182	546	54.76	(-)	hypothetical protein TCDM_12681 [Trypanosoma cruzi Dm28c]	151
TCONS_00018186|m.888	gi|71414853|ref|XP_809513.1|	87.63	186	19	1	1	186	186	1	182	182	4e-109	324	0.96875	0.755187	192	576	55.56	(+)	hypothetical protein [Trypanosoma cruzi strain CL Brener]	241
TCONS_00018749|m.1002	gi|557857172|gb|ESS60835.1|	87.61	113	11	2	7	117	111	9	120	112	2e-47	160	0.940678	0.933333	118	354	59.04	(-)	hypothetical protein TCDM_14220 [Trypanosoma cruzi Dm28c]	120
TCONS_00017560|m.797	gi|407845268|gb|EKG02276.1|	87.46	287	36	0	1	287	287	1	287	287	3e-175	498	0.99308	1	289	867	59.17	(-)	hypothetical protein TCSYLVIO_006702, partial [Trypanosoma cruzi]	287
TCONS_00018079|m.874	gi|407838494|gb|EKG00075.1|	87.32	142	15	1	10	151	142	1	139	139	4e-82	252	0.797753	0.847561	178	534	51.5	(-)	trans-sialidase, putative [Trypanosoma cruzi]	164
TCONS_00005849|m.119	gi|407867645|gb|EKG08612.1|	87.32	142	18	0	46	187	142	69	210	142	4e-82	254	0.755319	0.67619	188	564	55.5	(-)	trans-sialidase, putative, partial [Trypanosoma cruzi]	210
TCONS_00017645|m.832	gi|71404201|ref|XP_804827.1|	87.27	110	14	0	1	110	110	7	116	110	1e-62	198	0.932203	0.948276	118	354	49.72	(-)	hypothetical protein [Trypanosoma cruzi strain CL Brener]	116
TCONS_00016952|m.742	gi|71404201|ref|XP_804827.1|	87.25	102	13	0	1	102	102	15	116	102	2e-57	184	0.990291	0.87931	103	309	48.22	(-)	hypothetical protein [Trypanosoma cruzi strain CL Brener]	116
TCONS_00014503|m.447	gi|557858851|gb|ESS62320.1|	87.04	108	14	0	1	108	108	1	108	108	3e-63	200	0.981818	0.734694	110	330	49.39	(+)	hypothetical protein TCDM_14338 [Trypanosoma cruzi Dm28c]	147
TCONS_00016835|m.712	gi|407842541|gb|EKG01111.1|	86.79	159	21	0	1	159	159	75	233	159	2e-90	275	0.99375	0.682403	160	480	52.5	(-)	hypothetical protein TCSYLVIO_007907 [Trypanosoma cruzi]	233
TCONS_00018613|m.968	gi|557850614|gb|ESS55026.1|	86.71	173	22	1	1	173	173	31	202	172	3e-82	256	0.910526	0.677165	190	570	60.18	(+)	hypothetical protein TCDM_13528 [Trypanosoma cruzi Dm28c]	254
TCONS_00019249|m.1076	gi|407867645|gb|EKG08612.1|	86.62	142	19	0	46	187	142	69	210	142	4e-82	254	0.755319	0.67619	188	564	55.32	(-)	trans-sialidase, putative, partial [Trypanosoma cruzi]	210
TCONS_00017264|m.760	gi|557857813|gb|ESS61384.1|	86.47	207	26	2	1	206	206	1	206	206	9e-120	353	0.995169	0.743682	207	621	55.56	(+)	hypothetical protein TCDM_11034 [Trypanosoma cruzi Dm28c]	277
TCONS_00018548|m.941	gi|407836729|gb|EKF99584.1|	86.46	192	26	0	1	192	192	20	211	192	2e-110	327	0.994819	0.853333	193	579	46.11	(+)	retrotransposon hot spot (RHS) protein, putative, partial [Trypanosoma cruzi]	225
TCONS_00015390|m.499	gi|407831708|gb|EKF98236.1|	86.34	183	21	2	1	182	182	1	180	180	3e-103	309	0.95288	0.743802	191	573	50.44	(+)	retrotransposon hot spot (RHS) protein, putative, partial [Trypanosoma cruzi]	242
TCONS_00019834|m.1158	gi|407842212|gb|EKG01015.1|	86.18	152	13	1	28	171	144	88	239	152	1e-56	189	0.822857	0.635983	175	525	59.24	(+)	mucin TcMUC, putative, partial [Trypanosoma cruzi]	239
TCONS_00013440|m.370	gi|557858851|gb|ESS62320.1|	86.11	108	15	0	1	108	108	1	108	108	2e-61	196	0.981818	0.734694	110	330	50	(-)	hypothetical protein TCDM_14338 [Trypanosoma cruzi Dm28c]	147
TCONS_00020261|m.1205	gi|71649389|ref|XP_813421.1|	86.07	488	63	3	1	485	485	1	486	486	0	815	1	0.651475	485	1455	51.07	(-)	trans-sialidase [Trypanosoma cruzi strain CL Brener]	746
TCONS_00017482|m.782	gi|557851841|gb|ESS55826.1|	86.01	143	16	2	14	152	139	2	144	143	3e-69	221	0.609649	0.94702	228	684	53.36	(-)	hypothetical protein TCDM_12681 [Trypanosoma cruzi Dm28c]	151
TCONS_00011379|m.273	gi|407842693|gb|EKG01156.1|	85.98	164	21	2	1	163	163	1	163	163	4e-92	280	0.958824	0.641732	170	510	52.65	(+)	trans-sialidase, putative, partial [Trypanosoma cruzi]	254
TCONS_00015729|m.551	gi|407834890|gb|EKF99059.1|	85.8	169	9	3	1	168	168	20	174	155	5e-94	284	0.96	0.741627	175	525	51.71	(+)	hypothetical protein TCSYLVIO_010032, partial [Trypanosoma cruzi]	209
TCONS_00017381|m.778	gi|557858614|gb|ESS62101.1|	85.71	147	20	1	1	147	147	22	167	146	2e-74	233	1	0.698565	147	441	50.57	(-)	hypothetical protein TCDM_10268 [Trypanosoma cruzi Dm28c]	209
TCONS_00011580|m.281	gi|557854794|gb|ESS58666.1|	85.71	133	17	1	1	133	133	1	131	131	3e-72	226	1	0.609302	133	399	56.39	(+)	trans-sialidase [Trypanosoma cruzi Dm28c]	215
TCONS_00018475|m.923	gi|407845527|gb|EKG02321.1|	85.62	160	23	0	1	160	160	13	172	160	3e-92	281	0.898876	0.655738	178	534	56.37	(+)	hypothetical protein TCSYLVIO_006657 [Trypanosoma cruzi]	244
TCONS_00018591|m.959	gi|71667467|ref|XP_820682.1|	85.38	130	18	1	38	166	129	6	135	130	2e-63	202	0.772455	0.962963	167	501	56.29	(+)	hypothetical protein [Trypanosoma cruzi strain CL Brener]	135
TCONS_00015543|m.521	gi|557855259|gb|ESS59097.1|	85.29	136	18	1	7	142	136	81	214	134	2e-69	220	0.951049	0.626168	143	429	57.58	(+)	hypothetical protein TCDM_14164 [Trypanosoma cruzi Dm28c]	214
TCONS_00013823|m.394	gi|557850423|gb|ESS54923.1|	85.23	88	12	1	17	103	87	1	88	88	1e-42	146	0.836538	1	104	312	51.92	(+)	hypothetical protein TCDM_13647 [Trypanosoma cruzi Dm28c]	88
TCONS_00015730|m.562	gi|407867645|gb|EKG08612.1|	85.21	142	21	0	46	187	142	69	210	142	4e-80	249	0.755319	0.67619	188	564	56.21	(+)	trans-sialidase, putative, partial [Trypanosoma cruzi]	210
TCONS_00019973|m.1179	gi|407839653|gb|EKG00350.1|	85.14	148	22	0	1	148	148	41	188	148	4e-88	267	0.993289	0.787234	149	447	48.1	(-)	retrotransposon hot spot (RHS) protein, putative [Trypanosoma cruzi]	188
TCONS_00018158|m.886	gi|557859108|gb|ESS62560.1|	85.11	94	11	2	10	103	94	1	91	91	2e-43	148	0.903846	0.978495	104	312	52.24	(-)	hypothetical protein TCDM_09764 [Trypanosoma cruzi Dm28c]	93
TCONS_00002747|m.59	gi|407424641|gb|EKF39075.1|	84.97	193	28	1	1	193	193	39	230	192	2e-92	281	0.994845	0.834783	194	582	52.75	(-)	hypothetical protein MOQ_000702 [Trypanosoma cruzi marinkellei]	230
TCONS_00016507|m.679	gi|71653006|ref|XP_815148.1|	84.6	604	87	5	28	628	601	1	601	601	0	1014	0.957006	0.681406	628	1884	51.96	(+)	trans-sialidase [Trypanosoma cruzi strain CL Brener]	882
TCONS_00006443|m.141	gi|407847876|gb|EKG03453.1|	84.42	154	23	1	1	153	153	44	197	154	2e-81	252	0.993506	0.678414	154	462	51.95	(+)	target of rapamycin (TOR) kinase 1, putative [Trypanosoma cruzi]	227
TCONS_00016943|m.738	gi|407837655|gb|EKF99806.1|	84.33	134	20	1	1	133	133	73	206	134	1e-61	199	0.992537	0.609091	134	402	60.45	(+)	mucin-associated surface protein (MASP), putative, partial [Trypanosoma cruzi]	220
TCONS_00017257|m.759	gi|71404201|ref|XP_804827.1|	84.31	102	16	0	1	102	102	15	116	102	1e-55	180	0.990291	0.87931	103	309	48.22	(+)	hypothetical protein [Trypanosoma cruzi strain CL Brener]	116
TCONS_00014045|m.413	gi|557858851|gb|ESS62320.1|	84.26	108	17	0	1	108	108	1	108	108	2e-60	193	0.981818	0.734694	110	330	49.7	(+)	hypothetical protein TCDM_14338 [Trypanosoma cruzi Dm28c]	147
TCONS_00015730|m.561	gi|557858136|gb|ESS61668.1|	84.21	190	30	0	1	190	190	16	205	190	1e-106	319	0.994764	0.676157	191	573	56.54	(+)	hypothetical protein TCDM_10719 [Trypanosoma cruzi Dm28c]	281
TCONS_00018557|m.949	gi|557856600|gb|ESS60366.1|	84.13	208	33	0	1	208	208	88	295	208	1e-119	353	0.995215	0.705085	209	627	50.56	(-)	hypothetical protein TCDM_12115 [Trypanosoma cruzi Dm28c]	295
TCONS_00016582|m.699	gi|71402800|ref|XP_804268.1|	84.11	107	17	0	1	107	107	1	107	107	1e-57	186	0.856	0.877049	125	375	51.47	(-)	hypothetical protein Tc00.1047053504491.10 [Trypanosoma cruzi strain CL Brener]	122
TCONS_00005852|m.115	gi|407838865|gb|EKG00196.1|	84.02	169	27	0	48	216	169	112	280	169	6e-97	296	0.778802	0.601423	217	651	53.76	(+)	hypothetical protein TCSYLVIO_008875 [Trypanosoma cruzi]	281
TCONS_00017853|m.848	gi|407868331|gb|EKG08826.1|	83.97	131	20	1	1	130	130	18	148	131	2e-66	211	1	0.648515	130	390	55.13	(+)	hypothetical protein TCSYLVIO_000017, partial [Trypanosoma cruzi]	202
TCONS_00013874|m.402	gi|557852020|gb|ESS55958.1|	83.81	105	17	0	3	107	105	1	105	105	4e-56	181	0.972222	1	108	324	47.22	(+)	hypothetical protein TCDM_13962 [Trypanosoma cruzi Dm28c]	105
TCONS_00019809|m.1154	gi|407851039|gb|EKG05168.1|	83.78	222	30	3	1	219	219	1	219	219	6e-127	370	0.995455	1	220	660	57.27	(+)	hypothetical protein TCSYLVIO_003762 [Trypanosoma cruzi]	219
TCONS_00015366|m.493	gi|557859162|gb|ESS62611.1|	83.51	188	31	0	1	188	188	66	253	188	8e-107	318	0.994709	0.743083	189	567	56.26	(-)	hypothetical protein TCDM_09719 [Trypanosoma cruzi Dm28c]	253
TCONS_00016100|m.628	gi|71661783|ref|XP_817907.1|	83.33	156	24	1	1	156	156	1	154	154	3e-85	260	0.825397	0.987179	189	567	50.62	(-)	hypothetical protein [Trypanosoma cruzi strain CL Brener]	156
TCONS_00004792|m.100	gi|557851240|gb|ESS55416.1|	83.18	107	15	1	1	107	107	1	104	104	6e-54	175	0.990741	1	108	324	51.39	(+)	hypothetical protein TCDM_13115 [Trypanosoma cruzi Dm28c]	104
TCONS_00018942|m.1033	gi|407840514|gb|EKG00516.1|	83.12	237	39	1	3	239	237	112	347	236	6e-126	373	0.9875	0.680115	240	720	54.03	(-)	hypothetical protein TCSYLVIO_008534, partial [Trypanosoma cruzi]	347
TCONS_00013028|m.333	gi|557857162|gb|ESS60826.1|	82.94	170	27	2	1	169	169	30	198	169	2e-75	236	0.976879	0.840796	173	519	59.15	(+)	mucin TcMUCII [Trypanosoma cruzi Dm28c]	201
TCONS_00012227|m.304	gi|557857640|gb|ESS61235.1|	82.61	138	14	1	18	145	128	69	206	138	1e-31	123	0.876712	0.669903	146	438	59.36	(-)	hypothetical protein TCDM_11192 [Trypanosoma cruzi Dm28c]	206
TCONS_00012227|m.301	gi|71660578|ref|XP_822005.1|	82.46	211	35	1	1	209	209	1	211	211	5e-115	343	0.995238	0.608069	210	630	56.51	(-)	hypothetical protein [Trypanosoma cruzi strain CL Brener]	347
TCONS_00016892|m.725	gi|557857344|gb|ESS60980.1|	82.35	255	44	1	1	255	255	39	292	254	1e-106	323	1	0.808917	255	765	51.11	(-)	mucin-associated surface protein (MASP) [Trypanosoma cruzi Dm28c]	314
TCONS_00015478|m.505	gi|557850835|gb|ESS55154.1|	82.2	191	27	1	1	184	184	1	191	191	1e-103	308	0.994595	1	185	555	57.12	(-)	hypothetical protein TCDM_13864 [Trypanosoma cruzi Dm28c]	191
TCONS_00020522|m.1232	gi|557858558|gb|ESS62049.1|	82.17	129	23	0	2	130	129	7	135	129	2e-68	214	0.984733	0.955556	131	393	51.4	(+)	trans-sialidase [Trypanosoma cruzi Dm28c]	135
TCONS_00018557|m.950	gi|557859047|gb|ESS62503.1|	82.14	196	22	1	3	185	183	21	216	196	8e-112	330	0.983871	0.878924	186	558	54.3	(+)	hypothetical protein TCDM_09838 [Trypanosoma cruzi Dm28c]	223
TCONS_00018558|m.946	gi|557858807|gb|ESS62279.1|	81.88	160	24	2	60	219	160	82	236	155	3e-79	249	0.727273	0.65678	220	660	54.7	(-)	mucin TcMUCII [Trypanosoma cruzi Dm28c]	236
TCONS_00019834|m.1160	gi|557857715|gb|ESS61299.1|	81.82	88	15	1	30	117	88	11	97	87	1e-36	131	0.739496	0.87	119	357	58.26	(+)	hypothetical protein TCDM_11115 [Trypanosoma cruzi Dm28c]	100
TCONS_00019926|m.1173	gi|407840351|gb|EKG00484.1|	81.21	149	15	2	10	146	137	6	153	148	1e-75	235	0.810651	0.96732	169	507	56.02	(+)	trans-sialidase, putative, partial [Trypanosoma cruzi]	153
TCONS_00018558|m.947	gi|71414363|ref|XP_809286.1|	80.93	194	32	3	2	190	189	1	194	194	7e-68	217	0.984375	0.994872	192	576	57.64	(-)	mucin TcMUCII [Trypanosoma cruzi strain CL Brener]	195
TCONS_00015748|m.566	gi|407833431|gb|EKF98774.1|	80.92	152	28	1	18	168	151	1	152	152	8e-72	228	0.872832	0.652361	173	519	52.41	(-)	mucin TcMUCII , putative [Trypanosoma cruzi]	233
TCONS_00019794|m.1152	gi|557859944|gb|ESS63351.1|	80.87	115	19	3	1	114	114	54	166	113	2e-46	158	0.991304	0.680723	115	345	60.29	(+)	hypothetical protein TCDM_08843 [Trypanosoma cruzi Dm28c]	166
TCONS_00020842|m.1256	gi|407851607|gb|EKG05431.1|	80.8	125	24	0	1	125	125	28	152	125	3e-68	217	0.748503	0.679348	167	501	49.7	(+)	hypothetical protein TCSYLVIO_003492 [Trypanosoma cruzi]	184
TCONS_00017645|m.828	gi|557857896|gb|ESS61457.1|	80.65	124	24	0	36	159	124	44	167	124	2e-60	196	0.775	0.72093	160	480	57.5	(+)	hypothetical protein TCDM_10965 [Trypanosoma cruzi Dm28c]	172
TCONS_00018347|m.911	gi|557852250|gb|ESS56176.1|	80.45	133	24	1	14	144	131	1	133	133	1e-59	193	0.903448	0.886667	145	435	57.01	(-)	hypothetical protein TCDM_12506 [Trypanosoma cruzi Dm28c]	150
TCONS_00018558|m.945	gi|557857162|gb|ESS60826.1|	80.1	206	36	2	28	233	206	1	201	201	3e-95	289	0.869198	1	237	711	56.4	(-)	mucin TcMUCII [Trypanosoma cruzi Dm28c]	201
TCONS_00016230|m.636	gi|71405427|ref|XP_805333.1|	79.88	164	32	1	1	163	163	1	164	164	9e-85	259	0.993902	0.854167	164	492	53.25	(-)	hypothetical protein [Trypanosoma cruzi strain CL Brener]	192
TCONS_00016023|m.616	gi|557850463|gb|ESS54944.1|	79.88	164	33	0	4	167	164	48	211	164	6e-89	272	0.97619	0.66129	168	504	59.72	(-)	hypothetical protein TCDM_13623 [Trypanosoma cruzi Dm28c]	248
TCONS_00019035|m.1042	gi|407849496|gb|EKG04221.1|	79.84	129	26	0	5	133	129	7	135	129	9e-67	213	0.969925	0.620192	133	399	56.64	(-)	hypothetical protein TCSYLVIO_004723 [Trypanosoma cruzi]	208
TCONS_00015816|m.585	gi|71406419|ref|XP_805749.1|	79.06	234	47	1	1	232	232	17	250	234	9e-117	346	0.987234	0.936	235	705	54.61	(+)	hypothetical protein [Trypanosoma cruzi strain CL Brener]	250
TCONS_00020018|m.1192	gi|557851434|gb|ESS55544.1|	79.05	148	31	0	4	151	148	48	195	148	1e-68	219	0.973684	0.619247	152	456	58.77	(-)	dispersed protein family protein 1 (DGF-1) [Trypanosoma cruzi Dm28c]	239
TCONS_00020264|m.1208	gi|557857536|gb|ESS61144.1|	78.81	118	23	2	1	118	118	1	116	116	1e-55	181	0.991597	0.928	119	357	49.86	(+)	hypothetical protein TCDM_11280 [Trypanosoma cruzi Dm28c]	125
TCONS_00019476|m.1105	gi|557857190|gb|ESS60850.1|	78.42	139	26	2	13	148	136	71	208	138	2e-57	189	0.906667	0.663462	150	450	56	(+)	mucin TcMUC [Trypanosoma cruzi Dm28c]	208
TCONS_00015675|m.543	gi|71414363|ref|XP_809286.1|	78.35	194	38	2	2	191	190	1	194	194	1e-69	222	0.984456	0.994872	193	579	57.69	(+)	mucin TcMUCII [Trypanosoma cruzi strain CL Brener]	195
TCONS_00016333|m.663	gi|557856907|gb|ESS60614.1|	78.26	138	29	1	4	140	137	25	162	138	1e-64	207	0.845679	0.766667	162	486	51.23	(+)	hypothetical protein TCDM_11848 [Trypanosoma cruzi Dm28c]	180
TCONS_00014385|m.444	gi|71656630|ref|XP_816859.1|	77.56	205	37	1	1	205	205	1	196	196	3e-50	174	0.923423	0.924528	222	666	57.81	(+)	mucin TcMUCII [Trypanosoma cruzi strain CL Brener]	212
TCONS_00013204|m.355	gi|557857162|gb|ESS60826.1|	77.14	175	37	2	1	175	175	29	200	172	2e-70	223	0.988701	0.855721	177	531	58	(+)	mucin TcMUCII [Trypanosoma cruzi Dm28c]	201
TCONS_00019360|m.1093	gi|71408177|ref|XP_806508.1|	76.72	116	24	1	1	113	113	24	139	116	2e-53	176	0.991228	0.655367	114	342	58.77	(+)	hypothetical protein [Trypanosoma cruzi strain CL Brener]	177
TCONS_00012227|m.302	gi|71659375|ref|XP_821410.1|	76.69	163	27	2	41	192	152	46	208	163	7e-61	200	0.787565	0.783654	193	579	56.82	(+)	mucin TcMUCII [Trypanosoma cruzi strain CL Brener]	208
TCONS_00016866|m.718	gi|71402800|ref|XP_804268.1|	76.67	120	27	1	1	119	119	1	120	120	9e-59	189	0.952	0.983607	125	375	52.8	(+)	hypothetical protein Tc00.1047053504491.10 [Trypanosoma cruzi strain CL Brener]	122
TCONS_00015812|m.591	gi|557852250|gb|ESS56176.1|	76.38	127	21	1	5	131	127	33	150	118	5e-56	183	0.962121	0.786667	132	396	56.94	(-)	hypothetical protein TCDM_12506 [Trypanosoma cruzi Dm28c]	150
TCONS_00015611|m.532	gi|407864514|gb|EKG07961.1|	76.14	197	34	2	1	185	185	49	244	196	2e-91	281	0.848624	0.771654	218	654	55.66	(+)	hypothetical protein TCSYLVIO_000904, partial [Trypanosoma cruzi]	254
TCONS_00013329|m.362	gi|71665527|ref|XP_819732.1|	75.94	133	31	1	1	133	133	1	132	132	3e-64	203	0.992537	1	134	402	54.98	(-)	retrotransposon hot spot (RHS) protein [Trypanosoma cruzi strain CL Brener]	132
TCONS_00014268|m.439	gi|407845527|gb|EKG02321.1|	75.8	157	36	1	1	155	155	13	169	157	3e-74	234	0.99359	0.643443	156	468	57.48	(+)	hypothetical protein TCSYLVIO_006657 [Trypanosoma cruzi]	244
TCONS_00018996|m.1038	gi|71408177|ref|XP_806508.1|	75.65	115	25	1	1	112	112	24	138	115	2e-50	169	0.982456	0.649718	114	342	56.43	(+)	hypothetical protein [Trypanosoma cruzi strain CL Brener]	177
TCONS_00018844|m.1006	gi|407409227|gb|EKF32223.1|	75.51	196	48	0	1	196	196	51	246	196	9e-96	291	0.994924	0.796748	197	591	53.98	(+)	hypothetical protein MOQ_003930 [Trypanosoma cruzi marinkellei]	246
TCONS_00017663|m.836	gi|407832039|gb|EKF98303.1|	75.17	149	36	1	2	150	149	3	150	148	3e-73	229	0.993333	0.732673	150	450	52.22	(+)	trans-sialidase, putative [Trypanosoma cruzi]	202
TCONS_00013819|m.396	gi|557857190|gb|ESS60850.1|	74.34	152	34	2	1	150	150	39	187	149	6e-63	204	0.925926	0.716346	162	486	56.79	(+)	mucin TcMUC [Trypanosoma cruzi Dm28c]	208
TCONS_00019174|m.1069	gi|557863909|gb|ESS67190.1|	73.81	168	41	3	1	166	166	74	240	167	5e-71	226	0.994012	0.695833	167	501	54.89	(+)	hypothetical protein TCDM_04096 [Trypanosoma cruzi Dm28c]	240
TCONS_00019057|m.1055	gi|407840146|gb|EKG00441.1|	73.3	221	50	3	10	224	215	106	323	218	2e-104	318	0.959821	0.624642	224	672	52.68	(-)	trans-sialidase, putative, partial [Trypanosoma cruzi]	349
TCONS_00018502|m.937	gi|407848624|gb|EKG03749.1|	73.19	235	44	2	38	253	216	2	236	235	9e-106	320	0.694534	0.995763	311	933	57.77	(-)	trans-sialidase , putative, partial [Trypanosoma cruzi]	236
TCONS_00015745|m.568	gi|557857134|gb|ESS60803.1|	72.73	275	29	1	1	229	229	1	275	275	5e-126	370	0.995652	1	230	690	57.97	(-)	hypothetical protein TCDM_11649 [Trypanosoma cruzi Dm28c]	275
TCONS_00016238|m.643	gi|557851240|gb|ESS55416.1|	72.73	88	22	1	1	88	88	1	86	86	4e-33	122	0.8	0.826923	110	330	50	(+)	hypothetical protein TCDM_13115 [Trypanosoma cruzi Dm28c]	104
TCONS_00003768|m.80	gi|71408177|ref|XP_806508.1|	72.41	116	29	1	1	113	113	24	139	116	2e-48	164	0.991228	0.655367	114	342	57.89	(+)	hypothetical protein [Trypanosoma cruzi strain CL Brener]	177
TCONS_00016938|m.733	gi|71655938|ref|XP_816524.1|	72.13	122	27	1	11	132	122	73	187	115	3e-26	108	0.917293	0.614973	133	399	58.15	(-)	mucin TcMUCII [Trypanosoma cruzi strain CL Brener]	187
TCONS_00018844|m.1010	gi|557851240|gb|ESS55416.1|	72.09	86	24	0	1	86	86	1	86	86	2e-33	122	0.796296	0.826923	108	324	52.78	(+)	hypothetical protein TCDM_13115 [Trypanosoma cruzi Dm28c]	104
TCONS_00017641|m.825	gi|407860764|gb|EKG07481.1|	71.76	393	49	6	1	392	392	2	333	332	5e-174	503	1	0.885333	392	1176	49.96	(-)	hypothetical protein TCSYLVIO_001397, partial [Trypanosoma cruzi]	375
TCONS_00018067|m.872	gi|557858889|gb|ESS62355.1|	71.15	156	24	3	3	137	135	49	204	156	1e-40	145	0.985401	0.764706	137	411	51.09	(+)	mucin TcMUCII [Trypanosoma cruzi Dm28c]	204
TCONS_00015377|m.497	gi|71666373|ref|XP_820146.1|	69.7	132	39	1	1	131	131	1	132	132	1e-50	171	0.803681	0.897959	163	489	53.17	(-)	hypothetical protein [Trypanosoma cruzi strain CL Brener]	147
TCONS_00017645|m.830	gi|557851369|gb|ESS55501.1|	69.34	137	37	2	1	132	132	54	190	137	9e-46	159	0.942857	0.617117	140	420	55.24	(-)	trans-sialidase [Trypanosoma cruzi Dm28c]	222
TCONS_00014023|m.408	gi|557850364|gb|ESS54891.1|	68.94	161	41	3	14	171	158	62	216	155	6e-61	199	0.918605	0.717593	172	516	56.59	(-)	hypothetical protein TCDM_13688 [Trypanosoma cruzi Dm28c]	216
TCONS_00016238|m.641	gi|407837580|gb|EKF99794.1|	68.92	148	30	3	1	137	137	1	143	143	8e-52	173	0.992754	0.836257	138	414	54.11	(-)	hypothetical protein TCSYLVIO_009282 [Trypanosoma cruzi]	171
TCONS_00019466|m.1101	gi|557857162|gb|ESS60826.1|	68.82	186	44	4	9	182	174	17	200	184	3e-58	193	0.945652	0.915423	184	552	54.89	(-)	mucin TcMUCII [Trypanosoma cruzi Dm28c]	201
TCONS_00016689|m.701	gi|71409663|ref|XP_807164.1|	68.51	181	50	2	20	198	179	21	196	176	4e-47	164	0.895	0.893401	200	600	55.5	(+)	mucin TcMUCII [Trypanosoma cruzi strain CL Brener]	197
TCONS_00015745|m.569	gi|71418767|ref|XP_810963.1|	68.46	130	9	2	20	145	126	33	134	102	8e-40	143	0.863014	0.610778	146	438	56.96	(+)	hypothetical protein [Trypanosoma cruzi strain CL Brener]	167
TCONS_00014066|m.418	gi|71409663|ref|XP_807164.1|	68.13	182	48	2	20	196	177	21	197	177	2e-49	170	0.898477	0.898477	197	591	55.84	(+)	mucin TcMUCII [Trypanosoma cruzi strain CL Brener]	197
TCONS_00014385|m.443	gi|407836611|gb|EKF99565.1|	68.09	235	56	5	1	224	224	1	227	227	8e-95	290	0.99115	0.904382	226	678	52.73	(-)	hypothetical protein TCSYLVIO_009514 [Trypanosoma cruzi]	251
TCONS_00018133|m.880	gi|557850338|gb|ESS54877.1|	67.74	124	38	1	23	146	124	2	123	122	8e-38	138	0.843537	0.685393	147	441	59.86	(+)	hypothetical protein TCDM_13704 [Trypanosoma cruzi Dm28c]	178
TCONS_00011580|m.278	gi|557857283|gb|ESS60929.1|	67.66	201	57	5	1	199	199	34	228	195	1e-74	237	0.995	0.8125	200	600	54.83	(+)	hypothetical protein TCDM_11521 [Trypanosoma cruzi Dm28c]	240
TCONS_00018347|m.913	gi|557851863|gb|ESS55842.1|	67.14	70	22	1	1	69	69	1	70	70	7e-19	85.1	0.6	0.843373	115	345	54.78	(+)	mucin-associated surface protein (MASP) [Trypanosoma cruzi Dm28c]	83
TCONS_00015377|m.498	gi|557850364|gb|ESS54891.1|	65.7	172	43	3	1	160	160	49	216	168	2e-60	197	0.993789	0.777778	161	483	55.9	(-)	hypothetical protein TCDM_13688 [Trypanosoma cruzi Dm28c]	216
TCONS_00011580|m.280	gi|71658873|ref|XP_821163.1|	65.68	169	43	3	1	162	162	2	162	161	2e-55	183	0.993865	0.993827	163	489	58.9	(-)	hypothetical protein Tc00.1047053507611.180 [Trypanosoma cruzi strain CL Brener]	162
TCONS_00019723|m.1137	gi|557859836|gb|ESS63248.1|	65.33	225	64	4	1	224	224	95	306	212	2e-80	256	0.995556	0.644377	225	675	58.52	(+)	hypothetical protein TCDM_08992 [Trypanosoma cruzi Dm28c]	329
TCONS_00016787|m.707	gi|71398808|ref|XP_802649.1|	65.33	75	19	1	26	100	75	1	68	68	8e-23	95.5	0.75	0.708333	100	300	55.67	(+)	hypothetical protein [Trypanosoma cruzi strain CL Brener]	96
TCONS_00014064|m.423	gi|71665212|ref|XP_819578.1|	65.08	126	40	2	1	122	122	1	126	126	8e-44	154	0.622449	0.954545	196	588	48.98	(+)	hypothetical protein [Trypanosoma cruzi strain CL Brener]	132
TCONS_00013440|m.366	gi|557857134|gb|ESS60803.1|	64.5	200	25	1	1	154	154	1	200	200	3e-74	235	0.980892	0.727273	157	471	57.32	(+)	hypothetical protein TCDM_11649 [Trypanosoma cruzi Dm28c]	275
TCONS_00019452|m.1100	gi|557858505|gb|ESS62000.1|	64.29	112	35	2	42	153	112	32	138	107	2e-37	136	0.695652	0.727891	161	483	53.21	(-)	hypothetical protein TCDM_10353 [Trypanosoma cruzi Dm28c]	147
TCONS_00018209|m.897	gi|557850637|gb|ESS55039.1|	62.88	229	71	4	1	226	226	1	218	218	2e-87	272	0.9869	0.731544	229	687	52.69	(-)	hypothetical protein TCDM_13512 [Trypanosoma cruzi Dm28c]	298
TCONS_00016790|m.708	gi|407837149|gb|EKF99673.1|	61.67	120	44	2	6	124	119	35	153	119	5e-35	129	0.952	0.72561	125	375	57.87	(+)	hypothetical protein TCSYLVIO_009403, partial [Trypanosoma cruzi]	164
TCONS_00008563|m.194	gi|557857093|gb|ESS60769.1|	60.45	177	48	2	26	191	166	1	166	166	3e-55	185	0.78673	0.994012	211	633	55.13	(+)	hypothetical protein TCDM_11679 [Trypanosoma cruzi Dm28c]	167
TCONS_00019834|m.1157	gi|71420543|ref|XP_811523.1|	60.31	194	64	3	1	191	191	1	184	184	8e-48	166	0.994792	1	192	576	53.82	(+)	mucin TcMUCII [Trypanosoma cruzi strain CL Brener]	184
TCONS_00019476|m.1104	gi|71666049|ref|XP_819988.1|	60.11	183	67	2	2	178	177	4	186	183	2e-46	162	0.988827	0.983871	179	537	53.45	(+)	mucin TcMUCII [Trypanosoma cruzi strain CL Brener]	186
TCONS_00005847|m.109	gi|71653065|ref|XP_815176.1|	59.88	167	48	2	1	158	158	76	232	157	6e-52	177	0.993711	0.601533	159	477	64.78	(+)	hypothetical protein [Trypanosoma cruzi strain CL Brener]	261
TCONS_00013204|m.354	gi|71420543|ref|XP_811523.1|	58.76	194	66	4	1	190	190	1	184	184	6e-46	160	0.994764	1	191	573	53.75	(+)	mucin TcMUCII [Trypanosoma cruzi strain CL Brener]	184
TCONS_00013693|m.382	gi|557855248|gb|ESS59088.1|	58.7	184	52	5	9	181	173	63	233	171	8e-41	150	0.878173	0.675889	197	591	53.64	(+)	mucin TcMUCII [Trypanosoma cruzi Dm28c]	253
TCONS_00013693|m.381	gi|557857190|gb|ESS60850.1|	57.29	192	75	3	14	203	190	1	187	187	1e-53	182	0.883721	0.899038	215	645	51.94	(+)	mucin TcMUC [Trypanosoma cruzi Dm28c]	208
TCONS_00017387|m.779	gi|71417617|ref|XP_810611.1|	54.29	175	57	4	4	156	153	3	176	174	1e-26	109	0.974522	0.988636	157	471	56.26	(+)	mucin TcMUCII [Trypanosoma cruzi strain CL Brener]	176
TCONS_00019790|m.1147	gi|18032803|gb|AAL56849.1|AF310257_1	53.85	78	35	1	1	77	77	1	78	78	2e-13	71.6	0.636364	0.772277	121	363	56.47	(-)	chitin binding-like protein 3 [Trypanosoma cruzi]	101
TCONS_00020842|m.1258	gi|557859646|gb|ESS63067.1|	49.35	154	44	4	1	124	124	41	190	150	4e-29	116	0.911765	0.672646	136	408	52.21	(-)	hypothetical protein TCDM_09191 [Trypanosoma cruzi Dm28c]	223
TCONS_00019891|m.1171	gi|557865107|gb|ESS68349.1|	48.98	196	73	3	1	186	186	1	179	179	1e-44	159	0.973822	0.817352	191	573	57.59	(+)	hypothetical protein TCDM_02930 [Trypanosoma cruzi Dm28c]	219
TCONS_00019917|m.1172	gi|407839695|gb|EKG00355.1|	47.85	186	90	1	1	186	186	1	179	179	4e-40	147	0.973822	0.817352	191	573	57.07	(-)	hypothetical protein TCSYLVIO_008708 [Trypanosoma cruzi]	219
TCONS_00018744|m.995	gi|686636749|ref|XP_009310820.1|	46.88	96	45	4	19	109	91	1	95	95	1e-12	68.9	0.798246	0.95	114	342	55.26	(+)	hypothetical protein DQ04_03121050 [Trypanosoma grayi]	100
TCONS_00000278|m.3	gi|554930572|gb|ESL05526.1|	45.86	181	98	0	2	182	181	1	181	181	1e-47	166	0.905	0.914141	200	600	47.33	(+)	hypothetical protein TRSC58_06823 [Trypanosoma rangeli SC58]	198
TCONS_00015066|m.479	gi|557856916|gb|ESS60622.1|	42.93	198	50	7	33	176	144	36	224	189	4e-27	114	0.818182	0.605769	176	528	57.39	(-)	hypothetical protein TCDM_11842 [Trypanosoma cruzi Dm28c]	312
TCONS_00013030|m.337	gi|557860301|gb|ESS63693.1|	70.73	82	21	2	1	79	79	1	82	82	2e-20	90.5	0.598485	0.803922	132	396	56.82	(-)	nucleolar RNA helicase II [Trypanosoma cruzi Dm28c]	102
TCONS_00019224|m.1073	gi|557855581|gb|ESS59399.1|	93.23	133	8	1	95	227	133	1	132	132	1e-67	218	0.547325	0.73743	243	729	51.51	(+)	hypothetical protein TCDM_12256 [Trypanosoma cruzi Dm28c]	179
TCONS_00020658|m.1243	gi|71662801|ref|XP_818401.1|	78.7	108	23	0	37	144	108	21	128	108	3e-43	152	0.54	0.830769	200	600	54.17	(-)	hypothetical protein [Trypanosoma cruzi strain CL Brener]	130
TCONS_00004792|m.91	gi|557857093|gb|ESS60769.1|	77.68	112	25	0	79	190	112	55	166	112	3e-51	174	0.533333	0.670659	210	630	56.98	(+)	hypothetical protein TCDM_11679 [Trypanosoma cruzi Dm28c]	167
TCONS_00020400|m.1218	gi|71409079|ref|XP_806904.1|	77.27	66	15	0	1	66	66	19	84	66	5e-26	105	0.452055	0.628571	146	438	50.91	(-)	hypothetical protein [Trypanosoma cruzi strain CL Brener]	105
TCONS_00008563|m.196	gi|557851240|gb|ESS55416.1|	82.19	73	13	0	95	167	73	1	73	73	8e-31	119	0.361386	0.701923	202	606	52.97	(+)	hypothetical protein TCDM_13115 [Trypanosoma cruzi Dm28c]	104
TCONS_00013692|m.379	gi|557859026|gb|ESS62483.1|	38.59	184	81	8	2	168	167	56	224	169	1e-12	72.8	0.976608	0.660156	171	513	55.95	(-)	hypothetical protein TCDM_09849 [Trypanosoma cruzi Dm28c]	256
TCONS_00017264|m.762	gi|557852057|gb|ESS55986.1|	73.39	109	28	1	11	118	108	38	146	109	2e-43	151	0.915254	0.595628	118	354	55.08	(-)	hypothetical protein TCDM_12509 [Trypanosoma cruzi Dm28c]	183
TCONS_00018635|m.974	gi|407843120|gb|EKG01267.1|	92.9	155	11	0	1	155	155	1	155	155	2e-98	296	0.99359	0.591603	156	468	55.77	(-)	hypothetical protein TCSYLVIO_007736 [Trypanosoma cruzi]	262
TCONS_00019794|m.1149	gi|71414138|ref|XP_809182.1|	67.57	148	45	2	1	145	145	104	251	148	2e-49	170	0.97973	0.589641	148	444	56.08	(-)	hypothetical protein [Trypanosoma cruzi strain CL Brener]	251
TCONS_00018490|m.933	gi|557851765|gb|ESS55771.1|	69.93	153	42	3	1	150	150	12	163	152	9e-57	191	0.833333	0.589147	180	540	56.67	(-)	hypothetical protein TCDM_12739 [Trypanosoma cruzi Dm28c]	258
TCONS_00017687|m.841	gi|407836405|gb|EKF99519.1|	89.1	156	15	1	1	154	154	73	228	156	5e-86	265	0.865169	0.588679	178	534	55.43	(-)	trans-sialidase, putative, partial [Trypanosoma cruzi]	265
TCONS_00003467|m.66	gi|407846796|gb|EKG02777.1|	100	130	0	0	1	130	130	1	130	130	6e-92	277	0.942029	0.588235	138	414	49.03	(-)	ras-related GTP-binding protein, putative [Trypanosoma cruzi]	221
TCONS_00015726|m.557	gi|557860466|gb|ESS63852.1|	58.62	145	43	6	1	138	138	1	135	135	2e-35	133	0.958333	0.586957	144	432	60.65	(+)	hypothetical protein TCDM_08230 [Trypanosoma cruzi Dm28c]	230
TCONS_00014187|m.434	gi|71649866|ref|XP_813644.1|	97.56	164	4	0	1	164	164	46	209	164	1e-111	331	0.993939	0.585714	165	495	55.35	(-)	dihydroorotate dehydrogenase [Trypanosoma cruzi strain CL Brener]	280
TCONS_00016835|m.709	gi|557859206|gb|ESS62652.1|	92.02	163	13	0	50	212	163	10	172	163	3e-102	309	0.765258	0.584229	213	639	54.77	(+)	hypothetical protein TCDM_09675 [Trypanosoma cruzi Dm28c]	279
TCONS_00015533|m.518	gi|557856910|gb|ESS60617.1|	92.91	141	10	0	1	141	141	57	197	141	1e-90	275	0.992958	0.582645	142	426	56.57	(+)	hypothetical protein TCDM_11851 [Trypanosoma cruzi Dm28c]	242
TCONS_00009860|m.230	gi|407840305|gb|EKG00479.1|	75.32	158	39	0	39	196	158	103	260	158	5e-64	211	0.76699	0.580882	206	618	52.59	(-)	hypothetical protein TCSYLVIO_008571, partial [Trypanosoma cruzi]	272
TCONS_00018475|m.925	gi|71649711|ref|XP_813570.1|	79.38	97	20	0	52	148	97	1	97	97	6e-45	156	0.646667	0.577381	150	450	57.11	(-)	hypothetical protein [Trypanosoma cruzi strain CL Brener]	168
TCONS_00015611|m.533	gi|407843079|gb|EKG01258.1|	89.84	187	19	0	1	187	187	1	187	187	4e-115	342	0.994681	0.57716	188	564	49.47	(+)	retrotransposon hot spot (RHS) protein, putative [Trypanosoma cruzi]	324
TCONS_00018096|m.879	gi|407848424|gb|EKG03705.1|	87.14	140	18	0	1	140	140	1	140	140	9e-79	244	1	0.576132	140	420	56.9	(+)	trans-sialidase, putative, partial [Trypanosoma cruzi]	243
TCONS_00019360|m.1092	gi|407849496|gb|EKG04221.1|	78.15	119	26	0	5	123	119	7	125	119	4e-59	192	0.959677	0.572115	124	372	59.41	(-)	hypothetical protein TCSYLVIO_004723 [Trypanosoma cruzi]	208
TCONS_00016888|m.720	gi|557857460|gb|ESS61078.1|	82.35	119	21	0	1	119	119	85	203	119	1e-63	204	0.991667	0.572115	120	360	51.11	(-)	hypothetical protein TCDM_11353 [Trypanosoma cruzi Dm28c]	208
TCONS_00017616|m.824	gi|71649711|ref|XP_813570.1|	77.08	96	22	0	1	96	96	1	96	96	7e-44	151	0.941176	0.571429	102	306	53.43	(+)	hypothetical protein [Trypanosoma cruzi strain CL Brener]	168
TCONS_00002919|m.63	gi|71667175|ref|XP_820539.1|	100	120	0	0	1	120	120	91	210	120	1e-83	255	0.991736	0.571429	121	363	49.31	(-)	hypothetical protein [Trypanosoma cruzi strain CL Brener]	210
TCONS_00018663|m.980	gi|557859643|gb|ESS63064.1|	87.83	115	12	1	61	175	115	1	113	113	1e-59	196	0.598958	0.567839	192	576	57.64	(-)	hypothetical protein TCDM_09187 [Trypanosoma cruzi Dm28c]	199
TCONS_00017585|m.813	gi|557850729|gb|ESS55092.1|	90.09	222	18	3	1	221	221	168	386	219	3e-115	346	0.995495	0.567358	222	666	59.91	(-)	90 kDa surface protein [Trypanosoma cruzi Dm28c]	386
TCONS_00019652|m.1131	gi|557865107|gb|ESS68349.1|	84.68	124	19	0	2	125	124	96	219	124	2e-62	202	0.984127	0.56621	126	378	58.2	(+)	hypothetical protein TCDM_02930 [Trypanosoma cruzi Dm28c]	219
TCONS_00018346|m.909	gi|557858601|gb|ESS62089.1|	94.17	120	7	0	1	120	120	36	155	120	9e-71	222	1	0.56338	120	360	60.28	(-)	hypothetical protein TCDM_10281 [Trypanosoma cruzi Dm28c]	213
TCONS_00008017|m.183	gi|407842291|gb|EKG01049.1|	99.4	167	1	0	1	167	167	131	297	167	4e-118	348	1	0.56229	167	501	48.7	(+)	hypothetical protein TCSYLVIO_007978 [Trypanosoma cruzi]	297
TCONS_00018928|m.1024	gi|407831708|gb|EKF98236.1|	89.71	136	14	0	1	136	136	1	136	136	3e-79	246	0.92517	0.561983	147	441	50	(+)	retrotransposon hot spot (RHS) protein, putative, partial [Trypanosoma cruzi]	242
TCONS_00017584|m.803	gi|557859179|gb|ESS62626.1|	88.36	146	17	0	1	146	146	115	260	146	3e-88	270	0.993197	0.561538	147	441	54.42	(-)	retrotransposon hot spot (RHS) protein [Trypanosoma cruzi Dm28c]	260
TCONS_00004792|m.93	gi|557851581|gb|ESS55644.1|	91.53	189	16	0	1	189	189	30	218	189	3e-119	353	0.994737	0.559172	190	570	54.91	(-)	hypothetical protein TCDM_12870 [Trypanosoma cruzi Dm28c]	338
TCONS_00005849|m.121	gi|557857653|gb|ESS61245.1|	74.8	123	25	2	1	123	123	1	117	117	3e-54	181	0.938931	0.557143	131	393	58.02	(-)	hypothetical protein TCDM_11171 [Trypanosoma cruzi Dm28c]	210
TCONS_00017892|m.851	gi|407409227|gb|EKF32223.1|	75.91	137	33	0	1	137	137	51	187	137	2e-64	208	0.958042	0.556911	143	429	54.78	(+)	hypothetical protein MOQ_003930 [Trypanosoma cruzi marinkellei]	246
TCONS_00016969|m.743	gi|71654473|ref|XP_815855.1|	98.37	123	2	0	1	123	123	56	178	123	4e-83	254	1	0.556561	123	369	55.28	(+)	hypothetical protein [Trypanosoma cruzi strain CL Brener]	221
TCONS_00013693|m.385	gi|407838629|gb|EKG00111.1|	85.71	133	19	0	1	133	133	1	133	133	2e-71	226	0.863636	0.556485	154	462	55.63	(-)	hypothetical protein TCSYLVIO_008961 [Trypanosoma cruzi]	239
TCONS_00018557|m.951	gi|557858527|gb|ESS62021.1|	89.74	156	16	0	1	156	156	126	281	156	3e-91	279	0.993631	0.55516	157	471	48.62	(-)	hypothetical protein TCDM_10350 [Trypanosoma cruzi Dm28c]	281
TCONS_00018851|m.1015	gi|407843259|gb|EKG01311.1|	95.51	623	28	0	1	623	623	110	732	623	0	1209	1	0.551816	623	1869	57.41	(+)	dispersed gene family protein 1 (DGF-1), putative, partial [Trypanosoma cruzi]	1129
TCONS_00018037|m.866	gi|557859392|gb|ESS62827.1|	87.5	48	6	0	3	50	48	9	56	48	4e-20	89	0.4	0.551724	120	360	59.44	(+)	hypothetical protein TCDM_09486 [Trypanosoma cruzi Dm28c]	87
TCONS_00020729|m.1244	gi|407833985|gb|EKF98878.1|	92.4	171	13	0	1	171	171	123	293	171	2e-97	296	1	0.551613	171	513	63.55	(-)	dispersed gene family protein 1 (DGF-1), putative, partial [Trypanosoma cruzi]	310
TCONS_00013204|m.356	gi|557858807|gb|ESS62279.1|	85.61	132	17	1	3	134	132	107	236	130	7e-66	211	0.970588	0.550847	136	408	58.09	(+)	mucin TcMUCII [Trypanosoma cruzi Dm28c]	236
TCONS_00017504|m.794	gi|557859110|gb|ESS62562.1|	87.7	122	14	1	2	123	122	100	220	121	3e-66	212	0.884058	0.55	138	414	58.94	(-)	hypothetical protein TCDM_09766 [Trypanosoma cruzi Dm28c]	220
TCONS_00014520|m.452	gi|407831800|gb|EKF98251.1|	90.38	104	7	1	7	110	104	84	184	101	3e-57	186	0.936937	0.548913	111	333	53.45	(+)	protein kinase, putative, partial [Trypanosoma cruzi]	184
TCONS_00018475|m.927	gi|557851251|gb|ESS55425.1|	82.96	135	21	2	6	139	134	112	245	134	1e-67	216	0.957143	0.546939	140	420	51.67	(-)	hypothetical protein TCDM_13112 [Trypanosoma cruzi Dm28c]	245
TCONS_00015911|m.601	gi|71667768|ref|XP_820830.1|	84.55	123	19	0	1	123	123	49	171	123	3e-67	214	0.991935	0.546667	124	372	53.23	(+)	hypothetical protein [Trypanosoma cruzi strain CL Brener]	225
TCONS_00015531|m.515	gi|407836877|gb|EKF99614.1|	97.86	140	3	0	1	140	140	82	221	140	3e-84	261	0.809249	0.542636	173	519	50	(-)	mucin-associated surface protein (MASP), putative, partial [Trypanosoma cruzi]	258
TCONS_00013693|m.384	gi|557857946|gb|ESS61501.1|	66.67	171	48	3	1	167	167	141	306	166	1e-62	207	0.994048	0.542484	168	504	55.36	(+)	hypothetical protein TCDM_10906 [Trypanosoma cruzi Dm28c]	306
TCONS_00019880|m.1170	gi|557850675|gb|ESS55061.1|	81.58	114	18	1	5	115	111	11	124	114	2e-54	180	0.948718	0.540284	117	351	50.71	(+)	trans-sialidase [Trypanosoma cruzi Dm28c]	211
TCONS_00012849|m.329	gi|71419089|ref|XP_811064.1|	68.24	148	46	1	34	180	147	51	198	148	3e-58	195	0.812155	0.540146	181	543	56.17	(+)	hypothetical protein [Trypanosoma cruzi strain CL Brener]	274
TCONS_00019837|m.1156	gi|407845711|gb|EKG02360.1|	77.85	149	33	0	1	149	149	79	227	149	2e-67	218	0.91411	0.539855	163	489	60.12	(-)	hypothetical protein TCSYLVIO_006615 [Trypanosoma cruzi]	276
TCONS_00017387|m.780	gi|557850884|gb|ESS55186.1|	63.25	117	31	3	3	115	113	16	124	109	2e-33	126	0.904	0.539604	125	375	57.6	(+)	hypothetical protein TCDM_13359 [Trypanosoma cruzi Dm28c]	202
TCONS_00018892|m.1018	gi|557859026|gb|ESS62483.1|	57.53	146	49	3	3	143	141	9	146	138	2e-36	137	0.909677	0.539062	155	465	55.05	(-)	hypothetical protein TCDM_09849 [Trypanosoma cruzi Dm28c]	256
TCONS_00017584|m.802	gi|557858390|gb|ESS61896.1|	89.29	168	18	0	1	168	168	9	176	168	1e-104	314	0.994083	0.538462	169	507	49.51	(-)	retrotransposon hot spot (RHS) protein [Trypanosoma cruzi Dm28c]	312
TCONS_00019976|m.1183	gi|557858807|gb|ESS62279.1|	64.89	131	12	2	23	123	101	110	236	127	5e-40	144	0.814516	0.538136	124	372	56.45	(+)	mucin TcMUCII [Trypanosoma cruzi Dm28c]	236
TCONS_00018323|m.907	gi|407839207|gb|EKG00268.1|	88.3	188	22	0	1	188	188	106	293	188	2e-113	338	1	0.537143	188	564	59.22	(-)	dispersed gene family protein 1 (DGF-1), putative, partial [Trypanosoma cruzi]	350
TCONS_00018729|m.993	gi|557859638|gb|ESS63059.1|	65.47	139	42	3	6	139	134	1	138	138	6e-48	166	0.957143	0.536965	140	420	53.57	(-)	hypothetical protein TCDM_09182 [Trypanosoma cruzi Dm28c]	257
TCONS_00005435|m.101	gi|71652905|ref|XP_815100.1|	99.55	224	1	0	1	224	224	65	288	224	7e-165	474	1	0.535885	224	672	51.64	(-)	serine/threonine protein phosphatase [Trypanosoma cruzi strain CL Brener]	418
TCONS_00016310|m.656	gi|557857460|gb|ESS61078.1|	81.98	111	20	0	31	141	111	1	111	111	4e-56	186	0.78169	0.533654	142	426	52.82	(-)	hypothetical protein TCDM_11353 [Trypanosoma cruzi Dm28c]	208
TCONS_00017224|m.757	gi|407859075|gb|EKG06936.1|	94.74	133	7	0	19	151	133	1	133	133	2e-83	257	0.880795	0.532	151	453	50.77	(-)	trans-sialidase, putative, partial [Trypanosoma cruzi]	250
TCONS_00019790|m.1148	gi|557853640|gb|ESS57536.1|	54.14	133	33	3	11	119	109	115	243	129	1e-30	120	0.908333	0.530864	120	360	50.28	(+)	hypothetical protein TCDM_12419 [Trypanosoma cruzi Dm28c]	243
TCONS_00019834|m.1159	gi|557859646|gb|ESS63067.1|	84.03	119	16	2	1	117	117	1	118	118	3e-57	189	0.886364	0.529148	132	396	55.3	(-)	hypothetical protein TCDM_09191 [Trypanosoma cruzi Dm28c]	223
TCONS_00017482|m.783	gi|557857569|gb|ESS61173.1|	79.87	149	29	1	12	159	148	5	153	149	1e-64	211	0.925	0.528369	160	480	48.33	(-)	mucin-associated surface protein (MASP) [Trypanosoma cruzi Dm28c]	282
TCONS_00009021|m.207	gi|407851993|gb|EKG05673.1|	100	112	0	0	1	112	112	1	112	112	1e-75	234	1	0.528302	112	336	50	(+)	RNA-binding protein, putative [Trypanosoma cruzi]	212
TCONS_00017584|m.804	gi|26105958|gb|AAN78336.1|	41.6	125	57	2	1	121	121	1	113	113	7e-18	85.9	0.960317	0.528037	126	378	55.82	(-)	TcC31.11 [Trypanosoma cruzi]	214
TCONS_00016333|m.665	gi|557857093|gb|ESS60769.1|	88.64	88	10	0	26	113	88	1	88	88	9e-49	164	0.77193	0.526946	114	342	56.73	(+)	hypothetical protein TCDM_11679 [Trypanosoma cruzi Dm28c]	167
TCONS_00019783|m.1145	gi|407841175|gb|EKG00672.1|	82	200	36	0	1	200	200	40	239	200	2e-100	307	1	0.526316	200	600	62.5	(+)	hypothetical protein TCSYLVIO_008368 [Trypanosoma cruzi]	380
TCONS_00018942|m.1035	gi|557851193|gb|ESS55384.1|	90.23	133	13	0	1	133	133	121	253	133	1e-80	249	0.992537	0.525692	134	402	56.97	(-)	hypothetical protein TCDM_13150 [Trypanosoma cruzi Dm28c]	253
TCONS_00011581|m.277	gi|71402340|ref|XP_804095.1|	91.57	166	9	1	1	161	161	134	299	166	5e-100	303	0.899441	0.525316	179	537	56.61	(-)	hypothetical protein Tc00.1047053505317.20 [Trypanosoma cruzi strain CL Brener]	316
TCONS_00018705|m.986	gi|407842107|gb|EKG00991.1|	88.97	136	15	0	1	136	136	124	259	136	2e-78	244	0.992701	0.525097	137	411	52.8	(+)	hypothetical protein TCSYLVIO_008038 [Trypanosoma cruzi]	259
TCONS_00002746|m.56	gi|71662533|ref|XP_818272.1|	98.65	74	1	0	32	105	74	1	74	74	6e-44	151	0.704762	0.524823	105	315	55.56	(-)	protein disulfide isomerase [Trypanosoma cruzi strain CL Brener]	141
TCONS_00015675|m.546	gi|407403319|gb|EKF29432.1|	41.96	112	49	2	1	99	99	100	208	109	2e-15	78.2	0.99	0.524038	100	300	52	(-)	hypothetical protein MOQ_006785, partial [Trypanosoma cruzi marinkellei]	208
TCONS_00012227|m.306	gi|407403406|gb|EKF29459.1|	72.52	131	26	3	1	121	121	1	131	131	1e-47	166	0.840278	0.524	144	432	50.69	(-)	hypothetical protein MOQ_006757 [Trypanosoma cruzi marinkellei]	250
TCONS_00018933|m.1028	gi|557858485|gb|ESS61982.1|	90.44	136	13	0	1	136	136	1	136	136	3e-81	251	1	0.523077	136	408	50	(+)	putative retrotransposon hot spot (RHS) protein [Trypanosoma cruzi Dm28c]	260
TCONS_00014604|m.454	gi|407847286|gb|EKG03065.1|	88.98	127	13	1	1	126	126	118	244	127	2e-66	213	0.992126	0.520492	127	381	50.39	(+)	hypothetical protein TCSYLVIO_005897 [Trypanosoma cruzi]	244
TCONS_00017583|m.807	gi|71660576|ref|XP_822004.1|	84.18	158	22	2	1	155	155	65	222	158	8e-84	261	0.95679	0.519737	162	486	55.76	(-)	hypothetical protein [Trypanosoma cruzi strain CL Brener]	304
TCONS_00013823|m.393	gi|557851251|gb|ESS55425.1|	85.94	128	16	2	1	127	127	119	245	127	3e-68	217	0.992188	0.518367	128	384	50	(+)	hypothetical protein TCDM_13112 [Trypanosoma cruzi Dm28c]	245
TCONS_00014268|m.440	gi|557851251|gb|ESS55425.1|	84.38	128	19	1	1	128	128	119	245	127	2e-64	207	0.992248	0.518367	129	387	51.16	(-)	hypothetical protein TCDM_13112 [Trypanosoma cruzi Dm28c]	245
TCONS_00015366|m.495	gi|557859502|gb|ESS62931.1|	88.08	151	18	0	1	151	151	1	151	151	1e-89	275	0.967949	0.517123	156	468	50.64	(-)	rab1 small GTP-binding protein [Trypanosoma cruzi Dm28c]	292
TCONS_00013440|m.369	gi|557851842|gb|ESS55827.1|	88.7	115	13	0	1	115	115	35	149	115	2e-60	196	0.92	0.515695	125	375	52.27	(+)	hypothetical protein TCDM_12682 [Trypanosoma cruzi Dm28c]	223
TCONS_00013693|m.387	gi|557851842|gb|ESS55827.1|	90.43	115	11	0	1	115	115	35	149	115	2e-62	202	0.92	0.515695	125	375	53.07	(-)	hypothetical protein TCDM_12682 [Trypanosoma cruzi Dm28c]	223
TCONS_00020522|m.1230	gi|557857574|gb|ESS61177.1|	69.47	190	55	3	1	190	190	177	363	187	1e-79	253	0.994764	0.515152	191	573	57.24	(+)	trans-sialidase [Trypanosoma cruzi Dm28c]	363
TCONS_00013440|m.368	gi|557857843|gb|ESS61410.1|	91.53	118	10	0	20	137	118	42	159	118	6e-73	229	0.842857	0.513043	140	420	56.67	(-)	hypothetical protein TCDM_11004 [Trypanosoma cruzi Dm28c]	230
TCONS_00018851|m.1015	gi|407843259|gb|EKG01311.1|	23.76	623	377	29	54	622	569	548	1126	579	1e-06	62	0.913323	0.512843	623	1869	57.41	(+)	dispersed gene family protein 1 (DGF-1), putative, partial [Trypanosoma cruzi]	1129
TCONS_00008727|m.204	gi|407834752|gb|EKF99022.1|	100	136	0	0	1	136	136	131	266	136	5e-93	281	0.992701	0.511278	137	411	52.8	(+)	NAD(P)-dependent oxidoreductase, putative [Trypanosoma cruzi]	266
TCONS_00010394|m.243	gi|71402891|ref|XP_804305.1|	98.06	103	2	0	1	103	103	100	202	103	5e-64	204	0.990385	0.509901	104	312	54.49	(+)	hypothetical protein [Trypanosoma cruzi strain CL Brener]	202
TCONS_00007066|m.153	gi|407850437|gb|EKG04833.1|	95.41	109	5	0	1	109	109	23	131	109	3e-68	215	1	0.509346	109	327	59.33	(+)	hypothetical protein TCSYLVIO_004104 [Trypanosoma cruzi]	214
TCONS_00016994|m.747	gi|407842939|gb|EKG01218.1|	99.19	124	1	0	1	124	124	1	124	124	3e-85	260	1	0.508197	124	372	52.69	(+)	surface antigen TASV, putative,hypothetical protein [Trypanosoma cruzi]	244
TCONS_00015129|m.482	gi|407844599|gb|EKG02033.1|	91.63	203	17	0	1	203	203	15	217	203	4e-109	330	0.990244	0.5075	205	615	55.28	(+)	hypothetical protein TCSYLVIO_006948 [Trypanosoma cruzi]	400
TCONS_00017351|m.771	gi|557850840|gb|ESS55157.1|	85.29	136	20	0	1	136	136	134	269	136	3e-76	239	0.992701	0.505576	137	411	54.99	(-)	hypothetical protein TCDM_13389 [Trypanosoma cruzi Dm28c]	269
TCONS_00017593|m.818	gi|557858629|gb|ESS62115.1|	90.65	107	10	0	2	108	107	1	107	107	2e-60	195	0.972727	0.504717	110	330	52.12	(+)	mucin TcMUCII [Trypanosoma cruzi Dm28c]	212
TCONS_00017257|m.758	gi|407835817|gb|EKF99405.1|	88.81	134	15	0	1	134	134	66	199	134	1e-76	241	0.77907	0.501873	172	516	53.49	(+)	retrotransposon hot spot (RHS) protein, putative, partial [Trypanosoma cruzi]	267
TCONS_00015816|m.586	gi|407841689|gb|EKG00876.1|	81.67	120	21	1	1	120	120	1	119	119	2e-61	200	0.902256	0.5	133	399	55.51	(+)	90 kDa surface protein, putative [Trypanosoma cruzi]	238
TCONS_00019976|m.1181	gi|557850974|gb|ESS55243.1|	94.48	145	8	0	32	176	145	1	145	145	4e-81	254	0.823864	0.5	176	528	47.92	(+)	hypothetical protein TCDM_13300 [Trypanosoma cruzi Dm28c]	290
TCONS_00019385|m.1095	gi|557851612|gb|ESS55664.1|	62.22	135	50	1	1	135	135	14	147	134	4e-39	143	0.985401	0.5	137	411	62.29	(-)	hypothetical protein TCDM_12850 [Trypanosoma cruzi Dm28c]	268
TCONS_00015776|m.578	gi|71656363|ref|XP_816730.1|	54.46	101	43	2	50	148	99	101	200	100	2e-19	90.5	0.66443	0.5	149	447	57.72	(-)	hypothetical protein [Trypanosoma cruzi strain CL Brener]	200
TCONS_00018052|m.870	gi|407839528|gb|EKG00323.1|	93.81	113	7	0	10	122	113	115	227	113	2e-69	219	0.918699	0.497797	123	369	49.86	(-)	retrotransposon hot spot (RHS) protein, putative [Trypanosoma cruzi]	227
TCONS_00009561|m.222	gi|407839535|gb|EKG00325.1|	72.48	109	29	1	1	109	109	19	126	108	1e-42	150	0.95614	0.497696	114	342	56.73	(+)	trans-sialidase, putative [Trypanosoma cruzi]	217
TCONS_00017351|m.769	gi|407405981|gb|EKF30697.1|	64.74	190	60	3	1	186	186	79	265	187	2e-66	221	0.841629	0.49734	221	663	56.71	(-)	hypothetical protein MOQ_005487 [Trypanosoma cruzi marinkellei]	376
TCONS_00016582|m.697	gi|557858291|gb|ESS61807.1|	86.59	179	24	0	1	179	179	182	360	179	2e-101	308	0.994444	0.497222	180	540	57.78	(-)	hypothetical protein TCDM_10580 [Trypanosoma cruzi Dm28c]	360
TCONS_00016238|m.642	gi|407409227|gb|EKF32223.1|	77.87	122	27	0	1	122	122	17	138	122	1e-56	187	0.99187	0.495935	123	369	56.37	(+)	hypothetical protein MOQ_003930 [Trypanosoma cruzi marinkellei]	246
TCONS_00020362|m.1214	gi|557863909|gb|ESS67190.1|	80.65	124	19	1	1	124	124	74	192	119	8e-60	196	1	0.495833	124	372	59.68	(+)	hypothetical protein TCDM_04096 [Trypanosoma cruzi Dm28c]	240
TCONS_00018200|m.894	gi|407845128|gb|EKG02252.1|	95.58	113	5	0	1	113	113	105	217	113	2e-70	222	0.904	0.49345	125	375	46.4	(-)	retrotransposon hot spot (RHS) protein, putative, partial [Trypanosoma cruzi]	229
TCONS_00015478|m.508	gi|557859193|gb|ESS62640.1|	86.25	160	22	0	1	160	160	166	325	160	2e-88	273	0.993789	0.492308	161	483	52.59	(+)	hypothetical protein TCDM_09695 [Trypanosoma cruzi Dm28c]	325
TCONS_00012227|m.305	gi|71662447|ref|XP_818230.1|	75.69	144	33	2	1	143	143	149	291	143	3e-51	176	0.993056	0.491409	144	432	57.41	(+)	hypothetical protein [Trypanosoma cruzi strain CL Brener]	291
TCONS_00006091|m.134	gi|407840382|gb|EKG00488.1|	76.77	99	23	0	2	100	99	40	138	99	6e-48	163	0.961165	0.490099	103	309	58.25	(+)	hypothetical protein TCSYLVIO_008562 [Trypanosoma cruzi]	202
TCONS_00014043|m.409	gi|557859522|gb|ESS62949.1|	55.56	153	53	2	3	155	153	20	157	138	3e-27	113	0.932927	0.489362	164	492	56.71	(-)	hypothetical protein TCDM_09302 [Trypanosoma cruzi Dm28c]	282
TCONS_00011899|m.296	gi|407846448|gb|EKG02563.1|	100	166	0	0	1	166	166	175	340	166	3e-115	342	0.994012	0.488235	167	501	35.73	(-)	hypothetical protein TCSYLVIO_006407 [Trypanosoma cruzi]	340
TCONS_00018591|m.961	gi|71412829|ref|XP_808581.1|	85	120	18	0	1	120	120	67	186	120	6e-66	211	1	0.487805	120	360	53.89	(+)	hypothetical protein [Trypanosoma cruzi strain CL Brener]	246
TCONS_00002524|m.52	gi|71405915|ref|XP_805537.1|	96	75	3	0	1	75	75	1	75	75	5e-44	154	0.428571	0.487013	175	525	50.48	(-)	hypothetical protein [Trypanosoma cruzi strain CL Brener]	154
TCONS_00016689|m.703	gi|407867435|gb|EKG08580.1|	83.96	106	17	0	1	106	106	1	106	106	8e-54	180	0.796992	0.486239	133	399	58.4	(-)	hypothetical protein TCSYLVIO_000269, partial [Trypanosoma cruzi]	218
TCONS_00018227|m.901	gi|407867435|gb|EKG08580.1|	83.96	106	17	0	29	134	106	1	106	106	2e-53	181	0.616279	0.486239	172	516	56.4	(+)	hypothetical protein TCSYLVIO_000269, partial [Trypanosoma cruzi]	218
TCONS_00020440|m.1224	gi|407846620|gb|EKG02660.1|	91.67	120	10	0	1	120	120	1	120	120	2e-71	225	0.97561	0.48583	123	369	53.12	(+)	hypothetical protein TCSYLVIO_006305 [Trypanosoma cruzi]	247
TCONS_00015048|m.476	gi|557859342|gb|ESS62779.1|	57.35	68	29	0	1	68	68	29	96	68	2e-12	70.9	0.427673	0.485714	159	477	56.81	(-)	hypothetical protein TCDM_09519 [Trypanosoma cruzi Dm28c]	140
TCONS_00010654|m.255	gi|407842260|gb|EKG01030.1|	89.68	126	11	1	1	126	126	1	124	124	6e-72	227	1	0.484375	126	378	56.88	(+)	hypothetical protein TCSYLVIO_007994 [Trypanosoma cruzi]	256
TCONS_00019876|m.1167	gi|407838703|gb|EKG00128.1|	81.56	141	15	2	1	130	130	14	154	141	3e-70	224	1	0.482877	130	390	50.77	(-)	retrotransposon hot spot (RHS) protein, putative, partial [Trypanosoma cruzi]	292
TCONS_00016159|m.629	gi|238006840|gb|ACR34455.1|	44.05	84	47	0	8	91	84	60	143	84	7e-12	68.9	0.672	0.482759	125	375	53.07	(-)	unknown [Zea mays]	174
TCONS_00016527|m.682	gi|557863905|gb|ESS67186.1|	88.41	138	16	0	1	138	138	1	138	138	6e-79	246	1	0.482517	138	414	56.76	(-)	hypothetical protein TCDM_04091 [Trypanosoma cruzi Dm28c]	286
TCONS_00016562|m.688	gi|407836251|gb|EKF99484.1|	86.73	98	13	0	1	98	98	1	98	98	5e-52	175	0.736842	0.480392	133	399	56.77	(-)	retrotransposon hot spot (RHS) protein, putative [Trypanosoma cruzi]	204
TCONS_00013098|m.340	gi|71403106|ref|XP_804389.1|	71.96	107	29	1	103	209	107	53	158	106	5e-42	152	0.509524	0.479638	210	630	55.79	(-)	hypothetical protein Tc00.1047053505481.10 [Trypanosoma cruzi strain CL Brener]	221
TCONS_00017616|m.821	gi|557857768|gb|ESS61346.1|	84.57	162	22	1	1	162	162	1	159	159	1e-82	261	0.739726	0.478916	219	657	54.79	(+)	hypothetical protein TCDM_11072 [Trypanosoma cruzi Dm28c]	332
TCONS_00012535|m.323	gi|407859524|gb|EKG07067.1|	90	100	10	0	1	100	100	86	185	100	9e-52	174	0.8	0.478469	125	375	60.27	(-)	amino acid transporter, putative [Trypanosoma cruzi]	209
TCONS_00012227|m.303	gi|557857046|gb|ESS60730.1|	87.5	112	12	1	37	148	112	121	230	110	2e-56	187	0.751678	0.478261	149	447	57.49	(+)	hypothetical protein TCDM_11722 [Trypanosoma cruzi Dm28c]	230
TCONS_00014385|m.445	gi|557857843|gb|ESS61410.1|	89.09	110	12	0	44	153	110	50	159	110	2e-62	203	0.705128	0.478261	156	468	55.56	(+)	hypothetical protein TCDM_11004 [Trypanosoma cruzi Dm28c]	230
TCONS_00018209|m.899	gi|557857843|gb|ESS61410.1|	84.55	110	17	0	30	139	110	50	159	110	8e-57	188	0.774648	0.478261	142	426	56.57	(+)	hypothetical protein TCDM_11004 [Trypanosoma cruzi Dm28c]	230
TCONS_00013874|m.400	gi|407850708|gb|EKG04948.1|	86.18	152	21	0	1	152	152	1	152	152	2e-84	262	0.993464	0.477987	153	459	54.47	(-)	hypothetical protein TCSYLVIO_003987 [Trypanosoma cruzi]	318
TCONS_00015564|m.528	gi|557859448|gb|ESS62879.1|	80.58	139	26	1	1	139	139	112	249	138	9e-63	206	0.847561	0.477509	164	492	58.94	(+)	hypothetical protein TCDM_09387 [Trypanosoma cruzi Dm28c]	289
TCONS_00005848|m.113	gi|407838835|gb|EKG00194.1|	92.16	102	7	1	51	151	101	11	112	102	2e-55	184	0.647436	0.476636	156	468	52.03	(+)	trans-sialidase, putative [Trypanosoma cruzi]	214
TCONS_00015923|m.605	gi|407837636|gb|EKF99804.1|	94.44	108	6	0	1	108	108	1	108	108	6e-65	207	1	0.475771	108	324	48.46	(-)	retrotransposon hot spot (RHS) protein, putative [Trypanosoma cruzi]	227
TCONS_00003631|m.71	gi|71410797|ref|XP_807676.1|	97.09	172	5	0	1	172	172	49	220	172	1e-106	322	0.99422	0.475138	173	519	48.36	(+)	hypothetical protein [Trypanosoma cruzi strain CL Brener]	362
TCONS_00015611|m.531	gi|557851689|gb|ESS55717.1|	84.73	275	40	1	1	273	273	168	442	275	7e-163	477	1	0.474138	273	819	53.97	(+)	rab1 small GTP-binding protein [Trypanosoma cruzi Dm28c]	580
TCONS_00019880|m.1168	gi|407847277|gb|EKG03062.1|	81.9	105	19	0	2	106	105	114	218	105	4e-55	184	0.709459	0.472973	148	444	57.43	(+)	trans-sialidase, putative, partial [Trypanosoma cruzi]	222
TCONS_00020233|m.1204	gi|557863905|gb|ESS67186.1|	89.63	135	14	0	2	136	135	4	138	135	3e-78	245	0.992647	0.472028	136	408	58.82	(-)	hypothetical protein TCDM_04091 [Trypanosoma cruzi Dm28c]	286
TCONS_00020298|m.1212	gi|557863905|gb|ESS67186.1|	87.41	135	13	1	2	132	131	4	138	135	9e-74	233	0.992424	0.472028	132	396	58.33	(+)	hypothetical protein TCDM_04091 [Trypanosoma cruzi Dm28c]	286
TCONS_00013204|m.357	gi|557858048|gb|ESS61591.1|	83.58	134	20	1	1	132	132	1	134	134	6e-67	216	0.985075	0.471831	134	402	56.97	(-)	hypothetical protein TCDM_10810 [Trypanosoma cruzi Dm28c]	284
TCONS_00020585|m.1237	gi|557860075|gb|ESS63477.1|	89.39	132	14	0	1	132	132	109	240	132	2e-69	222	0.942857	0.471429	140	420	59.05	(-)	hypothetical protein TCDM_08731 [Trypanosoma cruzi Dm28c]	280
TCONS_00014187|m.435	gi|71649783|ref|XP_813604.1|	100	148	0	0	1	148	148	167	314	148	5e-101	304	0.993289	0.471338	149	447	53.02	(-)	dihydroorotate dehydrogenase [Trypanosoma cruzi strain CL Brener]	314
TCONS_00016565|m.691	gi|71394744|ref|XP_802279.1|	97.26	73	2	0	1	73	73	1	73	73	6e-41	144	0.675926	0.470968	108	324	55.09	(-)	mucin-associated surface protein (MASP) [Trypanosoma cruzi strain CL Brener]	155
TCONS_00017583|m.808	gi|557863909|gb|ESS67190.1|	77.12	118	22	1	17	134	118	128	240	113	1e-53	180	0.874074	0.470833	135	405	53.09	(+)	hypothetical protein TCDM_04096 [Trypanosoma cruzi Dm28c]	240
TCONS_00014064|m.427	gi|71414853|ref|XP_809513.1|	88.89	117	9	1	1	117	117	1	113	113	9e-67	213	0.991525	0.46888	118	354	58.19	(+)	hypothetical protein [Trypanosoma cruzi strain CL Brener]	241
TCONS_00015884|m.596	gi|407845137|gb|EKG02256.1|	94.79	96	5	0	19	114	96	20	115	96	7e-57	186	0.834783	0.468293	115	345	50.43	(+)	mucin TcMUCII, putative [Trypanosoma cruzi]	205
TCONS_00019466|m.1102	gi|557858385|gb|ESS61891.1|	85.96	114	15	1	1	114	114	28	140	113	2e-58	192	0.897638	0.466942	127	381	52.49	(+)	hypothetical protein TCDM_10485 [Trypanosoma cruzi Dm28c]	242
TCONS_00019976|m.1182	gi|71414363|ref|XP_809286.1|	70.65	92	24	2	2	91	90	1	91	91	3e-26	109	0.517241	0.466667	174	522	58.05	(+)	mucin TcMUCII [Trypanosoma cruzi strain CL Brener]	195
TCONS_00019034|m.1049	gi|407841941|gb|EKG00952.1|	79	100	21	0	1	100	100	116	215	100	2e-35	133	0.699301	0.465116	143	429	55.71	(+)	hypothetical protein TCSYLVIO_008080 [Trypanosoma cruzi]	215
TCONS_00015175|m.487	gi|407838151|gb|EKF99963.1|	98.18	220	4	0	1	220	220	176	395	220	3e-153	446	1	0.464135	220	660	58.33	(-)	trans-sialidase, putative [Trypanosoma cruzi]	474
TCONS_00009433|m.215	gi|71652212|ref|XP_814768.1|	86.34	183	25	0	1	183	183	195	377	183	3e-77	248	0.905941	0.463291	202	606	53.14	(-)	mucin-associated surface protein (MASP) [Trypanosoma cruzi strain CL Brener]	395
TCONS_00016528|m.686	gi|407843060|gb|EKG01253.1|	65.69	102	32	2	1	101	101	1	100	100	2e-32	125	0.737226	0.462963	137	411	57.91	(-)	hypothetical protein TCSYLVIO_007753 [Trypanosoma cruzi]	216
TCONS_00013630|m.374	gi|407851689|gb|EKG05463.1|	100	108	0	0	1	108	108	127	234	108	3e-66	211	0.990826	0.461538	109	327	54.43	(+)	hypothetical protein TCSYLVIO_003458 [Trypanosoma cruzi]	234
TCONS_00015447|m.503	gi|407853179|gb|EKG06270.1|	69.31	101	31	0	1	101	101	1	101	101	1e-41	149	0.677852	0.461187	149	447	53.02	(+)	hypothetical protein TCSYLVIO_002632 [Trypanosoma cruzi]	219
TCONS_00015776|m.577	gi|557858704|gb|ESS62184.1|	48.62	109	51	2	59	167	109	29	132	104	4e-19	90.9	0.64881	0.45815	168	504	56.94	(-)	hypothetical protein TCDM_10177 [Trypanosoma cruzi Dm28c]	227
TCONS_00017645|m.831	gi|407842714|gb|EKG01162.1|	93.33	120	8	0	1	120	120	1	120	120	1e-70	224	0.97561	0.458015	123	369	48.78	(-)	retrotransposon hot spot (RHS) protein, putative [Trypanosoma cruzi]	262
TCONS_00015912|m.598	gi|557858000|gb|ESS61549.1|	90.07	141	14	0	1	141	141	39	179	141	3e-86	266	0.992958	0.457792	142	426	51.64	(-)	hypothetical protein TCDM_10858 [Trypanosoma cruzi Dm28c]	308
TCONS_00005848|m.112	gi|407839698|gb|EKG00356.1|	71.17	111	31	1	1	110	110	54	164	111	3e-45	159	0.674847	0.45679	163	489	51.43	(+)	trans-sialidase, putative [Trypanosoma cruzi]	243
TCONS_00015911|m.603	gi|407851607|gb|EKG05431.1|	90.48	84	8	0	1	84	84	1	84	84	1e-49	166	0.823529	0.456522	102	306	57.19	(+)	hypothetical protein TCSYLVIO_003492 [Trypanosoma cruzi]	184
TCONS_00019101|m.1064	gi|557851459|gb|ESS55562.1|	56.98	86	35	1	6	91	86	48	131	84	1e-17	84	0.851485	0.456522	101	303	54.79	(+)	hypothetical protein TCDM_12956 [Trypanosoma cruzi Dm28c]	184
TCONS_00015432|m.501	gi|557854470|gb|ESS58349.1|	84.08	157	25	0	1	157	157	174	330	157	2e-74	238	1	0.456395	157	471	62.63	(-)	hypothetical protein TCDM_12388 [Trypanosoma cruzi Dm28c]	344
TCONS_00019620|m.1120	gi|71401510|ref|XP_803472.1|	93.78	193	12	0	1	193	193	5	197	193	2e-121	363	0.914692	0.456265	211	633	55.29	(+)	hypothetical protein [Trypanosoma cruzi strain CL Brener]	423
TCONS_00016023|m.615	gi|557861078|gb|ESS64444.1|	66.94	124	35	1	1	124	124	90	207	118	2e-41	150	0.725146	0.455598	171	513	60.04	(+)	hypothetical protein TCDM_07503 [Trypanosoma cruzi Dm28c]	259
TCONS_00016526|m.683	gi|407840970|gb|EKG00609.1|	71.51	179	35	2	1	163	163	215	393	179	4e-74	239	0.993902	0.455471	164	492	56.3	(+)	hypothetical protein TCSYLVIO_008437 [Trypanosoma cruzi]	393
TCONS_00018941|m.1031	gi|407840970|gb|EKG00609.1|	77.65	179	40	0	1	179	179	215	393	179	6e-89	277	0.994444	0.455471	180	540	57.59	(+)	hypothetical protein TCSYLVIO_008437 [Trypanosoma cruzi]	393
TCONS_00015533|m.517	gi|557859870|gb|ESS63280.1|	73.91	92	24	0	84	175	92	87	178	92	9e-34	129	0.525714	0.455446	175	525	57.9	(+)	hypothetical protein TCDM_08932 [Trypanosoma cruzi Dm28c]	202
TCONS_00014043|m.410	gi|557859518|gb|ESS62945.1|	88.49	139	16	0	5	143	139	168	306	139	6e-40	147	0.965278	0.454248	144	432	56.71	(+)	mucin TcMUCII [Trypanosoma cruzi Dm28c]	306
TCONS_00018719|m.989	gi|557851882|gb|ESS55856.1|	94.61	204	11	0	1	204	204	247	450	204	1e-119	359	0.995122	0.453333	205	615	51.71	(-)	surface protease GP63 [Trypanosoma cruzi Dm28c]	450
TCONS_00015776|m.579	gi|71652525|ref|XP_814917.1|	75.61	82	20	0	1	82	82	1	82	82	3e-34	128	0.59854	0.453039	137	411	53.41	(+)	retrotransposon hot spot (RHS) protein [Trypanosoma cruzi strain CL Brener]	181
TCONS_00015726|m.559	gi|557857653|gb|ESS61245.1|	76.24	101	18	2	1	101	101	24	118	95	2e-40	144	0.990196	0.452381	102	306	60.46	(+)	hypothetical protein TCDM_11171 [Trypanosoma cruzi Dm28c]	210
TCONS_00015503|m.513	gi|407836608|gb|EKF99564.1|	93.58	109	7	0	1	109	109	58	166	109	3e-65	209	0.858268	0.452282	127	381	49.61	(+)	retrotransposon hot spot (RHS) protein, putative [Trypanosoma cruzi]	241
TCONS_00013104|m.350	gi|557851434|gb|ESS55544.1|	80.56	108	21	0	1	108	108	88	195	108	6e-50	169	0.990826	0.451883	109	327	58.72	(-)	dispersed protein family protein 1 (DGF-1) [Trypanosoma cruzi Dm28c]	239
TCONS_00012441|m.318	gi|407423288|gb|EKF38958.1|	45.32	139	53	2	7	125	119	166	301	136	2e-23	104	0.712575	0.451827	167	501	45.91	(-)	trans-sialidase, putative [Trypanosoma cruzi marinkellei]	301
TCONS_00013026|m.339	gi|407399910|gb|EKF28474.1|	68.81	109	30	1	1	105	105	134	242	109	9e-26	107	0.990566	0.450413	106	318	60.38	(+)	mucin TcMUCII, putative [Trypanosoma cruzi marinkellei]	242
TCONS_00015982|m.611	gi|407842649|gb|EKG01142.1|	93.16	117	8	0	1	117	117	106	222	117	2e-64	207	0.991525	0.45	118	354	59.32	(+)	90 kDa surface protein, putative [Trypanosoma cruzi]	260
TCONS_00012197|m.300	gi|407851217|gb|EKG05279.1|	99.24	131	1	0	1	131	131	155	285	131	1e-87	268	1	0.44863	131	393	45.04	(+)	hypothetical protein TCSYLVIO_003649 [Trypanosoma cruzi]	292
TCONS_00013819|m.397	gi|557857639|gb|ESS61234.1|	85.5	131	15	2	22	148	127	162	292	131	1e-63	208	0.846667	0.44863	150	450	57.33	(+)	hypothetical protein TCDM_11191 [Trypanosoma cruzi Dm28c]	292
TCONS_00018548|m.942	gi|407856647|gb|EKG06759.1|	91.38	116	10	0	2	117	116	18	133	116	2e-69	220	0.983051	0.447876	118	354	43.79	(+)	retrotransposon hot spot (RHS) protein, putative, partial [Trypanosoma cruzi]	259
TCONS_00013693|m.386	gi|71418377|ref|XP_810833.1|	89.52	124	13	0	1	124	124	1	124	124	8e-72	228	0.837838	0.447653	148	444	57.88	(+)	hypothetical protein [Trypanosoma cruzi strain CL Brener]	277
TCONS_00017210|m.754	gi|557859196|gb|ESS62642.1|	90.4	125	12	0	1	125	125	1	125	125	4e-73	232	0.776398	0.440141	161	483	57.76	(-)	hypothetical protein TCDM_09665 [Trypanosoma cruzi Dm28c]	284
TCONS_00012345|m.316	gi|71409977|ref|XP_807306.1|	99.09	110	1	0	1	110	110	58	167	110	1e-72	228	1	0.44	110	330	46.36	(-)	proliferator-activated receptor-interacting protein (PRIP) interacting protein (PIMT) [Trypanosoma	250
TCONS_00009860|m.232	gi|557851925|gb|ESS55888.1|	95.16	124	6	0	1	124	124	1	124	124	4e-76	239	0.992	0.439716	125	375	64.8	(+)	hypothetical protein TCDM_12620 [Trypanosoma cruzi Dm28c]	282
TCONS_00020528|m.1236	gi|407833857|gb|EKF98854.1|	68.75	112	35	0	1	112	112	144	255	112	6e-40	144	0.949153	0.439216	118	354	58.19	(+)	hypothetical protein TCSYLVIO_010242, partial [Trypanosoma cruzi]	255
TCONS_00015726|m.556	gi|557851700|gb|ESS55725.1|	91.61	155	13	0	1	155	155	1	155	155	2e-95	291	0.99359	0.439093	156	468	56.2	(+)	hypothetical protein TCDM_12783 [Trypanosoma cruzi Dm28c]	353
TCONS_00018612|m.966	gi|557867054|gb|ESS70237.1|	92.38	105	7	1	1	105	105	134	237	104	3e-59	193	0.990566	0.438819	106	318	58.18	(+)	target of rapamycin (TOR) kinase 1 [Trypanosoma cruzi Dm28c]	237
TCONS_00012582|m.325	gi|557860741|gb|ESS64117.1|	92.59	108	8	0	1	108	108	1	108	108	3e-64	206	1	0.437247	108	324	48.77	(-)	retrotransposon hot spot (RHS) protein [Trypanosoma cruzi Dm28c]	247
TCONS_00018729|m.994	gi|557858432|gb|ESS61934.1|	65.79	76	23	3	1	73	73	92	167	76	3e-16	80.5	0.688679	0.436782	106	318	53.46	(-)	hypothetical protein TCDM_10442 [Trypanosoma cruzi Dm28c]	174
TCONS_00017299|m.766	gi|557858188|gb|ESS61715.1|	81.82	176	27	1	1	171	171	1	176	176	1e-89	279	1	0.436725	171	513	56.53	(+)	trans-sialidase [Trypanosoma cruzi Dm28c]	403
TCONS_00019559|m.1114	gi|407848647|gb|EKG03752.1|	94.69	113	6	0	3	115	113	108	220	113	2e-69	220	0.982609	0.434615	115	345	66.09	(+)	dispersed gene family protein 1 (DGF-1), putative, partial [Trypanosoma cruzi]	260
TCONS_00020018|m.1191	gi|407843197|gb|EKG01290.1|	84.1	239	38	0	1	239	239	110	348	239	6e-137	408	1	0.434545	239	717	59	(-)	dispersed gene family protein 1 (DGF-1), putative [Trypanosoma cruzi]	550
TCONS_00009560|m.220	gi|557850859|gb|ESS55169.1|	44.9	98	39	4	13	104	92	4	92	89	1e-07	57	0.814159	0.434146	113	339	58.7	(-)	hypothetical protein TCDM_13378 [Trypanosoma cruzi Dm28c]	205
TCONS_00005849|m.124	gi|407835384|gb|EKF99247.1|	79.21	101	17	1	8	104	97	133	233	101	3e-47	162	0.92381	0.433476	105	315	59.05	(-)	hypothetical protein TCSYLVIO_009837 [Trypanosoma cruzi]	233
TCONS_00020842|m.1259	gi|71664302|ref|XP_819133.1|	82.46	114	13	5	1	112	112	3	111	109	9e-44	154	0.949153	0.43083	118	354	57.91	(+)	mucin TcMUCII [Trypanosoma cruzi strain CL Brener]	253
TCONS_00017351|m.772	gi|557856627|gb|ESS60388.1|	85.51	69	10	0	18	86	69	92	160	69	6e-31	119	0.556452	0.428571	124	372	53.23	(-)	hypothetical protein TCDM_12090 [Trypanosoma cruzi Dm28c]	161
TCONS_00019323|m.1085	gi|557851167|gb|ESS55367.1|	96.36	110	4	0	1	110	110	32	141	110	8e-68	216	0.990991	0.428016	111	333	54.95	(-)	hypothetical protein TCDM_13168 [Trypanosoma cruzi Dm28c]	257
TCONS_00012227|m.310	gi|557857843|gb|ESS61410.1|	85.71	98	14	0	1	98	98	62	159	98	4e-52	174	0.970297	0.426087	101	303	55.45	(+)	hypothetical protein TCDM_11004 [Trypanosoma cruzi Dm28c]	230
TCONS_00013693|m.389	gi|557857843|gb|ESS61410.1|	90.82	98	9	0	1	98	98	62	159	98	9e-56	184	0.970297	0.426087	101	303	55.78	(+)	hypothetical protein TCDM_11004 [Trypanosoma cruzi Dm28c]	230
TCONS_00014045|m.414	gi|557857843|gb|ESS61410.1|	91.84	98	8	0	1	98	98	62	159	98	4e-57	187	0.970297	0.426087	101	303	56.44	(+)	hypothetical protein TCDM_11004 [Trypanosoma cruzi Dm28c]	230
TCONS_00015504|m.514	gi|557858877|gb|ESS62343.1|	91.35	104	9	0	1	104	104	112	215	104	2e-57	189	0.990476	0.42449	105	315	62.86	(+)	hypothetical protein TCDM_09988 [Trypanosoma cruzi Dm28c]	245
TCONS_00018750|m.996	gi|407845369|gb|EKG02295.1|	60.4	149	57	2	10	157	148	2	149	148	4e-42	155	0.804348	0.422857	184	552	50.18	(-)	mucin-associated surface protein (MASP), putative, partial [Trypanosoma cruzi]	350
TCONS_00013028|m.335	gi|557856748|gb|ESS60485.1|	84.82	112	14	2	1	109	109	1	112	112	8e-54	180	0.981982	0.422642	111	333	59.16	(-)	hypothetical protein TCDM_11986 [Trypanosoma cruzi Dm28c]	265
TCONS_00016847|m.717	gi|557851889|gb|ESS55862.1|	90.57	106	10	0	1	106	106	104	209	106	5e-52	175	0.954955	0.422311	111	333	61.26	(-)	hypothetical protein TCDM_12645 [Trypanosoma cruzi Dm28c]	251
TCONS_00019530|m.1108	gi|407837758|gb|EKF99842.1|	86.96	92	12	0	1	92	92	43	134	92	9e-48	164	0.779661	0.422018	118	354	54.52	(+)	hypothetical protein TCSYLVIO_009234 [Trypanosoma cruzi]	218
TCONS_00013692|m.380	gi|557856584|gb|ESS60354.1|	89.72	107	9	1	1	105	105	148	254	107	1e-51	174	0.990566	0.42126	106	318	54.4	(-)	hypothetical protein TCDM_12129 [Trypanosoma cruzi Dm28c]	254
TCONS_00018019|m.857	gi|557851790|gb|ESS55789.1|	92.82	181	13	0	7	187	181	1	181	181	2e-114	346	0.78355	0.42093	231	693	57.86	(+)	hypothetical protein TCDM_12718 [Trypanosoma cruzi Dm28c]	430
TCONS_00009264|m.209	gi|407838895|gb|EKG00202.1|	94.69	113	6	0	1	113	113	157	269	113	8e-68	216	0.991228	0.420074	114	342	51.46	(+)	surface protease GP63, putative,metallopeptidase, putative [Trypanosoma cruzi]	269
TCONS_00018590|m.955	gi|407402295|gb|EKF29154.1|	69.66	89	27	0	2	90	89	124	212	89	2e-32	125	0.581699	0.419811	153	459	50.54	(-)	hypothetical protein MOQ_007077 [Trypanosoma cruzi marinkellei]	212
TCONS_00019081|m.1058	gi|407402295|gb|EKF29154.1|	69.66	89	27	0	2	90	89	124	212	89	7e-32	124	0.581699	0.419811	153	459	50.54	(-)	hypothetical protein MOQ_007077 [Trypanosoma cruzi marinkellei]	212
TCONS_00018018|m.863	gi|557857345|gb|ESS60981.1|	89.39	132	14	0	6	137	132	171	302	132	4e-77	243	0.956522	0.419048	138	414	53.38	(+)	hypothetical protein TCDM_11465 [Trypanosoma cruzi Dm28c]	315
TCONS_00014064|m.430	gi|557857843|gb|ESS61410.1|	86.6	97	12	1	1	97	97	62	157	96	4e-50	169	0.95098	0.417391	102	306	58.17	(+)	hypothetical protein TCDM_11004 [Trypanosoma cruzi Dm28c]	230
TCONS_00014066|m.422	gi|557857843|gb|ESS61410.1|	86.6	97	12	1	1	97	97	62	157	96	4e-50	169	0.95098	0.417391	102	306	58.17	(+)	hypothetical protein TCDM_11004 [Trypanosoma cruzi Dm28c]	230
TCONS_00016377|m.669	gi|393702202|gb|AFN16293.1|	97.33	636	17	0	1	636	636	620	1255	636	0	1292	1	0.417323	636	1908	54.45	(-)	L1Tc protein [Trypanosoma cruzi]	1524
TCONS_00016943|m.737	gi|557859646|gb|ESS63067.1|	87.1	93	12	0	1	93	93	41	133	93	8e-49	168	0.58125	0.41704	160	480	51.67	(+)	hypothetical protein TCDM_09191 [Trypanosoma cruzi Dm28c]	223
TCONS_00018928|m.1025	gi|557856810|gb|ESS60537.1|	65.89	129	37	2	1	122	122	182	310	129	4e-36	136	0.99187	0.416129	123	369	57.72	(-)	hypothetical protein TCDM_11931 [Trypanosoma cruzi Dm28c]	310
TCONS_00018929|m.1021	gi|557856810|gb|ESS60537.1|	65.89	129	37	2	1	122	122	182	310	129	4e-36	136	0.99187	0.416129	123	369	57.72	(-)	hypothetical protein TCDM_11931 [Trypanosoma cruzi Dm28c]	310
TCONS_00019174|m.1070	gi|557856810|gb|ESS60537.1|	69.77	129	33	3	1	123	123	182	310	129	2e-43	155	0.991935	0.416129	124	372	54.84	(+)	hypothetical protein TCDM_11931 [Trypanosoma cruzi Dm28c]	310
TCONS_00013202|m.353	gi|407833763|gb|EKF98838.1|	90.57	106	10	0	45	150	106	122	227	106	1e-46	164	0.592179	0.414062	179	537	49.53	(+)	mucin-associated surface protein (MASP), putative, partial [Trypanosoma cruzi]	256
TCONS_00017674|m.839	gi|557859026|gb|ESS62483.1|	74.77	107	25	2	1	106	106	8	113	106	2e-43	156	0.579235	0.414062	183	549	55.92	(-)	hypothetical protein TCDM_09849 [Trypanosoma cruzi Dm28c]	256
TCONS_00008444|m.191	gi|407833348|gb|EKF98727.1|	100	125	0	0	1	125	125	1	125	125	9e-82	254	0.93985	0.413907	133	399	45.86	(-)	exosome complex exonuclease, putative,ribosomal RNA processing protein 4, putative [Trypanosoma cruzi]	302
TCONS_00003467|m.67	gi|407846796|gb|EKG02777.1|	97.8	91	2	0	17	107	91	131	221	91	2e-55	183	0.842593	0.411765	108	324	47.84	(-)	ras-related GTP-binding protein, putative [Trypanosoma cruzi]	221
TCONS_00009810|m.228	gi|407852707|gb|EKG06060.1|	96.43	112	4	0	1	112	112	1	112	112	1e-69	221	1	0.411765	112	336	60.12	(+)	trans-sialidase, putative [Trypanosoma cruzi]	272
TCONS_00020282|m.1211	gi|407836516|gb|EKF99542.1|	96	100	4	0	4	103	100	47	146	100	2e-60	196	0.970874	0.411523	103	309	55.66	(-)	mucin-associated surface protein (MASP), putative, partial [Trypanosoma cruzi]	243
TCONS_00011649|m.288	gi|407866897|gb|EKG08445.1|	51.52	99	48	0	1	99	99	82	180	99	2e-19	92.4	0.572254	0.410788	173	519	58.57	(+)	hypothetical protein TCSYLVIO_000409 [Trypanosoma cruzi]	241
TCONS_00020134|m.1199	gi|407843253|gb|EKG01309.1|	99.29	140	1	0	1	140	140	202	341	140	1e-96	293	0.992908	0.410557	141	423	51.54	(+)	beta galactofuranosyl glycosyltransferase, putative [Trypanosoma cruzi]	341
TCONS_00012571|m.326	gi|407845711|gb|EKG02360.1|	75.22	113	21	1	1	106	106	47	159	113	9e-34	128	1	0.40942	106	318	65.41	(-)	hypothetical protein TCSYLVIO_006615 [Trypanosoma cruzi]	276
TCONS_00011021|m.267	gi|407837149|gb|EKF99673.1|	67.16	67	22	0	72	138	67	22	88	67	1e-21	97.1	0.362162	0.408537	185	555	58.38	(+)	hypothetical protein TCSYLVIO_009403, partial [Trypanosoma cruzi]	164
TCONS_00019864|m.1164	gi|557854369|gb|ESS58250.1|	71.55	116	28	2	6	116	111	100	215	116	3e-34	130	0.956897	0.408451	116	348	58.91	(+)	hypothetical protein TCDM_12392 [Trypanosoma cruzi Dm28c]	284
TCONS_00017593|m.817	gi|557856799|gb|ESS60528.1|	77.97	118	10	2	8	109	102	172	289	118	1e-48	167	0.927273	0.408304	110	330	56.67	(+)	hypothetical protein TCDM_11944 [Trypanosoma cruzi Dm28c]	289
TCONS_00016075|m.623	gi|557858314|gb|ESS61827.1|	90	120	12	0	1	120	120	175	294	120	7e-67	215	0.944882	0.408163	127	381	47.51	(-)	hypothetical protein TCDM_10545 [Trypanosoma cruzi Dm28c]	294
TCONS_00016938|m.734	gi|71664302|ref|XP_819133.1|	90.48	105	7	2	1	104	104	12	114	103	7e-51	172	0.954128	0.407115	109	327	60.55	(-)	mucin TcMUCII [Trypanosoma cruzi strain CL Brener]	253
TCONS_00016938|m.735	gi|1236663|gb|AAC47165.1|	96.3	81	3	0	1	81	81	6	86	81	1e-46	159	0.743119	0.407035	109	327	56.88	(-)	mucin-like glycoprotein [Trypanosoma cruzi]	199
TCONS_00020199|m.1202	gi|407843361|gb|EKG01357.1|	88.14	118	14	0	1	118	118	86	203	118	6e-72	228	0.975207	0.406897	121	363	58.13	(-)	hypothetical protein TCSYLVIO_007644 [Trypanosoma cruzi]	290
TCONS_00018088|m.876	gi|407848300|gb|EKG03682.1|	95.37	281	13	0	10	290	281	1	281	281	2e-175	514	0.968966	0.406657	290	870	58.39	(-)	dispersed gene family protein 1 (DGF-1), putative, partial [Trypanosoma cruzi]	691
TCONS_00020089|m.1194	gi|557863905|gb|ESS67186.1|	69.83	116	32	1	26	138	113	14	129	116	8e-43	154	0.818841	0.405594	138	414	57.73	(-)	hypothetical protein TCDM_04091 [Trypanosoma cruzi Dm28c]	286
TCONS_00018370|m.915	gi|407399882|gb|EKF28464.1|	81.55	103	19	0	1	103	103	68	170	103	6e-48	164	0.990385	0.403922	104	312	50.96	(-)	hypothetical protein MOQ_007786 [Trypanosoma cruzi marinkellei]	255
TCONS_00009860|m.229	gi|557860602|gb|ESS63983.1|	93.3	224	15	0	1	224	224	303	526	224	3e-139	414	0.995556	0.402878	225	675	56.15	(-)	hypothetical protein TCDM_08084 [Trypanosoma cruzi Dm28c]	556
TCONS_00016310|m.657	gi|557851581|gb|ESS55644.1|	86.76	136	18	0	1	136	136	94	229	136	9e-76	240	0.985507	0.402367	138	414	54.35	(-)	hypothetical protein TCDM_12870 [Trypanosoma cruzi Dm28c]	338
TCONS_00017375|m.773	gi|557858520|gb|ESS62014.1|	62.34	154	49	2	1	149	149	2	151	150	3e-51	178	0.96129	0.402145	155	465	60.86	(+)	hypothetical protein TCDM_10343 [Trypanosoma cruzi Dm28c]	373
TCONS_00018227|m.902	gi|557858849|gb|ESS62318.1|	75.24	105	14	1	4	108	105	140	232	93	3e-44	156	0.724138	0.400862	145	435	56.78	(-)	hypothetical protein TCDM_10042 [Trypanosoma cruzi Dm28c]	232
TCONS_00020370|m.1217	gi|71418908|ref|XP_811005.1|	88.24	170	19	1	3	172	170	1	169	169	3e-92	286	0.988372	0.400474	172	516	52.91	(+)	mucin-associated surface protein (MASP) [Trypanosoma cruzi strain CL Brener]	422
TCONS_00019443|m.1099	gi|407845272|gb|EKG02277.1|	83.18	107	17	1	1	107	107	140	245	106	9e-50	170	0.990741	0.398496	108	324	54.63	(-)	hypothetical protein TCSYLVIO_006701, partial [Trypanosoma cruzi]	266
TCONS_00018391|m.917	gi|407836060|gb|EKF99453.1|	61.95	113	41	1	19	131	113	82	192	111	6e-32	125	0.862595	0.397849	131	393	49.87	(-)	hypothetical protein TCSYLVIO_009627 [Trypanosoma cruzi]	279
TCONS_00004399|m.86	gi|407398876|gb|EKF28207.1|	65.15	66	23	0	27	92	66	42	107	66	2e-20	91.7	0.568966	0.39759	116	348	49.71	(-)	trans-sialidase, putative [Trypanosoma cruzi marinkellei]	166
TCONS_00018186|m.890	gi|557859465|gb|ESS62896.1|	84.43	122	19	0	5	126	122	186	307	122	2e-63	207	0.924242	0.397394	132	396	53.54	(-)	hypothetical protein TCDM_09405 [Trypanosoma cruzi Dm28c]	307
TCONS_00018665|m.979	gi|557859642|gb|ESS63063.1|	94.24	139	8	0	3	141	139	4	142	139	2e-76	242	0.985816	0.397143	141	423	50.12	(-)	mucin-associated surface protein (MASP) [Trypanosoma cruzi Dm28c]	350
TCONS_00016952|m.741	gi|407840970|gb|EKG00609.1|	86.54	156	21	0	1	156	156	1	156	156	5e-76	244	0.876404	0.396947	178	534	50.56	(+)	hypothetical protein TCSYLVIO_008437 [Trypanosoma cruzi]	393
TCONS_00017938|m.852	gi|557859952|gb|ESS63359.1|	53.98	113	46	2	1	110	110	165	274	110	1e-23	102	0.916667	0.395683	120	360	41.67	(-)	hypothetical protein TCDM_08851 [Trypanosoma cruzi Dm28c]	278
TCONS_00018018|m.861	gi|557859050|gb|ESS62506.1|	92.92	212	14	1	35	246	212	155	365	211	7e-103	320	0.8583	0.394393	247	741	51.96	(-)	mucin-associated surface protein (MASP) [Trypanosoma cruzi Dm28c]	535
TCONS_00019939|m.1177	gi|71412598|ref|XP_808476.1|	82.21	326	58	0	1	326	326	396	721	326	0	562	1	0.392771	326	978	53.68	(-)	surface protease GP63 [Trypanosoma cruzi strain CL Brener]	830
TCONS_00016888|m.722	gi|557856860|gb|ESS60578.1|	78.41	88	19	0	8	95	88	92	179	88	1e-36	135	0.807339	0.391111	109	327	51.38	(-)	hypothetical protein TCDM_11893 [Trypanosoma cruzi Dm28c]	225
TCONS_00019865|m.1162	gi|407838118|gb|EKF99947.1|	98.35	121	2	0	59	179	121	176	296	121	2e-79	250	0.675978	0.389068	179	537	58.47	(-)	trans-sialidase, putative, partial [Trypanosoma cruzi]	311
TCONS_00019779|m.1143	gi|557855582|gb|ESS59400.1|	87.32	142	15	1	23	161	139	33	174	142	4e-78	248	0.812865	0.389041	171	513	45.81	(+)	hypothetical protein TCDM_12257 [Trypanosoma cruzi Dm28c]	365
TCONS_00015301|m.490	gi|557856756|gb|ESS60492.1|	83.5	103	17	0	1	103	103	110	212	103	6e-42	149	1	0.387218	103	309	64.08	(+)	hypothetical protein TCDM_11982 [Trypanosoma cruzi Dm28c]	266
TCONS_00020096|m.1196	gi|407836608|gb|EKF99564.1|	90.32	93	9	0	1	93	93	58	150	93	5e-50	169	0.902913	0.385892	103	309	49.19	(+)	retrotransposon hot spot (RHS) protein, putative [Trypanosoma cruzi]	241
TCONS_00009560|m.219	gi|557851700|gb|ESS55725.1|	92.65	136	10	0	1	136	136	162	297	136	1e-82	258	0.971429	0.385269	140	420	58.33	(-)	hypothetical protein TCDM_12783 [Trypanosoma cruzi Dm28c]	353
TCONS_00015726|m.558	gi|557851700|gb|ESS55725.1|	87.5	136	17	0	2	137	136	218	353	136	5e-77	244	0.985507	0.385269	138	414	55.07	(+)	hypothetical protein TCDM_12783 [Trypanosoma cruzi Dm28c]	353
TCONS_00017210|m.755	gi|557851700|gb|ESS55725.1|	91.91	136	11	0	2	137	136	218	353	136	4e-83	259	0.985507	0.385269	138	414	55.31	(-)	hypothetical protein TCDM_12783 [Trypanosoma cruzi Dm28c]	353
TCONS_00019249|m.1078	gi|557851700|gb|ESS55725.1|	87.5	136	16	1	1	135	135	162	297	136	4e-76	241	0.971223	0.385269	139	417	58.27	(-)	hypothetical protein TCDM_12783 [Trypanosoma cruzi Dm28c]	353
TCONS_00000793|m.24	gi|557858631|gb|ESS62116.1|	50.48	105	32	7	26	118	93	16	112	97	8e-15	77.8	0.768595	0.384921	121	363	42.15	(-)	hypothetical protein TCDM_10239 [Trypanosoma cruzi Dm28c]	252
TCONS_00020485|m.1225	gi|557852997|gb|ESS56907.1|	76.64	107	22	1	1	104	104	132	238	107	1e-44	157	1	0.384892	104	312	58.65	(+)	hypothetical protein TCDM_12453 [Trypanosoma cruzi Dm28c]	278
TCONS_00019098|m.1061	gi|557857016|gb|ESS60706.1|	87.29	118	14	1	1	117	117	65	182	118	2e-49	170	0.991525	0.384365	118	354	61.86	(-)	hypothetical protein TCDM_11751 [Trypanosoma cruzi Dm28c]	307
TCONS_00019976|m.1184	gi|407841274|gb|EKG00690.1|	78.57	98	21	0	16	113	98	54	151	98	6e-39	142	0.859649	0.382812	114	342	50.58	(+)	hypothetical protein TCSYLVIO_008349 [Trypanosoma cruzi]	256
TCONS_00015745|m.573	gi|557857843|gb|ESS61410.1|	89.77	88	9	0	1	88	88	62	149	88	4e-49	167	0.862745	0.382609	102	306	54.25	(+)	hypothetical protein TCDM_11004 [Trypanosoma cruzi Dm28c]	230
TCONS_00016308|m.650	gi|71410739|ref|XP_807650.1|	68.28	145	45	1	1	144	144	189	333	145	1e-55	190	0.993103	0.382586	145	435	57.01	(+)	hypothetical protein [Trypanosoma cruzi strain CL Brener]	379
TCONS_00002191|m.41	gi|407852137|gb|EKG05784.1|	98.21	112	2	0	1	112	112	34	145	112	3e-72	228	0.99115	0.382253	113	339	46.02	(+)	hypothetical protein TCSYLVIO_003138 [Trypanosoma cruzi]	293
TCONS_00005950|m.126	gi|407838094|gb|EKF99936.1|	99.34	458	2	1	1	457	457	302	759	458	0	934	1	0.380399	457	1371	51.28	(+)	hypothetical protein TCSYLVIO_009144 [Trypanosoma cruzi]	1204
TCONS_00014064|m.425	gi|557858351|gb|ESS61860.1|	89.08	119	13	0	11	129	119	60	178	119	2e-59	197	0.915385	0.380192	130	390	58.46	(-)	hypothetical protein TCDM_10512 [Trypanosoma cruzi Dm28c]	313
TCONS_00009928|m.236	gi|407861457|gb|EKG07634.1|	76	100	23	1	24	123	100	121	219	99	1e-42	152	0.769231	0.37931	130	390	47.69	(+)	retrotransposon hot spot protein (RHS), putative, partial [Trypanosoma cruzi]	261
TCONS_00013370|m.365	gi|557863905|gb|ESS67186.1|	85.59	111	13	1	1	111	111	1	108	108	6e-57	189	0.982301	0.377622	113	339	53.83	(-)	hypothetical protein TCDM_04091 [Trypanosoma cruzi Dm28c]	286
TCONS_00017663|m.837	gi|71411013|ref|XP_807774.1|	54.69	128	53	2	16	140	125	209	334	126	7e-31	123	0.886525	0.377246	141	423	50.59	(-)	hypothetical protein [Trypanosoma cruzi strain CL Brener]	334
TCONS_00015912|m.599	gi|407848571|gb|EKG03738.1|	89.62	106	11	0	15	120	106	28	133	106	3e-58	193	0.821705	0.375887	129	387	52.2	(-)	hypothetical protein TCSYLVIO_005210, partial [Trypanosoma cruzi]	282
TCONS_00015745|m.571	gi|557859193|gb|ESS62640.1|	82.79	122	21	0	1	122	122	200	321	122	7e-61	201	0.976	0.375385	125	375	53.6	(-)	hypothetical protein TCDM_09695 [Trypanosoma cruzi Dm28c]	325
TCONS_00006967|m.151	gi|557857375|gb|ESS61006.1|	78.18	110	22	2	1	109	109	183	291	109	6e-48	166	0.990909	0.37457	110	330	55.15	(-)	retrotransposon hot spot (RHS) protein [Trypanosoma cruzi Dm28c]	291
TCONS_00017494|m.787	gi|557851846|gb|ESS55830.1|	57.89	95	37	2	6	98	93	16	109	94	3e-19	90.5	0.678832	0.374502	137	411	57.91	(+)	hypothetical protein TCDM_12679 [Trypanosoma cruzi Dm28c]	251
TCONS_00017584|m.805	gi|557863905|gb|ESS67186.1|	79.44	107	19	1	2	105	104	33	139	107	6e-48	166	0.990476	0.374126	105	315	58.1	(-)	hypothetical protein TCDM_04091 [Trypanosoma cruzi Dm28c]	286
TCONS_00020744|m.1249	gi|407848059|gb|EKG03555.1|	90.37	187	18	0	1	187	187	165	351	187	4e-115	348	1	0.374	187	561	60.07	(-)	dispersed gene family protein 1 (DGF-1), putative, partial [Trypanosoma cruzi]	500
TCONS_00018431|m.921	gi|557857377|gb|ESS61008.1|	70.83	96	28	0	3	98	96	7	102	96	8e-34	131	0.551724	0.370656	174	522	54.79	(-)	hypothetical protein TCDM_11431 [Trypanosoma cruzi Dm28c]	259
TCONS_00018945|m.1037	gi|557858727|gb|ESS62205.1|	70.52	424	99	3	1	424	424	173	570	398	0	581	0.992974	0.368519	427	1281	50.27	(+)	retrotransposon hot spot (RHS) protein [Trypanosoma cruzi Dm28c]	1080
TCONS_00009265|m.212	gi|557860602|gb|ESS63983.1|	93.63	204	13	0	4	207	204	327	530	204	6e-126	379	0.980769	0.366906	208	624	56.41	(+)	hypothetical protein TCDM_08084 [Trypanosoma cruzi Dm28c]	556
TCONS_00014066|m.421	gi|407836611|gb|EKF99565.1|	89.13	92	10	0	1	92	92	1	92	92	1e-47	164	0.821429	0.366534	112	336	58.63	(-)	hypothetical protein TCSYLVIO_009514 [Trypanosoma cruzi]	251
TCONS_00016076|m.626	gi|407839698|gb|EKG00356.1|	94.38	89	5	0	1	89	89	128	216	89	1e-50	172	0.723577	0.366255	123	369	52.71	(+)	trans-sialidase, putative [Trypanosoma cruzi]	243
TCONS_00008448|m.192	gi|71406611|ref|XP_805829.1|	100	113	0	0	1	113	113	196	308	113	7e-77	241	1	0.365696	113	339	43.95	(-)	hypothetical protein [Trypanosoma cruzi strain CL Brener]	309
TCONS_00017343|m.767	gi|557854933|gb|ESS58800.1|	61.22	98	34	3	1	98	98	12	105	94	1e-21	95.9	0.989899	0.361538	99	297	53.87	(+)	hypothetical protein TCDM_12360 [Trypanosoma cruzi Dm28c]	260
TCONS_00014820|m.460	gi|407846675|gb|EKG02693.1|	100	121	0	0	1	121	121	34	154	121	6e-81	254	0.742331	0.360119	163	489	40.08	(+)	cyclin, putative [Trypanosoma cruzi]	336
TCONS_00015694|m.547	gi|557867340|gb|ESS70515.1|	95.97	124	5	0	1	124	124	55	178	124	2e-76	243	0.849315	0.358382	146	438	56.85	(+)	hypothetical protein TCDM_00639 [Trypanosoma cruzi Dm28c]	346
TCONS_00015790|m.583	gi|407409630|gb|EKF32377.1|	74.19	93	24	0	1	93	93	1	93	93	2e-28	115	0.726562	0.356322	128	384	56.25	(-)	hypothetical protein MOQ_003767 [Trypanosoma cruzi marinkellei]	261
TCONS_00012399|m.317	gi|557860602|gb|ESS63983.1|	92.42	198	15	0	2	199	198	359	556	198	3e-119	361	0.99	0.356115	200	600	56	(+)	hypothetical protein TCDM_08084 [Trypanosoma cruzi Dm28c]	556
TCONS_00019551|m.1113	gi|557857985|gb|ESS61536.1|	67.86	56	18	0	4	59	56	85	140	56	1e-13	73.6	0.427481	0.35443	131	393	38.42	(+)	hypothetical protein TCDM_10877 [Trypanosoma cruzi Dm28c]	158
TCONS_00018612|m.963	gi|557851783|gb|ESS55784.1|	91.97	137	11	0	1	137	137	251	387	137	3e-82	258	0.992754	0.354005	138	414	54.35	(+)	hypothetical protein TCDM_12723 [Trypanosoma cruzi Dm28c]	387
TCONS_00019545|m.1109	gi|71423102|ref|XP_812341.1|	67.62	105	30	1	41	141	101	193	297	105	1e-28	117	0.651613	0.353535	155	465	58.71	(-)	hypothetical protein [Trypanosoma cruzi strain CL Brener]	297
TCONS_00016866|m.719	gi|71402584|ref|XP_804190.1|	77.17	92	21	0	12	103	92	24	115	92	1e-36	135	0.884615	0.35249	104	312	50.96	(-)	hypothetical protein [Trypanosoma cruzi strain CL Brener]	261
TCONS_00017264|m.761	gi|557851700|gb|ESS55725.1|	88.71	124	14	0	1	124	124	229	352	124	4e-71	228	0.984127	0.351275	126	378	53.44	(+)	hypothetical protein TCDM_12783 [Trypanosoma cruzi Dm28c]	353
TCONS_00017351|m.770	gi|557859595|gb|ESS63019.1|	74.76	103	25	1	1	103	103	77	178	102	8e-44	158	0.598837	0.350515	172	516	57.56	(+)	hypothetical protein TCDM_09251 [Trypanosoma cruzi Dm28c]	291
TCONS_00015174|m.486	gi|642917|gb|AAA99444.1|	96	225	9	0	1	225	225	182	406	225	2e-153	452	1	0.350467	225	675	53.78	(-)	trans-sialidase [Trypanosoma cruzi]	642
TCONS_00019287|m.1081	gi|557857229|gb|ESS60882.1|	81.52	92	17	0	95	186	92	143	234	92	3e-43	156	0.479167	0.348485	192	576	57.29	(+)	hypothetical protein TCDM_11563 [Trypanosoma cruzi Dm28c]	264
TCONS_00012048|m.299	gi|557859638|gb|ESS63059.1|	68.54	89	24	1	66	150	85	60	148	89	2e-29	119	0.562914	0.346304	151	453	54.3	(-)	hypothetical protein TCDM_09182 [Trypanosoma cruzi Dm28c]	257
TCONS_00016430|m.672	gi|407842210|gb|EKG01014.1|	84	100	16	0	1	100	100	42	141	100	4e-48	166	0.990099	0.346021	101	303	54.79	(+)	hypothetical protein TCSYLVIO_008012 [Trypanosoma cruzi]	289
TCONS_00014064|m.428	gi|557850637|gb|ESS55039.1|	79.28	111	15	1	1	111	111	1	103	103	2e-49	170	0.991071	0.345638	112	336	58.33	(-)	hypothetical protein TCDM_13512 [Trypanosoma cruzi Dm28c]	298
TCONS_00017387|m.781	gi|557850637|gb|ESS55039.1|	80.18	111	14	1	1	111	111	1	103	103	2e-50	172	0.991071	0.345638	112	336	58.93	(-)	hypothetical protein TCDM_13512 [Trypanosoma cruzi Dm28c]	298
TCONS_00013030|m.336	gi|557850784|gb|ESS55124.1|	91.79	134	11	0	1	134	134	241	374	134	2e-70	228	0.905405	0.344473	148	444	56.31	(+)	mucin-associated surface protein (MASP) [Trypanosoma cruzi Dm28c]	389
TCONS_00012255|m.311	gi|407846580|gb|EKG02650.1|	99.77	444	1	0	1	444	444	490	933	444	0	915	1	0.343919	444	1332	50.3	(-)	ABC transporter, putative [Trypanosoma cruzi]	1291
TCONS_00013874|m.401	gi|407408805|gb|EKF32098.1|	75.41	122	30	0	7	128	122	234	355	122	1e-53	183	0.924242	0.343662	132	396	54.04	(-)	hypothetical protein MOQ_004055 [Trypanosoma cruzi marinkellei]	355
TCONS_00019104|m.1067	gi|407836828|gb|EKF99605.1|	98.23	113	2	0	1	113	113	135	247	113	1e-65	213	1	0.343465	113	339	67.26	(-)	dispersed gene family protein 1 (DGF-1), putative, partial [Trypanosoma cruzi]	329
TCONS_00016024|m.614	gi|557851985|gb|ESS55932.1|	56.76	111	38	4	1	108	108	15	118	104	1e-22	101	0.617143	0.343234	175	525	54.67	(+)	hypothetical protein TCDM_12566 [Trypanosoma cruzi Dm28c]	303
TCONS_00015129|m.483	gi|407844599|gb|EKG02033.1|	98.54	137	2	0	1	137	137	264	400	137	6e-90	278	0.992754	0.3425	138	414	54.35	(+)	hypothetical protein TCSYLVIO_006948 [Trypanosoma cruzi]	400
TCONS_00003938|m.83	gi|407848181|gb|EKG03639.1|	100	144	0	0	1	144	144	1	144	144	1e-97	299	1	0.341232	144	432	57.64	(-)	dynein light intermediate chain, putative [Trypanosoma cruzi]	422
TCONS_00015812|m.590	gi|557859447|gb|ESS62878.1|	92.76	152	11	0	1	152	152	1	152	152	2e-84	266	1	0.340045	152	456	49.12	(-)	hypothetical protein TCDM_09386 [Trypanosoma cruzi Dm28c]	447
TCONS_00015814|m.589	gi|557856910|gb|ESS60617.1|	81.71	82	15	0	10	91	82	13	94	82	4e-33	126	0.745455	0.338843	110	330	62.42	(-)	hypothetical protein TCDM_11851 [Trypanosoma cruzi Dm28c]	242
TCONS_00019074|m.1057	gi|557858624|gb|ESS62110.1|	95.24	84	4	0	1	84	84	1	84	84	5e-46	161	0.57931	0.33871	145	435	57.24	(+)	hypothetical protein TCDM_10258 [Trypanosoma cruzi Dm28c]	248
TCONS_00018844|m.1007	gi|557858023|gb|ESS61569.1|	90.91	99	9	0	9	107	99	122	220	99	3e-56	189	0.61875	0.336735	160	480	53.75	(-)	hypothetical protein TCDM_10834 [Trypanosoma cruzi Dm28c]	294
TCONS_00019720|m.1136	gi|557858696|gb|ESS62177.1|	93.58	109	7	0	1	109	109	66	174	109	2e-64	210	0.858268	0.335385	127	381	51.44	(+)	retrotransposon hot spot (RHS) protein [Trypanosoma cruzi Dm28c]	325
TCONS_00019926|m.1175	gi|557853237|gb|ESS57139.1|	88.89	81	9	0	34	114	81	162	242	81	2e-39	143	0.704348	0.334711	115	345	56.81	(-)	hypothetical protein TCDM_12430 [Trypanosoma cruzi Dm28c]	242
TCONS_00014904|m.466	gi|557851700|gb|ESS55725.1|	91.53	118	10	0	1	118	118	235	352	118	2e-69	223	0.983333	0.334278	120	360	54.72	(-)	hypothetical protein TCDM_12783 [Trypanosoma cruzi Dm28c]	353
TCONS_00019686|m.1132	gi|407836060|gb|EKF99453.1|	73.4	94	23	2	34	126	93	107	199	93	5e-33	128	0.699248	0.333333	133	399	45.61	(+)	hypothetical protein TCSYLVIO_009627 [Trypanosoma cruzi]	279
TCONS_00017375|m.776	gi|557850765|gb|ESS55112.1|	96.47	85	3	0	1	85	85	121	205	85	1e-48	167	0.758929	0.333333	112	336	63.69	(-)	surface protease GP63 [Trypanosoma cruzi Dm28c]	255
TCONS_00017505|m.793	gi|71413773|ref|XP_809013.1|	77.36	106	24	0	1	106	106	137	242	106	6e-49	169	0.990654	0.332288	107	321	57.63	(+)	surface protease GP63 [Trypanosoma cruzi strain CL Brener]	319
TCONS_00015675|m.545	gi|407400408|gb|EKF28646.1|	60.92	87	23	2	4	79	76	31	117	87	2e-24	104	0.628099	0.330798	121	363	53.44	(-)	hypothetical protein MOQ_007599, partial [Trypanosoma cruzi marinkellei]	263
TCONS_00015932|m.608	gi|407409630|gb|EKF32377.1|	75.58	86	21	0	1	86	86	1	86	86	8e-25	105	0.671875	0.329502	128	384	56.51	(+)	hypothetical protein MOQ_003767 [Trypanosoma cruzi marinkellei]	261
TCONS_00010699|m.260	gi|557856130|gb|ESS59930.1|	89.72	107	11	0	1	107	107	206	312	107	1e-58	194	0.990741	0.329231	108	324	64.2	(+)	hypothetical protein TCDM_12212 [Trypanosoma cruzi Dm28c]	325
TCONS_00018996|m.1039	gi|557850779|gb|ESS55121.1|	86.67	90	12	0	14	103	90	181	270	90	2e-45	159	0.865385	0.328467	104	312	56.73	(-)	hypothetical protein TCDM_13427 [Trypanosoma cruzi Dm28c]	274
TCONS_00017505|m.792	gi|557856910|gb|ESS60617.1|	86.08	79	11	0	10	88	79	13	91	79	4e-37	136	0.724771	0.326446	109	327	63.61	(-)	hypothetical protein TCDM_11851 [Trypanosoma cruzi Dm28c]	242
TCONS_00018019|m.858	gi|71661728|ref|XP_817881.1|	85.6	125	18	0	2	126	125	29	153	125	1e-66	218	0.976562	0.326371	128	384	60.94	(-)	hypothetical protein [Trypanosoma cruzi strain CL Brener]	383
TCONS_00012628|m.328	gi|71402340|ref|XP_804095.1|	83.5	103	17	0	50	152	103	214	316	103	7e-50	175	0.515	0.325949	200	600	55.17	(+)	hypothetical protein Tc00.1047053505317.20 [Trypanosoma cruzi strain CL Brener]	316
TCONS_00015726|m.555	gi|557857656|gb|ESS61248.1|	88.3	94	11	0	86	179	94	1	94	94	8e-50	174	0.522222	0.323024	180	540	56.48	(+)	hypothetical protein TCDM_11174 [Trypanosoma cruzi Dm28c]	291
TCONS_00019764|m.1140	gi|407832030|gb|EKF98298.1|	90.48	315	30	0	11	325	315	638	952	315	0	562	0.969231	0.322416	325	975	47.74	(-)	retrotransposon hot spot (RHS) protein, putative [Trypanosoma cruzi]	977
TCONS_00003768|m.78	gi|407849496|gb|EKG04221.1|	82.09	67	12	0	1	67	67	71	137	67	9e-29	115	0.475177	0.322115	141	423	55.32	(-)	hypothetical protein TCSYLVIO_004723 [Trypanosoma cruzi]	208
TCONS_00016581|m.694	gi|557858272|gb|ESS61790.1|	90.09	111	11	0	21	131	111	107	217	111	9e-62	204	0.834586	0.321739	133	399	50.38	(+)	retrotransposon hot spot protein (RHS) [Trypanosoma cruzi Dm28c]	345
TCONS_00019249|m.1077	gi|557857656|gb|ESS61248.1|	91.4	93	8	0	80	172	93	2	94	93	2e-51	177	0.537572	0.319588	173	519	55.88	(-)	hypothetical protein TCDM_11174 [Trypanosoma cruzi Dm28c]	291
TCONS_00017482|m.785	gi|557857344|gb|ESS60980.1|	85	100	15	0	19	118	100	201	300	100	1e-46	164	0.763359	0.318471	131	393	53.94	(-)	mucin-associated surface protein (MASP) [Trypanosoma cruzi Dm28c]	314
TCONS_00019572|m.1116	gi|557857377|gb|ESS61008.1|	85.37	82	10	1	60	139	80	178	259	82	2e-28	115	0.571429	0.316602	140	420	54.05	(+)	hypothetical protein TCDM_11431 [Trypanosoma cruzi Dm28c]	259
TCONS_00017583|m.812	gi|407845527|gb|EKG02321.1|	87.01	77	10	0	28	104	77	168	244	77	3e-37	137	0.733333	0.315574	105	315	53.02	(+)	hypothetical protein TCSYLVIO_006657 [Trypanosoma cruzi]	244
TCONS_00017645|m.833	gi|557851343|gb|ESS55484.1|	90	100	10	0	1	100	100	218	317	100	9e-58	192	0.892857	0.31348	112	336	48.51	(-)	retrotransposon hot spot (RHS) protein [Trypanosoma cruzi Dm28c]	319
TCONS_00014907|m.462	gi|557861053|gb|ESS64419.1|	93.46	107	7	0	9	115	107	229	335	107	2e-65	213	0.930435	0.311047	115	345	53.91	(+)	putative retrotransposon hot spot (RHS) protein [Trypanosoma cruzi Dm28c]	344
TCONS_00016429|m.673	gi|407868253|gb|EKG08803.1|	63.24	68	21	1	1	68	68	20	83	64	7e-21	93.2	0.641509	0.31068	106	318	53.77	(+)	mucin-associated surface protein (MASP), putative, partial [Trypanosoma cruzi]	206
TCONS_00020191|m.1200	gi|407840296|gb|EKG00477.1|	51.22	82	39	1	3	84	82	169	249	81	1e-12	72	0.594203	0.307985	138	414	40.7	(+)	hypothetical protein TCSYLVIO_008573, partial [Trypanosoma cruzi]	263
TCONS_00016308|m.651	gi|557854184|gb|ESS58068.1|	96.12	103	4	0	13	115	103	1	103	103	9e-65	212	0.757353	0.306548	136	408	54.41	(-)	hypothetical protein TCDM_12396 [Trypanosoma cruzi Dm28c]	336
TCONS_00020370|m.1216	gi|557857739|gb|ESS61321.1|	71.19	59	15	1	107	163	57	1	59	59	8e-16	81.6	0.303191	0.305699	188	564	52.66	(-)	hypothetical protein TCDM_11110 [Trypanosoma cruzi Dm28c]	193
TCONS_00018037|m.867	gi|557858432|gb|ESS61934.1|	81.13	53	7	1	1	50	50	92	144	53	7e-17	82	0.454545	0.304598	110	330	60	(+)	hypothetical protein TCDM_10442 [Trypanosoma cruzi Dm28c]	174
TCONS_00019023|m.1040	gi|557859638|gb|ESS63059.1|	75.64	78	19	0	55	132	78	52	129	78	8e-31	121	0.573529	0.303502	136	408	56.13	(+)	hypothetical protein TCDM_09182 [Trypanosoma cruzi Dm28c]	257
TCONS_00019794|m.1151	gi|407839239|gb|EKG00273.1|	92.52	107	5	2	17	123	107	243	346	104	5e-62	204	0.862903	0.300578	124	372	45.16	(-)	hypothetical protein TCSYLVIO_008795, partial [Trypanosoma cruzi]	346
TCONS_00019724|m.1139	gi|557859732|gb|ESS63149.1|	65.04	123	42	1	1	122	122	19	141	123	3e-33	130	0.903704	0.297101	135	405	54.32	(+)	hypothetical protein TCDM_09108 [Trypanosoma cruzi Dm28c]	414
TCONS_00019976|m.1186	gi|557858351|gb|ESS61860.1|	73.4	94	23	1	5	98	94	154	245	92	5e-33	127	0.94	0.29393	100	300	51.67	(-)	hypothetical protein TCDM_10512 [Trypanosoma cruzi Dm28c]	313
TCONS_00017527|m.796	gi|407855274|gb|EKG06686.1|	79.17	96	19	1	2	96	95	32	127	96	5e-40	146	0.785124	0.293578	121	363	54.55	(-)	trans-sialidase, putative [Trypanosoma cruzi]	327
TCONS_00019794|m.1150	gi|557855592|gb|ESS59408.1|	93.18	88	4	1	45	132	88	140	225	86	4e-48	167	0.661654	0.293515	133	399	59.4	(+)	hypothetical protein TCDM_12253 [Trypanosoma cruzi Dm28c]	293
TCONS_00020492|m.1227	gi|407841991|gb|EKG00963.1|	85.37	82	12	0	88	169	82	2	83	82	2e-39	145	0.479532	0.292857	171	513	56.53	(+)	hypothetical protein TCSYLVIO_008068 [Trypanosoma cruzi]	280
TCONS_00015503|m.512	gi|393702202|gb|AFN16293.1|	97.08	445	13	0	1	445	445	1	445	445	0	904	1	0.291995	445	1335	52.58	(+)	L1Tc protein [Trypanosoma cruzi]	1524
TCONS_00016457|m.675	gi|407837097|gb|EKF99663.1|	92.11	76	6	0	1	76	76	1	76	76	4e-41	147	0.730769	0.291188	104	312	36.22	(-)	hypothetical protein TCSYLVIO_009413 [Trypanosoma cruzi]	261
TCONS_00018052|m.871	gi|557854480|gb|ESS58356.1|	63.16	95	34	1	1	95	95	223	316	94	4e-28	115	0.833333	0.290123	114	342	49.42	(+)	hypothetical protein TCDM_12381 [Trypanosoma cruzi Dm28c]	324
TCONS_00016183|m.635	gi|557858696|gb|ESS62177.1|	92.47	93	7	0	1	93	93	66	158	93	2e-51	176	0.902913	0.286154	103	309	47.9	(+)	retrotransposon hot spot (RHS) protein [Trypanosoma cruzi Dm28c]	325
TCONS_00007457|m.165	gi|407867782|gb|EKG08676.1|	100	104	0	0	1	104	104	185	288	104	2e-69	223	1	0.285714	104	312	54.17	(+)	hypothetical protein TCSYLVIO_000168 [Trypanosoma cruzi]	364
TCONS_00013098|m.341	gi|557861115|gb|ESS64480.1|	57.81	64	27	0	19	82	64	1	64	64	3e-10	64.3	0.556522	0.284444	115	345	56.52	(+)	hypothetical protein TCDM_07469 [Trypanosoma cruzi Dm28c]	225
TCONS_00015749|m.574	gi|557859472|gb|ESS62902.1|	94.85	97	5	0	26	122	97	1	97	97	8e-49	171	0.729323	0.282799	133	399	48.87	(-)	mucin-associated surface protein (MASP) [Trypanosoma cruzi Dm28c]	343
TCONS_00015611|m.540	gi|557850719|gb|ESS55086.1|	85.19	108	16	0	1	108	108	194	301	108	3e-59	198	0.990826	0.279793	109	327	50.76	(+)	retrotransposon hot spot (RHS) protein [Trypanosoma cruzi Dm28c]	386
TCONS_00019631|m.1130	gi|557851105|gb|ESS55328.1|	90.38	52	5	0	49	100	52	123	174	52	1e-21	95.5	0.4	0.27957	130	390	58.21	(+)	hypothetical protein TCDM_13206 [Trypanosoma cruzi Dm28c]	186
TCONS_00016582|m.698	gi|557857768|gb|ESS61346.1|	80.43	92	18	0	3	94	92	175	266	92	3e-31	124	0.724409	0.277108	127	381	54.33	(+)	hypothetical protein TCDM_11072 [Trypanosoma cruzi Dm28c]	332
TCONS_00018567|m.952	gi|557857768|gb|ESS61346.1|	79.35	92	19	0	3	94	92	175	266	92	3e-29	118	0.724409	0.277108	127	381	53.81	(-)	hypothetical protein TCDM_11072 [Trypanosoma cruzi Dm28c]	332
TCONS_00013692|m.378	gi|557857820|gb|ESS61390.1|	99.12	114	1	0	38	151	114	1	114	114	8e-73	238	0.550725	0.275362	207	621	50.81	(+)	mucin-associated surface protein (MASP) [Trypanosoma cruzi Dm28c]	414
TCONS_00017018|m.749	gi|407844701|gb|EKG02090.1|	95.28	106	5	0	7	112	106	54	159	106	2e-60	201	0.946429	0.274611	112	336	49.7	(-)	mucin-associated surface protein (MASP), putative [Trypanosoma cruzi]	386
TCONS_00019035|m.1043	gi|557868033|gb|ESS71194.1|	77.5	80	17	1	1	79	79	84	163	80	2e-31	124	0.593985	0.273973	133	399	59.15	(-)	hypothetical protein TCDM_00244 [Trypanosoma cruzi Dm28c]	292
TCONS_00016581|m.693	gi|557857214|gb|ESS60870.1|	83.33	198	33	0	1	198	198	168	365	198	4e-112	348	0.961165	0.271605	206	618	52.83	(+)	retrotransposon hot spot (RHS) protein [Trypanosoma cruzi Dm28c]	729
TCONS_00019359|m.1090	gi|557868033|gb|ESS71194.1|	80.77	78	14	1	1	77	77	86	163	78	5e-32	125	0.626016	0.267123	123	369	59.35	(-)	hypothetical protein TCDM_00244 [Trypanosoma cruzi Dm28c]	292
TCONS_00004792|m.97	gi|407409227|gb|EKF32223.1|	63.24	68	20	2	31	96	66	78	142	65	1e-13	74.3	0.584071	0.264228	113	339	57.82	(+)	hypothetical protein MOQ_003930 [Trypanosoma cruzi marinkellei]	246
TCONS_00017584|m.806	gi|407400600|gb|EKF28706.1|	50	76	30	2	27	102	76	157	224	68	7e-08	57.8	0.730769	0.261538	104	312	54.49	(+)	hypothetical protein MOQ_007538 [Trypanosoma cruzi marinkellei]	260
TCONS_00019610|m.1118	gi|71413316|ref|XP_808802.1|	59.26	81	32	1	2	81	80	230	310	81	5e-18	87.4	0.620155	0.26129	129	387	54.78	(+)	hypothetical protein [Trypanosoma cruzi strain CL Brener]	310
TCONS_00020641|m.1240	gi|407842889|gb|EKG01204.1|	94.32	88	5	0	27	114	88	1	88	88	2e-48	169	0.77193	0.258824	114	342	50.58	(+)	retrotransposon hot spot (RHS) protein, putative [Trypanosoma cruzi]	340
TCONS_00019101|m.1063	gi|407864937|gb|EKG08065.1|	99.65	286	1	0	1	286	286	235	520	286	0	583	1	0.25859	286	858	55.13	(-)	dispersed gene family protein 1 (DGF-1), putative, partial [Trypanosoma cruzi]	1106
TCONS_00005849|m.120	gi|71416722|ref|XP_810355.1|	63.04	46	17	0	89	134	46	45	90	46	7e-08	58.2	0.310811	0.258427	148	444	56.53	(+)	N-acetyltransferase complex ARD1 subunit [Trypanosoma cruzi strain CL Brener]	178
TCONS_00014904|m.467	gi|71416722|ref|XP_810355.1|	60.87	46	18	0	59	104	46	2	47	46	2e-08	58.9	0.425926	0.258427	108	324	60.65	(+)	N-acetyltransferase complex ARD1 subunit [Trypanosoma cruzi strain CL Brener]	178
TCONS_00016308|m.653	gi|557856785|gb|ESS60516.1|	94.9	98	5	0	2	99	98	286	383	98	4e-57	192	0.98	0.255875	100	300	64.33	(-)	dispersed protein family protein 1 [Trypanosoma cruzi Dm28c]	383
TCONS_00017278|m.765	gi|407409977|gb|EKF32596.1|	90.62	96	9	0	1	96	96	53	148	96	1e-51	178	0.806723	0.255319	119	357	45.1	(-)	mitochondrial carrier protein, putative [Trypanosoma cruzi marinkellei]	376
TCONS_00015611|m.539	gi|407400600|gb|EKF28706.1|	69.23	65	20	0	19	83	65	164	228	65	4e-17	83.6	0.585586	0.25	111	333	54.65	(-)	hypothetical protein MOQ_007538 [Trypanosoma cruzi marinkellei]	260
TCONS_00018132|m.883	gi|557858631|gb|ESS62116.1|	87.3	63	8	0	71	133	63	76	138	63	1e-30	120	0.470149	0.25	134	402	40.55	(+)	hypothetical protein TCDM_10239 [Trypanosoma cruzi Dm28c]	252
TCONS_00018018|m.862	gi|557859050|gb|ESS62506.1|	94.74	133	7	0	1	133	133	23	155	133	9e-76	246	0.880795	0.248598	151	453	56.07	(-)	mucin-associated surface protein (MASP) [Trypanosoma cruzi Dm28c]	535
TCONS_00015533|m.519	gi|71661728|ref|XP_817881.1|	85.26	95	13	1	29	122	94	198	292	95	8e-47	166	0.712121	0.248042	132	396	56.57	(-)	hypothetical protein [Trypanosoma cruzi strain CL Brener]	383
TCONS_00016345|m.667	gi|557858189|gb|ESS61716.1|	97.3	74	2	0	8	81	74	1	74	74	3e-41	150	0.560606	0.244224	132	396	64.14	(+)	hypothetical protein TCDM_10679 [Trypanosoma cruzi Dm28c]	303
TCONS_00014907|m.461	gi|407842348|gb|EKG01070.1|	77.27	132	19	1	1	132	132	79	199	121	4e-57	197	0.840764	0.240557	157	471	52.23	(+)	retrotransposon hot spot (RHS) protein, putative, partial [Trypanosoma cruzi]	503
TCONS_00013819|m.398	gi|557850486|gb|ESS54956.1|	70.87	103	24	1	9	105	97	250	352	103	6e-37	140	0.915094	0.239535	106	318	57.55	(+)	hypothetical protein TCDM_13609 [Trypanosoma cruzi Dm28c]	430
TCONS_00019098|m.1060	gi|557858472|gb|ESS61970.1|	57.95	88	23	1	5	78	74	276	363	88	3e-20	93.6	0.596774	0.235925	124	372	57.26	(+)	mucin-associated surface protein (MASP) [Trypanosoma cruzi Dm28c]	373
TCONS_00018883|m.1017	gi|71410425|ref|XP_807507.1|	90.83	229	20	1	1	229	229	742	969	228	1e-140	430	0.995652	0.235294	230	690	46.09	(+)	glycine dehydrogenase [Trypanosoma cruzi strain CL Brener]	969
TCONS_00020585|m.1238	gi|557860075|gb|ESS63477.1|	62.32	69	13	2	1	60	60	6	70	65	2e-15	79.7	0.46875	0.232143	128	384	54.95	(-)	hypothetical protein TCDM_08731 [Trypanosoma cruzi Dm28c]	280
TCONS_00016264|m.648	gi|557859159|gb|ESS62608.1|	72.22	72	15	2	1	72	72	149	215	67	1e-20	94.7	0.510638	0.231034	141	423	54.85	(-)	hypothetical protein TCDM_09716 [Trypanosoma cruzi Dm28c]	290
TCONS_00005951|m.127	gi|407838094|gb|EKF99936.1|	99.64	276	1	0	1	276	276	8	283	276	0	579	1	0.229236	276	828	52.78	(+)	hypothetical protein TCSYLVIO_009144 [Trypanosoma cruzi]	1204
TCONS_00005512|m.103	gi|71662637|ref|XP_818322.1|	81.15	122	21	1	1	122	122	301	420	120	7e-55	190	0.96063	0.227273	127	381	44.09	(+)	hypothetical protein [Trypanosoma cruzi strain CL Brener]	528
TCONS_00013104|m.349	gi|557858141|gb|ESS61673.1|	98.2	111	2	0	1	111	111	117	227	111	4e-68	223	1	0.225152	111	333	58.56	(-)	dispersed protein family protein 1 (DGF-1) [Trypanosoma cruzi Dm28c]	493
TCONS_00005512|m.104	gi|71662637|ref|XP_818322.1|	96.52	115	4	0	1	115	115	162	276	115	2e-70	231	0.974576	0.217803	118	354	47.18	(+)	hypothetical protein [Trypanosoma cruzi strain CL Brener]	528
TCONS_00015540|m.524	gi|407847623|gb|EKG03270.1|	55.56	54	23	1	36	89	54	73	125	53	1e-08	61.2	0.362416	0.217213	149	447	54.36	(+)	hypothetical protein TCSYLVIO_005691 [Trypanosoma cruzi]	244
TCONS_00016565|m.690	gi|407839239|gb|EKG00273.1|	50.62	81	34	2	20	100	81	259	333	75	1e-09	64.3	0.692308	0.216763	117	351	45.58	(-)	hypothetical protein TCSYLVIO_008795, partial [Trypanosoma cruzi]	346
TCONS_00014904|m.465	gi|71416722|ref|XP_810355.1|	71.05	38	11	0	74	111	38	45	82	38	1e-09	62.8	0.283582	0.213483	134	402	57.34	(+)	N-acetyltransferase complex ARD1 subunit [Trypanosoma cruzi strain CL Brener]	178
TCONS_00002754|m.57	gi|71662531|ref|XP_818271.1|	83.48	115	19	0	1	115	115	414	528	115	3e-56	194	0.974576	0.212569	118	354	48.02	(-)	hypothetical protein [Trypanosoma cruzi strain CL Brener]	541
TCONS_00019701|m.1134	gi|557856937|gb|ESS60640.1|	94.41	286	16	0	1	286	286	808	1093	286	4e-173	526	1	0.210604	286	858	53.85	(-)	hypothetical protein TCDM_11826 [Trypanosoma cruzi Dm28c]	1358
TCONS_00009560|m.221	gi|557851859|gb|ESS55839.1|	84.38	64	10	0	47	110	64	243	306	64	6e-26	108	0.576577	0.20915	111	333	54.05	(+)	retrotransposon hot spot protein (RHS) [Trypanosoma cruzi Dm28c]	306
TCONS_00014903|m.471	gi|557851859|gb|ESS55839.1|	92.19	64	5	0	47	110	64	243	306	64	4e-30	119	0.576577	0.20915	111	333	55.86	(+)	retrotransposon hot spot protein (RHS) [Trypanosoma cruzi Dm28c]	306
TCONS_00020653|m.1241	gi|407851206|gb|EKG05272.1|	100	103	0	0	1	103	103	359	461	103	9e-65	214	1	0.208081	103	309	60.19	(+)	hypothetical protein TCSYLVIO_003654 [Trypanosoma cruzi]	495
TCONS_00014907|m.461	gi|407842348|gb|EKG01070.1|	35.58	104	67	0	30	133	104	249	352	104	2e-11	71.6	0.66242	0.206759	157	471	52.23	(+)	retrotransposon hot spot (RHS) protein, putative, partial [Trypanosoma cruzi]	503
TCONS_00013369|m.364	gi|557861153|gb|ESS64516.1|	75	76	16	1	13	88	76	284	356	73	9e-23	102	0.469136	0.205056	162	486	56.28	(-)	hypothetical protein TCDM_07344 [Trypanosoma cruzi Dm28c]	356
TCONS_00015935|m.606	gi|407852940|gb|EKG06161.1|	90.85	142	13	0	1	142	142	18	159	142	1e-80	263	1	0.204906	142	426	42.49	(-)	retrotransposon hot spot (RHS) protein, putative [Trypanosoma cruzi]	693
TCONS_00018370|m.914	gi|71660578|ref|XP_822005.1|	71.83	71	14	1	50	114	65	276	346	71	9e-23	100	0.560345	0.204611	116	348	54.45	(-)	hypothetical protein [Trypanosoma cruzi strain CL Brener]	347
TCONS_00020007|m.1190	gi|557857276|gb|ESS60923.1|	67.8	59	11	2	1	55	55	190	244	55	2e-13	73.9	0.474138	0.203704	116	348	43.39	(+)	hypothetical protein TCDM_11526 [Trypanosoma cruzi Dm28c]	270
TCONS_00014760|m.459	gi|407845620|gb|EKG02338.1|	85.45	55	8	0	65	119	55	9	63	55	7e-21	94.7	0.462185	0.202206	119	357	43.7	(+)	mucin-associated surface protein (MASP), putative, partial [Trypanosoma cruzi]	272
TCONS_00018749|m.1000	gi|407842101|gb|EKG00990.1|	69.41	85	22	1	53	137	85	286	366	81	2e-26	112	0.518293	0.196602	164	492	50.81	(-)	hypothetical protein TCSYLVIO_008039 [Trypanosoma cruzi]	412
TCONS_00016310|m.655	gi|557859717|gb|ESS63134.1|	73.91	46	11	1	22	66	45	73	118	46	2e-08	60.1	0.308219	0.194915	146	438	48.4	(-)	hypothetical protein TCDM_09093 [Trypanosoma cruzi Dm28c]	236
TCONS_00019224|m.1074	gi|71668534|ref|XP_821144.1|	85.71	70	10	0	4	73	70	1	70	70	9e-32	125	0.588235	0.190736	119	357	53.92	(-)	mucin TcMUCII [Trypanosoma cruzi strain CL Brener]	367
TCONS_00019989|m.1188	gi|557858544|gb|ESS62036.1|	97.92	48	1	0	39	86	48	1	48	48	8e-25	106	0.303797	0.190476	158	474	49.37	(-)	mucin-associated surface protein (MASP) [Trypanosoma cruzi Dm28c]	252
TCONS_00016906|m.730	gi|37778159|gb|AAP32150.1|	49.58	119	56	3	1	118	118	200	315	116	1e-24	107	0.991597	0.190164	119	357	54.62	(-)	surface glycoprotein Tc-85/20 [Trypanosoma cruzi]	610
TCONS_00014903|m.472	gi|407834562|gb|EKF98980.1|	84.62	39	6	0	1	39	39	1	39	39	8e-14	73.9	0.354545	0.18932	110	330	57.42	(+)	retrotransposon hot spot (RHS) protein, putative, partial [Trypanosoma cruzi]	206
TCONS_00016491|m.676	gi|71414968|ref|XP_809567.1|	95.5	200	9	0	1	200	200	892	1091	200	2e-128	399	0.995025	0.183318	201	603	44.78	(-)	microtubule-associated protein [Trypanosoma cruzi strain CL Brener]	1091
TCONS_00015611|m.534	gi|557851166|gb|ESS55366.1|	55.17	58	24	2	84	141	58	31	86	56	2e-07	58.5	0.408451	0.180064	142	426	46.71	(-)	hypothetical protein TCDM_13167 [Trypanosoma cruzi Dm28c]	311
TCONS_00007563|m.176	gi|407846702|gb|EKG02709.1|	100	133	0	0	1	133	133	53	185	133	3e-85	276	0.963768	0.175926	138	414	40.1	(+)	calpain-like cysteine peptidase, putative,cysteine peptidase, Clan CA, family C2, putative [Trypanosoma cruzi]	756
TCONS_00015776|m.581	gi|407844561|gb|EKG02016.1|	72.22	126	33	1	2	125	124	593	718	126	5e-51	182	0.984127	0.175243	126	378	57.94	(+)	trans-sialidase, putative [Trypanosoma cruzi]	719
TCONS_00015048|m.478	gi|407401028|gb|EKF28793.1|	69.05	42	13	0	69	110	42	71	112	42	1e-08	60.1	0.381818	0.175	110	330	55.76	(+)	hypothetical protein MOQ_007446, partial [Trypanosoma cruzi marinkellei]	240
TCONS_00013327|m.361	gi|557858314|gb|ESS61827.1|	80.39	51	10	0	66	116	51	1	51	51	5e-19	89.7	0.439655	0.173469	116	348	57.47	(+)	hypothetical protein TCDM_10545 [Trypanosoma cruzi Dm28c]	294
TCONS_00018567|m.953	gi|407840970|gb|EKG00609.1|	74.63	67	17	0	1	67	67	215	281	67	2e-23	103	0.531746	0.170483	126	378	56.61	(+)	hypothetical protein TCSYLVIO_008437 [Trypanosoma cruzi]	393
TCONS_00014647|m.456	gi|407866797|gb|EKG08385.1|	99.12	228	2	0	1	228	228	632	859	228	4e-152	468	1	0.170404	228	684	56.14	(-)	hypothetical protein TCSYLVIO_000458 [Trypanosoma cruzi]	1338
TCONS_00015543|m.522	gi|557851025|gb|ESS55275.1|	82.81	64	11	0	54	117	64	305	368	64	2e-24	105	0.542373	0.169761	118	354	48.59	(+)	hypothetical protein TCDM_13265 [Trypanosoma cruzi Dm28c]	377
TCONS_00005848|m.114	gi|407410246|gb|EKF32760.1|	77.59	116	18	1	2	109	108	102	217	116	2e-51	182	0.981818	0.16	110	330	47.88	(+)	trans-sialidase, putative [Trypanosoma cruzi marinkellei]	725
TCONS_00010637|m.259	gi|407404292|gb|EKF29808.1|	83.33	42	7	0	48	89	42	130	171	42	6e-13	72	0.388889	0.159696	108	324	59.57	(-)	hypothetical protein MOQ_006391 [Trypanosoma cruzi marinkellei]	263
TCONS_00019764|m.1142	gi|407842348|gb|EKG01070.1|	96.2	79	3	0	1	79	79	89	167	79	1e-43	158	0.782178	0.157058	101	303	55.61	(-)	retrotransposon hot spot (RHS) protein, putative, partial [Trypanosoma cruzi]	503
TCONS_00020107|m.1198	gi|407410246|gb|EKF32760.1|	78.76	113	16	1	3	107	105	104	216	113	3e-50	179	0.963303	0.155862	109	327	47.09	(+)	trans-sialidase, putative [Trypanosoma cruzi marinkellei]	725
TCONS_00018850|m.1012	gi|557856561|gb|ESS60335.1|	27.04	392	218	19	17	365	349	559	925	367	1e-07	64.3	0.956164	0.154852	365	1095	58.45	(+)	hypothetical protein TCDM_12145 [Trypanosoma cruzi Dm28c]	2370
TCONS_00018850|m.1012	gi|557856561|gb|ESS60335.1|	96.99	365	11	0	1	365	365	139	503	365	0	728	1	0.154008	365	1095	58.45	(+)	hypothetical protein TCDM_12145 [Trypanosoma cruzi Dm28c]	2370
TCONS_00013823|m.391	gi|557859835|gb|ESS63247.1|	66.13	62	21	0	89	150	62	172	233	62	6e-15	80.9	0.385093	0.153465	161	483	58.18	(-)	hypothetical protein TCDM_08991 [Trypanosoma cruzi Dm28c]	404
TCONS_00017017|m.748	gi|407842101|gb|EKG00990.1|	48.53	68	25	2	20	82	63	342	404	63	2e-08	61.2	0.543103	0.152913	116	348	47.13	(-)	hypothetical protein TCSYLVIO_008039 [Trypanosoma cruzi]	412
TCONS_00007265|m.162	gi|407850394|gb|EKG04810.1|	100	99	0	0	1	99	99	192	290	99	5e-61	207	1	0.152074	99	297	50.51	(+)	hypothetical protein TCSYLVIO_004123 [Trypanosoma cruzi]	651
TCONS_00006011|m.125	gi|407867704|gb|EKG08624.1|	97.62	126	3	0	1	126	126	39	164	126	3e-75	249	1	0.151079	126	378	50	(-)	neutral sphingomyelinase activation associated factor-like protein [Trypanosoma cruzi]	834
TCONS_00016066|m.619	gi|510034337|gb|AGN32966.1|	34.82	112	66	3	1	105	105	141	252	112	2e-09	65.5	0.695364	0.142675	151	453	56.07	(-)	hypothetical protein [Trypanosoma rangeli]	785
TCONS_00017645|m.829	gi|510034337|gb|AGN32966.1|	36.61	112	65	2	1	106	106	141	252	112	8e-12	72.8	0.697368	0.142675	152	456	56.36	(-)	hypothetical protein [Trypanosoma rangeli]	785
TCONS_00016023|m.617	gi|71649732|ref|XP_813580.1|	70.97	93	26	1	1	93	93	1	92	92	6e-36	138	0.93	0.139605	100	300	56	(-)	syntaxin binding protein 1 [Trypanosoma cruzi strain CL Brener]	659
TCONS_00016642|m.700	gi|557850959|gb|ESS55233.1|	78.48	79	16	1	31	108	78	492	570	79	1e-29	121	0.715596	0.138596	109	327	50.15	(-)	hypothetical protein TCDM_13308 [Trypanosoma cruzi Dm28c]	570
TCONS_00016842|m.716	gi|557858319|gb|ESS61832.1|	79.28	111	23	0	1	111	111	15	125	111	9e-50	179	0.932773	0.137206	119	357	46.5	(+)	retrotransposon hot spot (RHS) protein [Trypanosoma cruzi Dm28c]	809
TCONS_00007045|m.154	gi|407849240|gb|EKG04050.1|	97.5	80	2	0	38	117	80	123	202	80	3e-44	162	0.683761	0.133333	117	351	51.57	(+)	hypothetical protein TCSYLVIO_004892 [Trypanosoma cruzi]	600
TCONS_00018347|m.912	gi|557857774|gb|ESS61351.1|	74.19	62	14	1	27	86	60	40	101	62	2e-19	92.8	0.451128	0.133333	133	399	58.02	(+)	mucin-associated surface protein (MASP) [Trypanosoma cruzi Dm28c]	465
TCONS_00005512|m.105	gi|71662637|ref|XP_818322.1|	49.3	71	31	3	3	71	69	259	326	68	5e-08	60.1	0.584746	0.128788	118	354	43.79	(+)	hypothetical protein [Trypanosoma cruzi strain CL Brener]	528
TCONS_00020585|m.1239	gi|557859844|gb|ESS63255.1|	95.83	48	2	0	1	48	48	1	48	48	1e-21	97.1	0.444444	0.126316	108	324	55.86	(-)	hypothetical protein TCDM_08952 [Trypanosoma cruzi Dm28c]	380
TCONS_00017527|m.795	gi|510034337|gb|AGN32966.1|	41.84	98	50	3	13	103	91	153	250	98	3e-10	68.2	0.602649	0.124841	151	453	57.84	(-)	hypothetical protein [Trypanosoma rangeli]	785
TCONS_00018370|m.914	gi|71660578|ref|XP_822005.1|	73.91	46	9	1	4	49	46	1	43	43	6e-10	65.1	0.396552	0.123919	116	348	54.45	(-)	hypothetical protein [Trypanosoma cruzi strain CL Brener]	347
TCONS_00017278|m.764	gi|407849374|gb|EKG04136.1|	97.92	48	1	0	24	71	48	1	48	48	5e-20	93.6	0.377953	0.123393	127	381	42.52	(-)	mitochondrial carrier protein, putative [Trypanosoma cruzi]	389
TCONS_00013030|m.338	gi|71412644|ref|XP_808496.1|	81.08	111	14	2	1	104	104	1	111	111	1e-49	179	0.896552	0.121444	116	348	53.74	(+)	surface protease GP63 [Trypanosoma cruzi strain CL Brener]	914
TCONS_00019764|m.1142	gi|407842348|gb|EKG01070.1|	41.67	60	35	0	20	79	60	249	308	60	2e-07	58.2	0.594059	0.119284	101	303	55.61	(-)	retrotransposon hot spot (RHS) protein, putative, partial [Trypanosoma cruzi]	503
TCONS_00014648|m.455	gi|407866797|gb|EKG08385.1|	99.35	155	1	0	1	155	155	901	1055	155	3e-101	327	1	0.115845	155	465	52.9	(-)	hypothetical protein TCSYLVIO_000458 [Trypanosoma cruzi]	1338
TCONS_00019700|m.1135	gi|557856937|gb|ESS60640.1|	95.42	153	7	0	1	153	153	633	785	153	2e-93	305	1	0.112666	153	459	60.78	(-)	hypothetical protein TCDM_11826 [Trypanosoma cruzi Dm28c]	1358
TCONS_00013636|m.372	gi|407409628|gb|EKF32376.1|	50.79	63	31	0	67	129	63	486	548	63	2e-07	59.3	0.45	0.109375	140	420	42.62	(+)	p21-activated kinase 3, putative [Trypanosoma cruzi marinkellei]	576
TCONS_00014650|m.457	gi|407866797|gb|EKG08385.1|	100	146	0	0	1	146	146	1134	1279	146	2e-91	299	1	0.109118	146	438	52.28	(-)	hypothetical protein TCSYLVIO_000458 [Trypanosoma cruzi]	1338
TCONS_00018548|m.943	gi|71393160|ref|XP_802210.1|	77.78	36	6	1	6	41	36	277	310	34	6e-08	58.9	0.313043	0.107595	115	345	42.32	(+)	retrotransposon hot spot (RHS) protein [Trypanosoma cruzi strain CL Brener]	316
TCONS_00014333|m.441	gi|407846635|gb|EKG02668.1|	100	121	0	0	1	121	121	21	141	121	9e-74	247	1	0.106796	121	363	49.31	(+)	Unc104-like kinesin, putative [Trypanosoma cruzi]	1133
TCONS_00019989|m.1189	gi|557858977|gb|ESS62437.1|	90.32	31	2	1	101	130	30	262	292	31	6e-08	59.3	0.229008	0.106164	131	393	49.11	(+)	hypothetical protein TCDM_09903 [Trypanosoma cruzi Dm28c]	292
TCONS_00006183|m.137	gi|407832708|gb|EKF98547.1|	97.6	125	3	0	1	125	125	42	166	125	1e-76	257	1	0.0949127	125	375	57.07	(-)	protein kinase, putative [Trypanosoma cruzi]	1317
TCONS_00017583|m.809	gi|557858200|gb|ESS61725.1|	80.37	107	20	1	28	134	107	1067	1172	106	2e-54	194	0.792593	0.0904437	135	405	57.78	(-)	complement regulatory protein [Trypanosoma cruzi Dm28c]	1172
TCONS_00012257|m.314	gi|71414178|ref|XP_809200.1|	98.04	102	2	0	1	102	102	1014	1115	102	3e-65	224	1	0.0821918	102	306	43.79	(-)	ABC transporter [Trypanosoma cruzi strain CL Brener]	1241
TCONS_00017585|m.816	gi|557857917|gb|ESS61475.1|	79.66	59	12	0	6	64	59	3	61	59	3e-24	107	0.483607	0.0752551	122	366	39.34	(-)	mucin-associated surface protein (MASP) [Trypanosoma cruzi Dm28c]	784
TCONS_00019610|m.1119	gi|71660602|ref|XP_822017.1|	85.45	55	7	1	51	104	54	4	58	55	6e-23	103	0.519231	0.0555556	104	312	55.77	(+)	trans-sialidase [Trypanosoma cruzi strain CL Brener]	990
TCONS_00019033|m.1047	gi|686628992|ref|XP_009307246.1|	40.28	72	43	0	1	72	72	1517	1588	72	4e-06	55.1	0.580645	0.0449438	124	372	55.65	(+)	Tbingi protein [Trypanosoma grayi]	1602

## Sheet: 247 new genes description
1	25 kDa translation elongation factor 1-beta, putative
1	40S ribosomal protein S14
1	acyl carrier protein, mitochondrial precursor
1	ATP synthase subunit
1	ATPase
1	chitin binding-like protein 3
1	co-chaperone GrpE
1	CYC2-like cyclin 6, putative
1	ef-hand protein 5, putative
1	eukaryotic initiation factor 5a
1	GDP-mannose 4,6 dehydratase
1	L1Tc protein
1	mucin-like glycoprotein
1	myosin heavy chain, putative
1	p22 protein precursor
1	proteasome beta 7 subunit, putative
1	protein kinase
1	receptor protein kinase
1	small GTP-binding protein Rab11, putative,Rab11 GTPase, putative
1	small nuclear ribonucleoprotein
1	succinate dehydrogenase
1	surface protease GP63
1	target of rapamycin (TOR) kinase 1, putative
1	tryparedoxin
1	tubulin binding cofactor A-like protein
1	ubiquinone biosynthesis protein COQ7, putative
2	dispersed protein family protein 1 (DGF-1)
4	mucin TcMUC
4	mucin-associated surface protein (MASP)
12	retrotransposon hot spot (RHS) protein
23	mucin TcMUCII
23	trans-sialidase
153	hypothetical protein
