# Supplementary material for: Transcriptomic analysis reveals metabolic switches and surface remodeling as key processes for stage transition in Trypanosoma cruzi
Source: PeerJ. 2017 Mar 8;5:e3017. doi: 10.7717/peerj.3017 (PMC5345387; doi:10.7717/peerj.3017)
Supplement: Table S9 — Raw transcript levels from ERANGE. Normalized counts were obtained from DESeq2. [file peerj-05-3017-s009.xls]

## Sheet: raw counts
gene	a36	a72	e36	e72	t36	t72
TCDM_00001	352	32	979	149	287	11
TCDM_00002	185	13	472	70	511	30
TCDM_00003	933	147	536	150	798	73
TCDM_00004	141	31	94	32	163	20
TCDM_00005	1123	167	931	301	1040	99
TCDM_00007	400	61	578	163	539	47
TCDM_00009	550	80	524	125	464	34
TCDM_00010	77	11	70	10	109	9
TCDM_00011	311	28	271	45	300	16
TCDM_00012	607	65	498	102	465	30
TCDM_00013	149	20	165	44	202	8
TCDM_00014	1008	48	1134	86	778	25
TCDM_00015	1195	199	1115	334	977	81
TCDM_00016	105	17	126	32	105	4
TCDM_00017	1802	211	1569	299	1690	73
TCDM_00018	992	132	667	165	871	48
TCDM_00019	250	31	198	47	307	17
TCDM_00020	972	116	686	172	688	63
TCDM_00021	226	48	153	42	200	22
TCDM_00022	1158	164	2197	499	801	47
TCDM_00027	1507	127	414	60	697	33
TCDM_00029	339	87	218	70	302	25
TCDM_00030	538	101	385	142	409	32
TCDM_00031	1073	161	3269	878	1300	110
TCDM_00032	232	28	147	28	192	7
TCDM_00033	1081	258	948	320	998	96
TCDM_00034	215	34	264	67	247	14
TCDM_00035	774	103	48	12	602	44
TCDM_00037	6349	818	4850	1081	5814	373
TCDM_00038	658	73	684	155	539	45
TCDM_00039	1294	278	1119	375	1258	141
TCDM_00041	484	61	535	121	458	29
TCDM_00042	17	1	20	2	34	0
TCDM_00043	1731	290	1744	486	1962	153
TCDM_00044	343	56	564	138	408	29
TCDM_00045	294	56	445	130	304	23
TCDM_00046	1020	195	2619	803	2914	276
TCDM_00047	354	50	489	113	481	27
TCDM_00051	654	83	774	165	521	30
TCDM_00053	805	99	702	144	351	24
TCDM_00055	224	27	373	86	135	9
TCDM_00057	1310	229	910	239	898	48
TCDM_00058	428	98	211	86	389	32
TCDM_00059	3365	525	24764	6268	2572	152
TCDM_00060	261	42	622	158	373	19
TCDM_00062	1065	148	802	169	1074	57
TCDM_00063	474	43	439	77	470	25
TCDM_00064	644	154	728	317	750	107
TCDM_00066	915	198	850	238	787	73
TCDM_00068	9854	1142	14365	3461	8073	451
TCDM_00069	4264	452	6763	1245	4123	218
TCDM_00070	2487	118	4713	218	2917	33
TCDM_00071	326	31	331	76	283	12
TCDM_00072	1068	154	671	180	941	69
TCDM_00073	1719	213	1346	280	1027	58
TCDM_00074	669	60	516	96	604	31
TCDM_00076	762	51	629	72	880	21
TCDM_00077	163	15	230	39	270	17
TCDM_00078	601	78	627	182	537	34
TCDM_00080	323	24	265	44	397	11
TCDM_00082	2259	251	1624	361	2179	144
TCDM_00084	1729	294	1179	341	930	92
TCDM_00086	1714	129	2175	322	2301	94
TCDM_00089	47	3	71	12	62	2
TCDM_00090	50	5	33	7	76	2
TCDM_00093	3202	295	2959	474	3244	134
TCDM_00095	1320	166	1101	260	1321	69
TCDM_00096	3523	460	3252	804	3424	215
TCDM_00097	1023	144	965	250	951	60
TCDM_00098	207	27	136	49	354	35
TCDM_00099	692	120	660	203	639	57
TCDM_00100	325	13	177	16	253	4
TCDM_00101	141	27	188	62	248	32
TCDM_00102	623	169	1020	487	727	87
TCDM_00103	340	83	397	161	267	35
TCDM_00104	441	92	370	159	336	43
TCDM_00105	168	28	230	73	213	23
TCDM_00106	1034	163	1760	457	1235	100
TCDM_00107	193	27	215	68	201	22
TCDM_00108	630	216	997	559	851	136
TCDM_00109	932	116	1392	363	641	67
TCDM_00111	135	31	132	38	97	10
TCDM_00112	204	31	206	51	231	13
TCDM_00113	774	73	482	126	558	36
TCDM_00114	107	28	82	30	131	18
TCDM_00115	438	50	313	68	382	13
TCDM_00116	883	127	1565	334	855	57
TCDM_00117	1327	139	790	170	1187	62
TCDM_00118	6775	1207	19401	6275	7172	719
TCDM_00120	331	22	383	54	492	23
TCDM_00121	213	24	725	188	286	17
TCDM_00122	431	91	423	138	452	44
TCDM_00123	363	61	340	76	266	24
TCDM_00124	1906	328	1361	442	1404	122
TCDM_00127	749	66	616	91	679	38
TCDM_00128	787	97	582	97	882	44
TCDM_00129	1093	186	1093	366	1473	144
TCDM_00133	701	100	808	174	888	46
TCDM_00134	334	73	125	53	236	25
TCDM_00135	736	151	892	285	843	83
TCDM_00136	530	94	289	84	495	49
TCDM_00137	5234	911	5152	1679	5064	433
TCDM_00138	1404	88	1121	127	1171	40
TCDM_00139	318	67	187	72	230	15
TCDM_00143	268	32	172	53	247	14
TCDM_00144	143	26	124	36	111	7
TCDM_00145	67	6	57	13	80	4
TCDM_00146	616	90	476	107	550	39
TCDM_00147	665	62	359	66	674	40
TCDM_00148	187	39	139	43	167	18
TCDM_00150	425	72	289	64	410	30
TCDM_00152	424	102	275	97	411	35
TCDM_00153	653	126	601	161	502	39
TCDM_00154	135	24	93	30	108	9
TCDM_00155	1883	325	1522	468	1876	140
TCDM_00156	1788	273	1565	383	1614	127
TCDM_00157	410	103	370	104	422	38
TCDM_00158	863	162	2574	881	847	84
TCDM_00159	417	50	217	47	255	20
TCDM_00160	571	73	585	133	687	52
TCDM_00161	749	141	448	168	558	41
TCDM_00165	1610	195	1760	412	1671	127
TCDM_00166	606	112	593	175	480	34
TCDM_00167	255	1	316	2	273	1
TCDM_00168	1482	167	1115	232	1047	63
TCDM_00169	1651	218	5099	1045	1370	103
TCDM_00170	1730	189	901	193	1413	87
TCDM_00171	1146	121	972	153	1254	53
TCDM_00173	565	95	382	96	470	36
TCDM_00175	665	87	478	82	927	51
TCDM_00176	212	45	129	53	316	27
TCDM_00178	451	47	396	69	388	21
TCDM_00179	1268	96	674	99	1020	45
TCDM_00180	438	58	306	85	359	19
TCDM_00182	482	69	548	123	558	29
TCDM_00183	929	114	848	179	852	50
TCDM_00184	673	47	520	75	609	29
TCDM_00185	171	23	167	29	149	3
TCDM_00186	931	61	609	75	1048	39
TCDM_00187	879	122	1198	329	894	56
TCDM_00188	242	63	375	194	193	24
TCDM_00189	882	97	735	188	472	34
TCDM_00190	1079	124	801	197	1004	60
TCDM_00192	413	53	560	149	406	27
TCDM_00193	7147	496	10884	1417	8476	262
TCDM_00194	474	82	354	88	547	37
TCDM_00195	984	142	791	203	741	58
TCDM_00196	134	9	93	15	88	4
TCDM_00197	392	52	304	74	328	18
TCDM_00198	539	49	618	104	675	45
TCDM_00200	255	48	386	111	372	27
TCDM_00201	80	10	79	14	139	9
TCDM_00202	1327	167	1102	318	840	55
TCDM_00203	469	71	307	74	481	48
TCDM_00204	1394	95	1621	211	1084	39
TCDM_00205	124	15	47	14	73	4
TCDM_00206	1423	255	1266	350	1033	98
TCDM_00207	1676	327	918	284	1049	108
TCDM_00208	699	45	568	64	566	29
TCDM_00210	1673	243	2873	703	3190	237
TCDM_00211	201	31	202	43	256	16
TCDM_00212	395	29	368	58	379	21
TCDM_00214	649	89	451	126	627	35
TCDM_00215	163	13	163	42	219	13
TCDM_00217	2000	208	2041	393	1735	87
TCDM_00218	399	74	416	140	369	35
TCDM_00219	129	17	78	13	149	2
TCDM_00220	781	105	343	90	493	42
TCDM_00222	896	239	2186	962	1359	225
TCDM_00223	938	160	820	217	1001	57
TCDM_00224	242	29	380	75	533	46
TCDM_00225	58	4	68	14	102	7
TCDM_00226	633	65	440	104	561	22
TCDM_00227	392	31	617	71	623	16
TCDM_00228	331	30	383	55	247	13
TCDM_00229	542	37	603	74	532	19
TCDM_00231	493	66	768	172	464	24
TCDM_00232	930	142	728	213	746	59
TCDM_00233	1137	169	495	132	918	56
TCDM_00234	848	154	597	163	646	69
TCDM_00235	679	103	578	138	806	54
TCDM_00237	164	17	367	48	238	15
TCDM_00238	503	18	895	54	429	8
TCDM_00239	241	37	186	48	284	27
TCDM_00240	223	22	163	54	161	14
TCDM_00241	398	39	204	48	338	14
TCDM_00242	365	46	205	33	274	13
TCDM_00243	719	42	381	43	556	20
TCDM_00244	182	28	73	33	173	18
TCDM_00245	1976	102	602	49	1291	30
TCDM_00246	4664	268	2537	325	4309	109
TCDM_00247	1510	207	1230	321	1721	140
TCDM_00248	149	16	133	28	145	9
TCDM_00249	104	11	54	8	89	5
TCDM_00251	2648	170	4192	414	2891	84
TCDM_00252	776	90	470	85	659	41
TCDM_00253	421	64	259	101	321	21
TCDM_00254	319	41	202	34	275	16
TCDM_00255	646	112	532	173	338	33
TCDM_00257	189	35	269	90	103	11
TCDM_00258	679	103	829	186	735	45
TCDM_00259	125	14	205	46	107	7
TCDM_00262	324	61	151	35	362	31
TCDM_00263	580	97	599	165	594	50
TCDM_00264	143	35	120	52	131	20
TCDM_00265	345	66	270	76	303	33
TCDM_00266	1865	192	1068	229	1604	99
TCDM_00268	444	59	48	14	364	29
TCDM_00269	1298	173	1258	278	1049	61
TCDM_00270	911	98	557	99	629	16
TCDM_00271	715	60	326	47	575	18
TCDM_00272	411	40	699	157	567	49
TCDM_00273	2370	223	2055	378	2348	104
TCDM_00274	1872	281	3344	827	3024	221
TCDM_00275	779	76	387	82	661	44
TCDM_00277	4827	575	2868	745	3393	261
TCDM_00278	1650	160	3084	756	2135	129
TCDM_00279	1093	82	1035	123	1262	28
TCDM_00280	295	54	222	61	295	34
TCDM_00281	1136	88	1164	141	1206	42
TCDM_00282	3200	137	3103	238	2989	78
TCDM_00283	448	73	1092	274	999	78
TCDM_00284	1675	106	2567	296	1676	63
TCDM_00285	3247	574	3893	1138	3549	333
TCDM_00287	223	20	131	34	199	9
TCDM_00288	839	159	778	299	1031	112
TCDM_00289	267	30	202	29	241	19
TCDM_00290	562	103	601	178	725	77
TCDM_00291	6771	993	8042	2091	5805	420
TCDM_00292	183	28	274	84	297	23
TCDM_00293	1783	290	1823	486	1322	119
TCDM_00294	160	7	152	18	184	7
TCDM_00295	1517	241	878	245	1316	124
TCDM_00296	385	110	296	100	355	50
TCDM_00297	494	96	312	101	581	60
TCDM_00298	1283	158	773	189	1536	101
TCDM_00301	114	41	94	36	177	11
TCDM_00302	913	188	573	176	684	64
TCDM_00303	471	72	1089	249	1675	96
TCDM_00304	638	102	916	263	1272	119
TCDM_00306	473	72	338	105	487	42
TCDM_00308	208	19	156	28	203	12
TCDM_00310	1765	316	2206	709	1789	172
TCDM_00312	151	18	135	34	133	8
TCDM_00313	1672	249	2458	674	1037	99
TCDM_00314	233	36	411	109	502	27
TCDM_00315	37	2	45	10	97	2
TCDM_00317	6020	274	1112	115	3965	133
TCDM_00318	4049	301	788	105	2136	101
TCDM_00323	2855	614	4733	1814	2349	305
TCDM_00324	394	58	453	134	317	25
TCDM_00325	622	83	1752	401	2263	151
TCDM_00326	431	44	698	147	591	34
TCDM_00327	143	16	121	43	104	9
TCDM_00328	778	152	581	164	611	62
TCDM_00329	124	12	116	46	105	7
TCDM_00332	888	63	789	106	1022	37
TCDM_00333	393	40	247	55	418	26
TCDM_00335	373	42	190	47	391	25
TCDM_00336	601	77	426	82	604	29
TCDM_00337	377	53	263	70	221	31
TCDM_00338	896	164	1105	315	904	94
TCDM_00339	976	134	560	158	933	88
TCDM_00341	1363	193	968	229	1047	91
TCDM_00342	1944	271	1335	344	1588	128
TCDM_00344	1221	137	1060	219	1123	76
TCDM_00345	449	83	355	105	391	35
TCDM_00346	2127	267	1714	399	1672	98
TCDM_00347	3516	449	2257	557	2590	173
TCDM_00348	1361	258	917	226	1180	103
TCDM_00349	1818	296	1331	412	1586	131
TCDM_00351	2689	513	1496	493	2264	207
TCDM_00352	891	88	410	71	671	35
TCDM_00354	392	44	380	65	302	18
TCDM_00355	15	0	14	1	21	0
TCDM_00356	536	35	535	86	579	22
TCDM_00358	69	11	165	24	159	6
TCDM_00359	760	100	516	156	742	43
TCDM_00360	813	164	463	138	605	62
TCDM_00361	1755	287	1051	266	1592	127
TCDM_00362	1285	156	764	162	1295	81
TCDM_00363	5907	794	6707	1614	6414	439
TCDM_00364	158	23	155	41	143	12
TCDM_00365	363	56	455	120	335	20
TCDM_00366	803	79	1550	238	1200	57
TCDM_00367	409	65	379	77	353	34
TCDM_00368	1338	146	1354	248	1368	64
TCDM_00370	768	73	810	161	587	23
TCDM_00371	960	153	784	223	756	57
TCDM_00372	137	32	165	72	97	16
TCDM_00373	363	59	385	74	454	28
TCDM_00375	699	45	255	37	780	29
TCDM_00376	171	20	523	183	184	17
TCDM_00377	1674	177	1104	278	1309	88
TCDM_00379	4853	537	5572	1138	6057	370
TCDM_00380	2239	286	1554	337	1815	107
TCDM_00381	2262	334	1646	465	2160	151
TCDM_00382	2468	349	1130	315	1608	129
TCDM_00384	1820	194	1101	202	1193	61
TCDM_00385	627	81	453	101	527	32
TCDM_00387	571	49	594	87	522	13
TCDM_00391	1287	145	2605	526	881	39
TCDM_00393	1808	184	1575	318	1254	63
TCDM_00394	198	34	429	121	286	23
TCDM_00395	357	41	516	112	327	17
TCDM_00396	1203	83	1493	198	829	24
TCDM_00398	981	64	1330	243	911	39
TCDM_00399	1468	131	854	103	1180	48
TCDM_00400	14	0	12	0	93	0
TCDM_00401	730	100	491	105	4975	363
TCDM_00402	1302	183	954	199	8431	655
TCDM_00403	549	130	323	112	459	60
TCDM_00404	116	20	95	17	115	6
TCDM_00406	260	9	104	7	255	2
TCDM_00407	319	14	431	85	194	6
TCDM_00408	273	30	176	55	537	36
TCDM_00409	1193	143	1882	417	1602	91
TCDM_00410	973	164	632	178	791	65
TCDM_00412	1282	121	949	158	1369	58
TCDM_00413	263	22	165	43	226	6
TCDM_00414	1698	248	1757	456	2773	201
TCDM_00415	6758	785	6570	1364	78920	4392
TCDM_00417	2893	536	3854	1233	4504	491
TCDM_00418	9179	710	11910	1755	16079	598
TCDM_00420	1261	118	1357	239	1591	80
TCDM_00421	3673	444	2197	451	2617	175
TCDM_00422	567	35	415	73	410	13
TCDM_00423	1225	196	1872	487	2154	190
TCDM_00425	955	212	573	217	941	104
TCDM_00426	946	197	560	199	957	93
TCDM_00427	1731	135	1421	213	2049	64
TCDM_00428	1246	191	1170	257	975	63
TCDM_00434	5544	673	4484	1003	4516	313
TCDM_00435	1176	61	668	53	882	21
TCDM_00436	3431	607	1448	450	2624	268
TCDM_00438	537	62	419	87	481	27
TCDM_00439	1832	397	1402	515	1957	222
TCDM_00440	469	44	305	58	496	23
TCDM_00441	6338	789	5275	1207	6102	414
TCDM_00442	2072	253	2297	500	2576	147
TCDM_00443	374	25	439	81	542	34
TCDM_00444	1993	163	1656	257	2020	118
TCDM_00445	896	104	739	162	956	58
TCDM_00446	335	76	238	79	292	30
TCDM_00447	1738	176	1959	321	1516	82
TCDM_00448	3376	634	2581	861	3709	377
TCDM_00450	4025	613	2177	607	3220	232
TCDM_00451	962	133	589	144	940	75
TCDM_00452	2195	225	1204	218	2056	114
TCDM_00456	5050	498	2128	334	5136	251
TCDM_00457	6519	664	4804	918	4847	264
TCDM_00458	1198	119	1038	185	1153	46
TCDM_00459	390	61	415	105	363	23
TCDM_00460	1922	235	1413	322	2235	126
TCDM_00461	2802	368	3592	794	2897	192
TCDM_00462	1946	315	1100	295	1561	139
TCDM_00463	262	32	171	26	242	19
TCDM_00464	1331	173	979	217	1245	99
TCDM_00466	281	34	884	217	1017	107
TCDM_00468	482	51	1180	203	2504	104
TCDM_00469	1626	177	1016	217	1449	83
TCDM_00470	1258	52	1183	63	1104	26
TCDM_00473	1492	121	1641	246	1619	79
TCDM_00483	6467	920	7891	1863	7036	414
TCDM_00484	1081	161	680	190	1003	92
TCDM_00485	263	33	191	66	279	30
TCDM_00487	313	28	330	85	494	24
TCDM_00488	870	141	1091	335	1691	171
TCDM_00489	207	24	198	50	245	18
TCDM_00490	882	76	8811	1329	657	29
TCDM_00491	6569	656	5694	952	7971	387
TCDM_00492	430	90	190	62	425	34
TCDM_00493	1157	96	1426	200	1400	59
TCDM_00494	1520	180	970	217	1592	117
TCDM_00495	1020	171	1398	362	980	90
TCDM_00496	1259	228	882	244	965	75
TCDM_00497	4247	557	2531	535	4935	289
TCDM_00498	2153	306	1943	536	2514	193
TCDM_00499	804	37	800	105	798	23
TCDM_00500	1919	257	1186	267	1689	122
TCDM_00502	1841	357	1658	501	1425	128
TCDM_00503	933	47	1370	111	1089	24
TCDM_00504	3699	219	4649	551	4629	113
TCDM_00505	3094	460	3729	1070	2674	223
TCDM_00506	1285	244	954	323	795	79
TCDM_00507	1679	186	960	187	1526	73
TCDM_00508	1662	285	4747	1388	1947	161
TCDM_00509	8891	2329	547	266	4061	588
TCDM_00510	2330	518	1759	688	2090	258
TCDM_00511	1054	150	832	244	781	39
TCDM_00512	535	86	322	76	523	35
TCDM_00513	3133	373	1375	311	2646	152
TCDM_00514	569	34	103	15	420	12
TCDM_00515	1334	222	1515	423	1325	107
TCDM_00516	256	46	295	113	349	42
TCDM_00517	395	37	447	105	407	28
TCDM_00519	2569	181	2950	353	1952	76
TCDM_00523	1323	87	1316	192	832	24
TCDM_00524	2691	310	2433	619	2640	176
TCDM_00526	870	147	1020	226	737	61
TCDM_00527	2328	233	2810	559	2262	124
TCDM_00530	914	117	1180	210	1442	78
TCDM_00532	229	34	524	89	537	31
TCDM_00534	325	23	280	59	193	7
TCDM_00535	1832	225	1654	404	1644	97
TCDM_00536	844	101	801	193	701	35
TCDM_00537	773	137	459	111	501	43
TCDM_00539	1752	266	855	234	1699	131
TCDM_00540	699	98	403	129	607	54
TCDM_00541	230	20	219	49	198	12
TCDM_00544	734	117	406	130	503	34
TCDM_00545	422	46	178	33	421	16
TCDM_00548	1062	151	671	169	1102	114
TCDM_00549	84	13	90	34	80	5
TCDM_00550	332	64	281	83	284	14
TCDM_00551	411	41	276	45	447	26
TCDM_00552	2085	231	1482	324	1737	109
TCDM_00553	282	45	1454	295	275	22
TCDM_00555	487	35	1249	215	2472	123
TCDM_00557	1241	208	779	226	1203	127
TCDM_00560	1002	52	845	120	763	19
TCDM_00561	695	110	1143	307	1408	97
TCDM_00563	328	27	1081	197	463	25
TCDM_00565	5042	699	3107	801	4064	279
TCDM_00566	1875	325	1050	314	1416	121
TCDM_00567	1078	161	671	172	979	78
TCDM_00569	907	107	1130	242	739	41
TCDM_00571	417	50	439	105	611	41
TCDM_00573	4306	530	2787	578	3605	181
TCDM_00574	587	134	653	280	454	57
TCDM_00575	537	4	579	15	375	6
TCDM_00576	836	75	652	132	785	37
TCDM_00577	3966	629	2401	651	3883	357
TCDM_00578	740	129	431	171	601	50
TCDM_00579	1904	289	1122	317	1445	111
TCDM_00580	1037	133	597	170	715	49
TCDM_00581	213	7	267	12	261	3
TCDM_00582	2374	343	1536	415	1834	162
TCDM_00583	379	31	311	62	405	18
TCDM_00584	484	54	435	71	746	39
TCDM_00585	2873	135	3791	458	2189	81
TCDM_00586	570	44	374	60	488	14
TCDM_00587	856	42	684	63	770	20
TCDM_00589	231	21	228	59	270	22
TCDM_00590	813	70	997	197	928	48
TCDM_00592	440	56	265	69	403	26
TCDM_00593	1298	119	589	105	1025	53
TCDM_00594	309	26	102	20	218	16
TCDM_00595	349	30	184	56	204	15
TCDM_00596	3605	652	1748	526	1808	195
TCDM_00597	323	32	309	58	317	11
TCDM_00598	2666	175	4402	448	3475	93
TCDM_00599	790	136	685	166	917	75
TCDM_00601	336	77	444	155	365	33
TCDM_00602	247	37	249	68	227	8
TCDM_00603	1686	212	1383	306	1397	87
TCDM_00604	472	71	295	84	407	22
TCDM_00605	368	56	469	124	364	27
TCDM_00606	1102	165	1597	453	2294	186
TCDM_00607	894	170	582	164	535	29
TCDM_00609	1366	108	1927	287	991	33
TCDM_00611	236	35	1084	265	344	16
TCDM_00612	3262	251	5938	785	3961	141
TCDM_00615	982	76	646	99	956	34
TCDM_00616	1670	209	1369	289	1741	114
TCDM_00617	2407	294	2072	474	1904	122
TCDM_00618	617	112	452	116	610	29
TCDM_00620	2910	394	1186	294	2012	160
TCDM_00621	1338	200	843	235	1018	97
TCDM_00622	142	19	140	25	169	6
TCDM_00624	553	61	405	90	537	25
TCDM_00625	31	2	7	0	14	1
TCDM_00626	668	120	386	112	381	39
TCDM_00627	603	66	558	141	626	44
TCDM_00628	279	39	449	101	347	14
TCDM_00629	984	171	884	248	605	38
TCDM_00630	447	124	252	120	262	33
TCDM_00631	1035	316	722	369	748	115
TCDM_00632	1419	287	1683	635	2176	224
TCDM_00633	670	105	444	131	509	32
TCDM_00634	340	72	507	190	149	9
TCDM_00635	1178	176	1324	363	901	77
TCDM_00637	1874	220	1501	349	1575	81
TCDM_00638	129	49	431	198	114	21
TCDM_00639	219	34	333	160	169	16
TCDM_00640	188	20	173	26	102	4
TCDM_00642	687	103	744	208	478	45
TCDM_00643	135	31	134	43	189	14
TCDM_00644	1041	90	740	97	929	46
TCDM_00645	3196	488	1453	384	3060	242
TCDM_00649	1661	123	2703	384	2009	37
TCDM_00653	1551	323	4118	1546	1724	205
TCDM_00654	10	1	21	6	18	0
TCDM_00655	392	40	158	47	317	25
TCDM_00656	615	112	728	224	445	28
TCDM_00657	1521	244	25821	7101	3834	319
TCDM_00659	1202	102	1338	172	1409	56
TCDM_00660	1034	83	509	85	842	58
TCDM_00662	2391	240	6240	1042	4280	198
TCDM_00665	2892	356	3045	807	2621	169
TCDM_00666	317	28	651	91	853	46
TCDM_00667	3374	275	3638	517	3073	116
TCDM_00668	776	101	780	203	678	47
TCDM_00669	914	118	875	193	789	62
TCDM_00670	109	4	93	13	135	6
TCDM_00671	602	75	1241	287	1298	98
TCDM_00672	888	94	773	143	1084	64
TCDM_00673	5743	723	6353	1568	5044	367
TCDM_00676	4236	611	2637	674	3174	288
TCDM_00679	233	37	898	222	172	8
TCDM_00680	439	60	1068	310	653	41
TCDM_00681	1401	231	1193	381	941	89
TCDM_00682	4003	283	4337	551	3230	128
TCDM_00683	4626	648	3839	945	4154	269
TCDM_00684	2242	321	1082	234	2050	126
TCDM_00685	1544	157	792	126	1304	70
TCDM_00686	175	17	151	21	247	5
TCDM_00687	797	86	999	204	1436	90
TCDM_00690	1308	186	1057	259	1006	54
TCDM_00691	293	32	238	63	362	16
TCDM_00692	1491	187	1297	280	1423	84
TCDM_00693	414	50	452	91	439	22
TCDM_00694	142	23	71	27	118	9
TCDM_00695	572	72	438	103	652	33
TCDM_00696	610	69	4820	904	1145	51
TCDM_00697	916	96	642	114	730	44
TCDM_00698	443	53	395	82	441	31
TCDM_00699	355	28	1866	276	463	23
TCDM_00700	107	2	551	16	77	0
TCDM_00701	2050	84	2974	244	3075	77
TCDM_00704	1928	263	1291	266	1745	145
TCDM_00705	417	89	341	105	389	31
TCDM_00707	5063	106	12625	492	5074	48
TCDM_00708	283	42	249	53	302	22
TCDM_00709	2849	162	2734	292	2938	91
TCDM_00710	183	17	150	31	144	20
TCDM_00711	2183	327	1974	540	2170	182
TCDM_00712	1437	133	1891	308	1546	73
TCDM_00714	746	122	528	134	715	61
TCDM_00715	84617	7020	42064	7122	88246	3789
TCDM_00716	8705	556	4285	447	8736	285
TCDM_00717	2842	353	2766	645	1959	118
TCDM_00718	103	12	91	24	102	8
TCDM_00719	735	115	678	155	614	57
TCDM_00720	216	35	150	43	195	23
TCDM_00722	937	138	481	134	874	70
TCDM_00723	415	86	517	168	522	51
TCDM_00724	278	24	223	49	273	14
TCDM_00725	165	8	242	35	291	10
TCDM_00726	587	41	538	92	830	39
TCDM_00727	2095	349	2300	675	3178	272
TCDM_00728	472	60	267	72	382	29
TCDM_00729	79	18	84	38	60	6
TCDM_00730	720	97	810	193	711	38
TCDM_00731	329	82	294	81	306	25
TCDM_00732	2317	314	1308	326	1687	119
TCDM_00733	1895	196	1464	256	1638	80
TCDM_00734	278	24	248	42	281	11
TCDM_00735	2457	277	2006	381	2025	93
TCDM_00736	18	2	13	4	20	1
TCDM_00737	3	0	1	2	8	0
TCDM_00738	2035	320	949	318	942	95
TCDM_00739	1107	188	705	204	722	73
TCDM_00741	661	61	402	81	550	15
TCDM_00742	284	41	166	40	218	20
TCDM_00744	182	13	117	18	98	4
TCDM_00746	423	73	321	79	304	24
TCDM_00747	257	24	140	22	172	7
TCDM_00749	3600	229	2581	252	2879	94
TCDM_00752	2243	481	2647	1080	1766	173
TCDM_00753	729	40	280	46	724	33
TCDM_00755	400	28	1071	155	359	10
TCDM_00758	33	5	40	9	69	3
TCDM_00759	697	75	480	110	629	26
TCDM_00760	86	14	209	22	183	1
TCDM_00761	524	62	414	82	633	28
TCDM_00763	955	123	690	151	831	51
TCDM_00764	3478	649	4664	1247	1780	138
TCDM_00765	200	27	228	59	113	4
TCDM_00766	293	49	388	93	156	15
TCDM_00767	143	15	104	14	143	2
TCDM_00768	164	15	161	39	147	7
TCDM_00769	842	103	560	116	797	47
TCDM_00772	2021	318	1165	357	1854	189
TCDM_00773	533	63	299	55	395	18
TCDM_00774	213	21	512	93	188	8
TCDM_00776	467	84	1423	444	373	27
TCDM_00777	425	49	370	93	510	39
TCDM_00778	1302	147	774	128	1181	67
TCDM_00779	181	11	86	4	179	0
TCDM_00780	1170	150	629	141	1030	66
TCDM_00781	303	34	222	44	299	14
TCDM_00782	1425	232	297	70	763	66
TCDM_00783	3814	351	1736	297	2246	82
TCDM_00784	857	128	593	161	709	48
TCDM_00785	557	59	367	66	431	26
TCDM_00787	600	80	543	123	541	23
TCDM_00788	204	34	142	28	219	26
TCDM_00789	80	5	32	0	91	1
TCDM_00790	357	42	310	55	318	16
TCDM_00791	1131	126	426	93	830	54
TCDM_00792	209	31	128	33	212	15
TCDM_00793	493	50	215	35	359	27
TCDM_00794	160	10	120	26	173	11
TCDM_00796	578	36	664	108	574	16
TCDM_00797	1046	282	737	328	724	85
TCDM_00798	439	58	445	88	580	31
TCDM_00800	100	11	330	84	120	6
TCDM_00801	243	18	121	16	299	18
TCDM_00802	113	7	168	13	166	7
TCDM_00804	466	51	843	132	1014	46
TCDM_00805	496	25	485	46	338	8
TCDM_00806	629	107	644	194	570	41
TCDM_00808	1662	197	849	224	1280	90
TCDM_00809	705	81	485	106	591	33
TCDM_00810	313	38	260	52	271	14
TCDM_00812	381	41	508	112	321	27
TCDM_00813	1897	281	5193	1540	1947	183
TCDM_00814	2145	148	1596	177	1490	48
TCDM_00817	412	31	409	50	428	27
TCDM_00818	172	12	179	43	166	3
TCDM_00819	67	9	35	9	83	1
TCDM_00820	534	86	340	97	452	28
TCDM_00821	200	15	192	38	136	3
TCDM_00822	425	49	333	55	439	20
TCDM_00823	494	47	390	61	489	14
TCDM_00824	629	55	344	87	574	21
TCDM_00826	12745	1637	3785	857	8494	520
TCDM_00829	2757	225	1315	187	1739	59
TCDM_00830	579	127	365	103	421	19
TCDM_00833	2567	323	1559	377	1932	116
TCDM_00835	446	57	373	64	360	28
TCDM_00837	1295	189	1039	222	1274	67
TCDM_00839	228	25	314	70	202	10
TCDM_00840	577	62	919	153	456	20
TCDM_00841	4018	541	2135	480	2887	170
TCDM_00842	900	111	541	137	518	33
TCDM_00843	376	54	291	60	370	26
TCDM_00844	2765	315	1973	424	1982	111
TCDM_00845	115	6	116	12	101	4
TCDM_00846	198	32	98	21	323	13
TCDM_00847	113	11	73	14	120	7
TCDM_00848	639	89	707	196	678	44
TCDM_00850	434	54	379	80	550	29
TCDM_00851	559	52	510	81	750	34
TCDM_00853	250	26	188	42	315	18
TCDM_00854	992	97	703	141	1055	70
TCDM_00856	252	19	213	33	257	9
TCDM_00857	75	12	52	12	91	5
TCDM_00858	638	92	449	94	579	40
TCDM_00859	84	7	43	8	44	5
TCDM_00860	393	62	295	63	370	27
TCDM_00861	342	33	365	70	326	11
TCDM_00862	195	9	125	13	175	5
TCDM_00863	486	30	782	89	507	15
TCDM_00864	385	38	420	91	285	19
TCDM_00866	426	49	487	93	477	39
TCDM_00867	1987	342	962	325	1376	145
TCDM_00869	431	55	1505	415	443	25
TCDM_00870	57	6	36	5	72	6
TCDM_00871	487	62	406	94	645	31
TCDM_00873	847	86	606	102	617	35
TCDM_00874	5158	317	3309	392	3604	149
TCDM_00875	718	161	527	193	986	131
TCDM_00876	314	26	391	57	216	8
TCDM_00877	1361	170	1012	224	1465	118
TCDM_00879	63	19	159	54	87	8
TCDM_00881	518	56	1205	196	1565	67
TCDM_00882	133	24	225	77	173	12
TCDM_00883	105	8	179	47	203	13
TCDM_00884	157	8	115	9	195	1
TCDM_00886	355	61	405	100	312	15
TCDM_00887	328	59	273	60	300	26
TCDM_00888	215	11	90	20	177	8
TCDM_00889	741	110	509	129	817	56
TCDM_00890	77	7	66	9	108	6
TCDM_00891	439	67	332	91	402	21
TCDM_00892	197	23	200	29	241	9
TCDM_00893	352	53	460	89	269	11
TCDM_00894	762	114	846	219	821	70
TCDM_00895	394	46	437	91	433	23
TCDM_00896	712	82	904	183	1232	83
TCDM_00897	523	44	272	26	474	24
TCDM_00898	1047	131	1725	418	1635	112
TCDM_00899	359	55	260	75	508	31
TCDM_00900	271	37	299	109	266	28
TCDM_00901	1405	99	915	128	1085	50
TCDM_00902	2219	526	1469	504	2117	232
TCDM_00903	591	142	332	127	655	71
TCDM_00904	1269	286	1831	704	975	125
TCDM_00906	21	2	3	1	16	2
TCDM_00907	592	68	217	58	300	19
TCDM_00908	7	1	2	1	6	0
TCDM_00909	149	24	105	38	123	11
TCDM_00910	333	33	277	45	247	16
TCDM_00911	61	2	21	1	71	1
TCDM_00912	830	81	1476	319	4323	200
TCDM_00913	121	16	45	4	84	2
TCDM_00914	3396	241	255	31	2721	82
TCDM_00915	813	63	116	18	836	26
TCDM_00917	70	12	26	4	57	5
TCDM_00918	98	15	93	29	102	12
TCDM_00920	145	43	117	32	108	12
TCDM_00921	116	11	112	19	139	9
TCDM_00922	340	38	207	52	382	16
TCDM_00926	3796	704	2334	820	4280	453
TCDM_00928	3156	275	1648	256	2524	118
TCDM_00929	1526	240	887	263	1129	101
TCDM_00932	1571	161	1363	308	1525	98
TCDM_00933	1077	118	713	164	986	60
TCDM_00934	928	125	785	275	980	89
TCDM_00937	679	64	785	121	630	31
TCDM_00940	2737	494	2380	546	1434	114
TCDM_00942	353	21	238	49	285	13
TCDM_00946	487	82	458	103	325	28
TCDM_00947	688	75	430	83	693	47
TCDM_00949	2394	151	1830	292	2405	95
TCDM_00950	1330	127	410	48	933	42
TCDM_00953	2469	410	1505	386	3994	353
TCDM_00954	965	62	1252	163	841	32
TCDM_00955	507	39	425	74	369	13
TCDM_00956	3120	456	2066	507	2849	201
TCDM_00957	50	5	46	2	49	0
TCDM_00959	821	122	587	141	735	55
TCDM_00961	902	101	587	150	816	37
TCDM_00963	876	91	483	104	626	31
TCDM_00964	477	46	555	99	535	41
TCDM_00966	1294	192	999	283	1119	98
TCDM_00967	275	23	461	64	284	10
TCDM_00968	965	146	634	178	793	66
TCDM_00969	1184	212	1131	273	1070	84
TCDM_00971	158	15	117	37	174	10
TCDM_00972	1060	143	489	118	1201	96
TCDM_00973	1982	261	930	182	4161	264
TCDM_00974	1019	15	941	26	921	11
TCDM_00984	2574	373	2589	708	1597	114
TCDM_00985	7450	711	8472	1444	5247	303
TCDM_00993	12854	494	1789	92	7604	188
TCDM_00994	2075	276	285	72	1903	112
TCDM_00995	325	21	157	31	320	12
TCDM_00998	1269	118	721	148	1012	37
TCDM_01001	1043	129	1282	288	1096	60
TCDM_01002	1159	178	930	274	1279	114
TCDM_01003	464	53	444	92	544	36
TCDM_01005	1416	144	912	167	1162	66
TCDM_01006	994	138	910	217	712	49
TCDM_01007	268	53	176	47	289	28
TCDM_01009	255	10	205	16	194	1
TCDM_01010	242	19	325	43	354	17
TCDM_01011	162	13	151	33	119	9
TCDM_01012	294	27	180	40	243	16
TCDM_01013	870	97	638	107	815	54
TCDM_01014	1445	100	486	84	1349	64
TCDM_01016	1076	144	1221	293	895	65
TCDM_01017	35	1	29	3	30	2
TCDM_01020	692	74	522	104	579	38
TCDM_01021	336	40	447	94	218	13
TCDM_01022	343	66	321	77	188	12
TCDM_01023	92	27	71	21	93	9
TCDM_01024	356	27	240	57	320	16
TCDM_01025	323	51	199	54	286	26
TCDM_01026	187	26	78	19	158	17
TCDM_01027	333	49	191	60	331	32
TCDM_01028	1849	289	1331	387	1440	110
TCDM_01029	208	25	184	34	190	13
TCDM_01030	396	46	858	210	603	27
TCDM_01031	238	36	118	42	219	26
TCDM_01032	125	8	39	7	109	2
TCDM_01033	1430	82	1580	138	1710	38
TCDM_01035	854	98	2007	429	1153	84
TCDM_01036	346	41	257	56	368	27
TCDM_01037	117	19	82	15	153	8
TCDM_01038	55	12	72	23	65	8
TCDM_01039	306	58	212	61	389	34
TCDM_01041	600	62	617	98	441	25
TCDM_01042	68	9	65	28	33	3
TCDM_01043	95	9	98	29	60	2
TCDM_01044	99	18	142	92	102	8
TCDM_01045	200	36	129	58	203	19
TCDM_01046	149	58	199	100	178	26
TCDM_01047	460	99	544	166	785	71
TCDM_01049	21786	2779	12549	3135	16274	1091
TCDM_01050	189	17	224	22	133	10
TCDM_01051	3222	230	3700	491	2130	88
TCDM_01053	428	57	306	81	419	23
TCDM_01055	208	14	152	19	201	6
TCDM_01056	550	64	345	73	514	26
TCDM_01057	986	190	1027	255	812	72
TCDM_01058	212	38	217	65	223	15
TCDM_01059	407	46	167	31	299	13
TCDM_01060	302	53	180	60	209	18
TCDM_01061	351	51	685	194	1305	95
TCDM_01062	389	34	270	66	395	24
TCDM_01063	234	43	195	49	205	22
TCDM_01065	575	69	541	149	703	46
TCDM_01067	29	4	160	36	128	9
TCDM_01068	172	15	219	41	294	18
TCDM_01069	319	42	241	50	255	9
TCDM_01070	440	41	314	72	394	18
TCDM_01072	259	43	297	90	239	24
TCDM_01073	3250	223	2313	180	1389	33
TCDM_01074	321	31	1188	175	506	9
TCDM_01076	60	10	61	13	69	7
TCDM_01077	274	48	233	85	252	23
TCDM_01078	730	153	644	181	730	69
TCDM_01079	69	7	29	12	66	8
TCDM_01081	143	20	56	11	60	3
TCDM_01082	1072	136	482	94	765	40
TCDM_01083	502	74	315	56	465	34
TCDM_01084	397	54	373	91	453	33
TCDM_01085	445	56	404	64	480	26
TCDM_01086	732	26	1062	78	1688	32
TCDM_01088	1162	80	1625	322	2396	108
TCDM_01096	1533	239	1213	390	2182	200
TCDM_01097	18226	1672	1390	303	20169	1155
TCDM_01098	908	69	74	12	1010	37
TCDM_01100	2715	197	3327	437	2268	70
TCDM_01101	224	36	261	65	170	16
TCDM_01102	591	40	549	64	465	15
TCDM_01103	611	112	646	173	565	51
TCDM_01104	690	67	463	90	646	40
TCDM_01107	109	16	157	35	332	20
TCDM_01109	297	39	203	42	267	13
TCDM_01110	391	51	308	87	422	34
TCDM_01112	254	42	219	58	376	35
TCDM_01113	223	18	162	38	210	13
TCDM_01114	708	97	1194	332	656	46
TCDM_01116	305	30	475	96	260	13
TCDM_01118	291	35	309	96	258	19
TCDM_01119	20708	2162	31477	5414	10972	533
TCDM_01120	3633	393	5056	989	2024	123
TCDM_01121	206	22	334	95	262	14
TCDM_01122	441	30	269	48	476	24
TCDM_01123	1200	234	1018	347	948	104
TCDM_01124	1051	28	528	27	769	1
TCDM_01125	295	30	217	47	284	13
TCDM_01126	5026	743	4150	1049	4927	366
TCDM_01127	1314	208	1165	267	1219	76
TCDM_01128	691	66	629	87	556	35
TCDM_01129	642	132	840	269	1369	181
TCDM_01130	604	99	456	130	514	38
TCDM_01131	369	32	325	54	451	21
TCDM_01133	3323	557	3080	1031	3317	319
TCDM_01134	1430	192	1026	206	1196	68
TCDM_01135	1470	259	1251	437	1378	135
TCDM_01136	431	49	582	125	469	29
TCDM_01137	731	116	314	86	492	30
TCDM_01139	8096	1459	7410	2438	10671	1043
TCDM_01140	658	85	368	84	588	29
TCDM_01142	851	103	886	205	787	55
TCDM_01143	386	27	355	64	324	11
TCDM_01144	188	15	188	55	168	9
TCDM_01145	1684	243	1416	361	1498	99
TCDM_01146	775	83	993	233	930	46
TCDM_01147	295	64	295	104	332	22
TCDM_01149	1075	134	1182	251	958	66
TCDM_01153	1837	248	789	176	2179	154
TCDM_01154	692	55	415	66	690	36
TCDM_01155	2452	468	1578	544	2308	223
TCDM_01156	1020	128	1339	417	1462	114
TCDM_01158	536	52	480	77	544	33
TCDM_01159	521	97	446	142	577	61
TCDM_01160	473	82	280	77	330	25
TCDM_01161	841	104	517	122	1047	77
TCDM_01163	212	4	80	1	396	3
TCDM_01164	74	5	64	12	171	7
TCDM_01165	1084	156	618	171	965	65
TCDM_01166	2423	376	1709	537	2530	188
TCDM_01167	156	7	61	9	106	11
TCDM_01172	826	223	521	195	857	90
TCDM_01174	732	75	543	145	700	36
TCDM_01175	445	32	296	40	480	17
TCDM_01176	605	78	376	77	433	33
TCDM_01178	178	24	283	53	258	17
TCDM_01179	781	86	702	127	507	36
TCDM_01181	847	99	781	156	481	25
TCDM_01182	557	53	440	101	573	37
TCDM_01184	28	8	17	19	27	1
TCDM_01185	647	130	1554	468	477	50
TCDM_01186	1916	296	4044	1199	1371	92
TCDM_01187	1384	361	3341	1462	1218	140
TCDM_01188	1669	201	1172	256	1383	91
TCDM_01189	412	110	566	251	279	48
TCDM_01190	903	188	829	275	730	69
TCDM_01191	519	101	489	156	379	42
TCDM_01192	661	195	543	265	501	83
TCDM_01193	742	161	412	194	657	83
TCDM_01194	1166	239	554	163	808	91
TCDM_01195	1275	156	836	192	1073	63
TCDM_01196	237	31	135	28	391	26
TCDM_01197	3483	605	13509	3530	3431	251
TCDM_01198	141	16	74	23	173	8
TCDM_01199	448	64	381	108	302	22
TCDM_01201	700	5	618	8	439	2
TCDM_01202	299	27	328	48	290	13
TCDM_01203	99	10	49	7	93	2
TCDM_01204	205	83	147	77	258	40
TCDM_01205	439	10	296	20	312	3
TCDM_01206	351	41	267	69	307	17
TCDM_01207	2273	286	901	211	875	70
TCDM_01208	793	121	440	103	612	55
TCDM_01209	572	23	536	52	783	8
TCDM_01210	1127	191	1241	430	498	38
TCDM_01211	160	40	77	20	167	20
TCDM_01213	192	40	133	25	138	10
TCDM_01214	274	30	315	94	323	23
TCDM_01215	457	66	323	56	520	30
TCDM_01218	68	11	28	6	81	10
TCDM_01219	472	41	333	51	551	16
TCDM_01220	1176	170	889	205	800	51
TCDM_01221	90	5	67	14	196	7
TCDM_01222	495	56	353	87	388	23
TCDM_01223	1198	210	1498	423	1108	97
TCDM_01225	209	32	403	121	430	39
TCDM_01226	612	42	466	75	417	24
TCDM_01228	207	27	136	48	197	16
TCDM_01229	4778	504	4982	913	6375	338
TCDM_01230	292	41	205	50	267	24
TCDM_01231	503	59	462	110	463	30
TCDM_01233	454	69	335	80	525	24
TCDM_01234	430	73	495	155	526	47
TCDM_01235	1279	212	1352	442	1658	153
TCDM_01236	905	141	544	146	691	60
TCDM_01237	678	97	423	124	492	42
TCDM_01238	904	179	749	241	661	53
TCDM_01239	330	60	343	102	290	35
TCDM_01240	955	125	681	149	649	49
TCDM_01241	1187	210	889	280	983	77
TCDM_01242	1907	315	4612	1383	1414	120
TCDM_01243	918	157	936	261	640	48
TCDM_01245	1142	149	374	82	704	52
TCDM_01246	438	65	199	50	499	27
TCDM_01247	168	25	126	16	229	13
TCDM_01248	907	120	1587	345	734	54
TCDM_01249	304	32	244	53	243	11
TCDM_01250	838	105	723	128	819	42
TCDM_01251	1070	94	696	105	995	47
TCDM_01252	1056	62	1533	169	815	20
TCDM_01253	195	34	124	30	188	9
TCDM_01254	355	31	836	140	969	34
TCDM_01255	186	12	251	21	430	13
TCDM_01256	545	76	332	72	454	30
TCDM_01257	76	24	82	33	75	6
TCDM_01258	198	28	213	58	168	19
TCDM_01259	509	70	568	114	449	18
TCDM_01260	359	42	411	78	356	17
TCDM_01262	369	58	313	103	444	32
TCDM_01263	572	51	435	69	828	23
TCDM_01264	650	46	851	154	926	30
TCDM_01265	3539	481	2902	696	3405	267
TCDM_01267	641	95	365	88	579	33
TCDM_01268	557	75	426	84	425	34
TCDM_01269	369	41	253	78	404	14
TCDM_01271	759	100	948	224	632	36
TCDM_01274	718	94	726	183	709	63
TCDM_01275	612	84	679	171	708	62
TCDM_01276	137	14	92	19	139	6
TCDM_01277	221	31	229	60	193	19
TCDM_01279	6474	1136	6996	2156	8707	736
TCDM_01280	193	46	97	34	74	11
TCDM_01281	211	22	152	35	115	19
TCDM_01282	6140	942	4838	1338	6740	626
TCDM_01283	728	146	451	134	496	56
TCDM_01284	51	10	43	9	69	6
TCDM_01285	1135	264	1016	442	1277	179
TCDM_01286	653	68	562	125	500	24
TCDM_01289	310	24	309	30	394	12
TCDM_01290	1341	236	1268	343	1381	109
TCDM_01291	330	41	423	116	368	28
TCDM_01292	1031	90	1294	256	1053	55
TCDM_01293	3733	413	4558	952	3101	183
TCDM_01294	1651	229	1048	293	1474	101
TCDM_01297	939	147	1182	333	1121	89
TCDM_01300	1294	118	1205	250	1241	72
TCDM_01301	713	86	737	164	628	43
TCDM_01302	1184	156	1051	322	1150	77
TCDM_01303	2764	304	2923	572	2142	113
TCDM_01305	2294	265	2580	571	2411	175
TCDM_01307	2213	126	2998	293	2696	90
TCDM_01308	832	101	547	151	843	46
TCDM_01309	1618	227	967	246	1351	89
TCDM_01310	453	38	307	40	521	22
TCDM_01311	1127	238	941	319	1035	99
TCDM_01313	986	45	1364	161	1186	24
TCDM_01315	1106	178	1349	409	1216	105
TCDM_01317	7529	781	3976	706	6123	289
TCDM_01319	750	113	737	179	845	62
TCDM_01320	1055	82	654	93	754	28
TCDM_01321	437	67	326	69	354	23
TCDM_01322	24	4	15	4	34	1
TCDM_01323	2829	472	1118	315	1834	161
TCDM_01326	1931	158	2078	400	1588	88
TCDM_01331	1326	145	2202	483	2538	154
TCDM_01332	376	40	529	160	762	70
TCDM_01333	130	28	193	86	209	24
TCDM_01334	66	30	75	46	84	8
TCDM_01335	408	82	185	59	393	30
TCDM_01336	435	34	359	60	281	15
TCDM_01337	1469	198	1241	306	1391	97
TCDM_01338	1070	175	729	193	896	79
TCDM_01339	226	15	187	11	249	13
TCDM_01341	1104	126	919	163	1090	66
TCDM_01343	509	47	902	178	425	31
TCDM_01344	918	125	663	161	1466	138
TCDM_01347	169	20	304	68	341	27
TCDM_01348	1053	151	768	134	963	73
TCDM_01349	653	98	732	179	544	32
TCDM_01350	715	137	781	270	782	86
TCDM_01351	3550	457	3054	638	2937	213
TCDM_01352	423	76	265	92	456	47
TCDM_01353	637	57	435	68	421	15
TCDM_01354	215	31	236	89	273	27
TCDM_01355	821	142	526	184	673	68
TCDM_01357	136	14	119	23	172	16
TCDM_01358	452	64	502	126	569	41
TCDM_01359	694	93	729	231	801	55
TCDM_01360	1382	265	1129	350	1365	125
TCDM_01362	1435	267	998	329	1338	144
TCDM_01363	143	16	133	26	177	9
TCDM_01364	1654	136	1429	252	1068	74
TCDM_01366	343	23	1038	143	497	16
TCDM_01367	1359	216	1379	381	922	80
TCDM_01368	256	35	251	79	214	17
TCDM_01369	1365	168	1073	279	1064	67
TCDM_01370	99	15	97	19	60	3
TCDM_01371	674	87	701	189	502	38
TCDM_01372	360	53	282	73	314	21
TCDM_01373	97	21	83	39	198	12
TCDM_01374	751	79	420	78	522	33
TCDM_01375	677	142	544	215	497	54
TCDM_01376	381	53	413	82	346	15
TCDM_01378	1579	198	1829	406	1590	110
TCDM_01379	319	50	819	225	711	64
TCDM_01380	590	72	448	94	570	49
TCDM_01381	93	12	234	74	185	13
TCDM_01382	522	424	1655	1557	364	165
TCDM_01384	445	80	343	100	323	30
TCDM_01385	93	19	88	23	87	12
TCDM_01386	590	134	446	182	527	58
TCDM_01387	787	344	586	311	610	80
TCDM_01388	487	95	326	101	346	47
TCDM_01389	394	29	373	70	338	19
TCDM_01390	516	36	757	93	465	23
TCDM_01391	33	4	14	11	22	2
TCDM_01392	347	56	456	152	513	53
TCDM_01393	313	65	264	69	317	23
TCDM_01394	748	92	563	106	603	31
TCDM_01395	372	38	311	63	276	11
TCDM_01396	395	52	452	134	371	19
TCDM_01397	566	90	575	160	625	39
TCDM_01398	173	21	186	46	166	7
TCDM_01399	373	34	233	48	308	22
TCDM_01400	183	47	139	35	163	16
TCDM_01401	602	117	298	71	435	27
TCDM_01403	902	142	663	175	719	54
TCDM_01404	412	59	251	43	364	33
TCDM_01405	724	90	499	148	520	45
TCDM_01406	727	77	646	110	513	35
TCDM_01408	407	40	768	90	435	11
TCDM_01409	483	61	333	88	464	26
TCDM_01410	1570	168	1299	237	1662	110
TCDM_01412	2336	396	2101	514	3002	259
TCDM_01413	1745	255	2059	602	2851	248
TCDM_01414	2867	382	3043	784	4646	331
TCDM_01415	702	76	683	168	489	34
TCDM_01417	1143	176	313	99	861	63
TCDM_01418	898	103	1122	228	1058	66
TCDM_01419	3135	489	1595	466	2854	222
TCDM_01421	315	32	356	84	419	25
TCDM_01423	261	37	282	69	404	23
TCDM_01424	394	51	431	84	433	29
TCDM_01425	475	49	582	146	501	28
TCDM_01426	552	91	172	55	432	35
TCDM_01427	444	53	311	49	399	14
TCDM_01428	79	8	218	39	127	9
TCDM_01429	272	41	7202	1802	306	15
TCDM_01430	428	51	310	81	264	14
TCDM_01431	458	42	233	63	428	34
TCDM_01432	301	48	294	59	246	15
TCDM_01433	1276	199	717	203	963	73
TCDM_01434	414	31	410	53	347	18
TCDM_01435	24	2	32	10	28	1
TCDM_01436	218	20	233	32	257	14
TCDM_01439	1826	296	1437	374	1307	116
TCDM_01440	454	51	408	79	524	23
TCDM_01441	1135	155	601	165	892	70
TCDM_01442	555	52	247	53	533	24
TCDM_01443	372	34	275	51	299	19
TCDM_01444	1000	156	895	230	642	50
TCDM_01445	2993	902	1646	927	2934	478
TCDM_01446	2335	283	1736	379	2058	127
TCDM_01448	392	59	805	208	613	43
TCDM_01449	157	22	143	44	217	14
TCDM_01451	731	120	1805	499	593	59
TCDM_01452	1113	106	531	105	850	44
TCDM_01453	327	38	272	47	252	13
TCDM_01455	716	52	458	69	803	35
TCDM_01456	654	36	399	43	457	20
TCDM_01457	469	70	301	74	329	28
TCDM_01458	565	65	343	76	477	21
TCDM_01459	2113	347	1376	364	1857	138
TCDM_01461	458	60	270	27	422	34
TCDM_01462	714	62	139	12	524	10
TCDM_01463	872	156	526	186	792	76
TCDM_01464	1405	235	910	287	1082	97
TCDM_01465	740	100	630	184	664	48
TCDM_01466	813	89	758	185	744	41
TCDM_01467	32	1	84	7	41	1
TCDM_01468	245	21	538	159	159	11
TCDM_01469	1316	139	493	105	996	27
TCDM_01470	574	86	344	78	436	27
TCDM_01471	196	25	630	143	480	29
TCDM_01472	3564	285	3055	394	3492	129
TCDM_01474	323	65	900	245	402	27
TCDM_01477	2762	321	1448	293	2914	154
TCDM_01479	83	15	75	18	122	7
TCDM_01480	232	15	138	18	255	7
TCDM_01481	951	99	677	158	916	52
TCDM_01482	1685	266	1435	401	1405	116
TCDM_01484	2963	260	3783	658	2571	114
TCDM_01485	242	19	191	29	191	6
TCDM_01488	493	59	224	54	379	14
TCDM_01489	308	33	230	43	234	13
TCDM_01490	130	3	117	16	112	2
TCDM_01491	3874	401	2774	523	3536	145
TCDM_01493	1291	302	1925	745	1485	206
TCDM_01494	1630	141	1803	239	1258	56
TCDM_01495	26	0	15	4	32	0
TCDM_01497	241	25	261	26	273	25
TCDM_01498	136	12	80	19	171	8
TCDM_01500	2537	260	1552	343	1818	98
TCDM_01501	1088	84	562	60	1079	44
TCDM_01503	376	52	362	93	286	24
TCDM_01504	213	32	135	33	202	11
TCDM_01507	260	45	183	66	280	18
TCDM_01508	1605	217	2076	561	933	68
TCDM_01509	245	30	187	49	228	20
TCDM_01510	1481	137	915	176	1559	77
TCDM_01511	541	56	288	52	486	23
TCDM_01513	389	58	743	147	385	22
TCDM_01515	781	58	549	80	780	27
TCDM_01520	542	61	423	97	614	28
TCDM_01521	214	30	176	36	251	12
TCDM_01522	144	10	37	3	135	3
TCDM_01524	787	191	756	305	635	88
TCDM_01526	960	124	769	164	871	66
TCDM_01528	176	16	85	18	131	10
TCDM_01529	663	108	1045	188	620	34
TCDM_01530	1455	157	1236	237	1741	86
TCDM_01532	439	44	666	81	443	32
TCDM_01533	1761	340	2983	972	1320	151
TCDM_01534	98	12	83	18	70	6
TCDM_01535	935	180	826	319	657	79
TCDM_01537	2730	584	4122	1401	2573	273
TCDM_01538	319	34	204	51	386	17
TCDM_01539	2274	334	1631	446	1795	163
TCDM_01540	15904	2126	12676	3129	15557	1090
TCDM_01542	824	96	440	111	735	45
TCDM_01543	259	28	646	142	355	15
TCDM_01544	1633	239	1886	549	1134	86
TCDM_01545	467	72	627	157	331	25
TCDM_01548	194	18	253	49	304	22
TCDM_01550	580	66	210	40	555	21
TCDM_01551	603	137	346	141	483	42
TCDM_01552	2342	278	1171	216	2335	118
TCDM_01553	2480	504	4841	1588	2205	230
TCDM_01554	808	84	559	110	836	28
TCDM_01555	279	31	853	154	585	36
TCDM_01557	774	28	884	96	846	23
TCDM_01558	190	15	353	59	254	9
TCDM_01559	222	43	112	46	126	15
TCDM_01560	448	67	265	70	311	32
TCDM_01561	503	81	347	74	413	31
TCDM_01562	336	56	365	126	358	22
TCDM_01563	436	54	585	132	416	32
TCDM_01564	2019	242	797	205	1571	125
TCDM_01565	3451	289	3013	323	3276	111
TCDM_01567	6929	1148	6766	1880	10813	969
TCDM_01569	316	40	258	64	352	28
TCDM_01570	384	51	289	67	330	20
TCDM_01572	4236	642	6219	1601	3281	260
TCDM_01573	943	92	520	103	643	27
TCDM_01574	1586	250	2233	494	1384	98
TCDM_01575	499	92	672	209	609	77
TCDM_01577	393	11	482	40	1075	8
TCDM_01578	871	98	1394	282	1949	94
TCDM_01579	1028	164	918	308	831	70
TCDM_01580	728	104	680	139	536	45
TCDM_01581	554	90	1028	277	701	60
TCDM_01582	439	47	208	43	422	31
TCDM_01584	626	53	659	163	533	32
TCDM_01586	1771	197	2678	447	1544	79
TCDM_01587	943	100	740	147	703	29
TCDM_01589	9106	1175	9886	2360	7778	521
TCDM_01591	119	15	94	20	117	9
TCDM_01592	327	27	479	94	486	24
TCDM_01594	173	18	367	78	197	11
TCDM_01595	1791	185	786	117	1440	74
TCDM_01596	991	74	727	123	1283	45
TCDM_01597	503	30	390	52	525	10
TCDM_01598	1016	114	759	147	1005	66
TCDM_01599	137	22	119	15	80	10
TCDM_01601	725	119	477	135	579	53
TCDM_01602	767	115	978	206	1245	69
TCDM_01604	1277	93	1101	199	1048	67
TCDM_01605	947	144	872	234	846	64
TCDM_01606	795	72	1215	238	935	50
TCDM_01608	1400	121	985	146	1248	48
TCDM_01610	746	98	763	209	569	46
TCDM_01611	442	33	415	80	435	16
TCDM_01612	829	85	490	84	571	33
TCDM_01614	1951	180	1185	200	1820	74
TCDM_01615	521	93	538	144	464	45
TCDM_01616	949	47	1168	70	1110	18
TCDM_01617	465	46	349	65	428	18
TCDM_01618	5452	556	461	82	1446	71
TCDM_01619	1630	175	176	52	846	53
TCDM_01620	330	24	312	47	311	10
TCDM_01622	613	68	433	98	424	28
TCDM_01623	608	91	375	114	597	48
TCDM_01624	686	70	536	105	465	27
TCDM_01626	128	20	93	25	152	8
TCDM_01628	893	9	783	20	700	8
TCDM_01629	2579	227	2414	290	2468	104
TCDM_01632	2719	330	2473	497	2227	175
TCDM_01633	477	59	395	89	461	14
TCDM_01634	306	31	280	49	310	14
TCDM_01635	2218	291	1955	510	1662	137
TCDM_01636	845	107	690	157	907	73
TCDM_01637	1383	120	1023	204	1473	63
TCDM_01638	754	109	597	158	842	59
TCDM_01639	1242	296	810	315	1106	135
TCDM_01640	780	92	1107	315	615	47
TCDM_01643	3709	791	2582	955	2994	315
TCDM_01644	131	35	98	24	94	5
TCDM_01645	608	54	1038	199	718	40
TCDM_01647	390	78	594	256	372	36
TCDM_01648	287	73	587	232	885	104
TCDM_01649	470	67	515	146	373	24
TCDM_01650	369	66	342	96	420	32
TCDM_01651	596	82	631	123	724	40
TCDM_01652	374	46	344	81	409	29
TCDM_01654	155	11	182	26	147	6
TCDM_01655	103	16	70	15	98	5
TCDM_01656	307	54	142	50	381	31
TCDM_01657	865	139	549	165	896	60
TCDM_01658	737	117	474	150	563	26
TCDM_01661	128	22	103	32	119	10
TCDM_01662	85	20	101	43	126	4
TCDM_01663	74	9	51	8	82	8
TCDM_01664	528	88	585	162	576	47
TCDM_01665	179	23	106	42	214	23
TCDM_01666	851	91	598	137	821	67
TCDM_01667	244	24	243	68	307	22
TCDM_01668	586	55	497	91	486	20
TCDM_01670	1736	221	1346	323	1686	112
TCDM_01671	755	99	557	125	543	46
TCDM_01672	2991	376	3114	587	2484	143
TCDM_01674	620	86	458	92	441	27
TCDM_01675	1092	125	660	119	908	39
TCDM_01676	182	30	148	37	161	8
TCDM_01677	636	49	317	47	550	23
TCDM_01678	768	73	482	85	291	11
TCDM_01679	1262	248	991	265	941	84
TCDM_01680	223	32	232	33	188	6
TCDM_01681	135	15	108	25	132	7
TCDM_01682	92	4	61	5	72	4
TCDM_01683	402	92	165	60	295	37
TCDM_01685	2493	611	1773	731	1977	300
TCDM_01686	3786	760	2660	826	3300	347
TCDM_01687	2556	346	1551	406	2638	182
TCDM_01689	477	88	249	84	456	35
TCDM_01690	633	47	460	59	635	19
TCDM_01692	1417	200	1208	317	1007	54
TCDM_01695	1314	77	1225	156	1397	48
TCDM_01696	446	30	230	30	326	15
TCDM_01698	1120	127	820	192	1368	87
TCDM_01699	6599	725	4794	1078	8927	528
TCDM_01702	1443	115	1008	173	2612	113
TCDM_01704	2472	273	2694	559	2097	96
TCDM_01705	1078	154	768	188	1010	90
TCDM_01706	578	37	391	48	444	7
TCDM_01707	2380	152	1579	172	2881	79
TCDM_01708	602	125	785	262	554	55
TCDM_01710	1130	157	729	193	874	77
TCDM_01711	944	99	1168	302	878	57
TCDM_01713	1237	134	1050	179	986	55
TCDM_01715	684	65	1135	209	642	23
TCDM_01716	604	47	637	91	438	14
TCDM_01717	1265	174	938	238	1287	106
TCDM_01720	2902	311	1803	372	3102	152
TCDM_01722	3289	473	2541	663	2197	132
TCDM_01725	950	89	637	112	811	49
TCDM_01726	1902	317	1384	377	1389	122
TCDM_01727	497	49	323	60	483	20
TCDM_01728	2126	317	944	239	3436	313
TCDM_01729	1014	151	567	144	1851	126
TCDM_01731	1045	56	1442	123	2348	103
TCDM_01732	805	86	1316	236	2695	130
TCDM_01735	457	45	417	95	467	22
TCDM_01736	873	136	900	212	1630	119
TCDM_01739	413	59	347	63	436	24
TCDM_01740	630	65	297	62	641	47
TCDM_01742	1402	155	889	201	1042	65
TCDM_01743	520	63	526	106	517	42
TCDM_01744	175	32	157	64	141	11
TCDM_01746	294	48	397	108	302	29
TCDM_01747	2046	253	3858	791	1795	115
TCDM_01748	504	52	995	186	369	22
TCDM_01749	2295	377	4070	1088	1728	126
TCDM_01753	4082	423	2775	574	3727	238
TCDM_01758	256	20	208	19	335	11
TCDM_01759	910	80	1003	165	778	24
TCDM_01763	2031	291	944	262	1712	124
TCDM_01765	3531	543	2633	716	3751	380
TCDM_01769	3615	223	5046	531	3539	117
TCDM_01772	66	10	69	19	105	11
TCDM_01773	356	32	453	69	536	22
TCDM_01774	623	80	553	136	553	34
TCDM_01775	729	105	852	191	716	45
TCDM_01776	1526	296	878	245	1158	106
TCDM_01777	454	51	413	129	634	48
TCDM_01778	212	32	143	41	260	12
TCDM_01779	795	106	490	103	642	38
TCDM_01780	215	34	200	58	278	15
TCDM_01781	985	86	1594	191	3167	57
TCDM_01782	272	22	582	110	793	42
TCDM_01784	5946	414	4128	532	4061	175
TCDM_01785	4867	698	3252	887	3443	243
TCDM_01786	1424	288	1163	417	1278	158
TCDM_01787	516	76	589	193	1175	104
TCDM_01789	2905	312	2225	433	3092	166
TCDM_01790	308	41	254	63	299	10
TCDM_01791	1592	155	1805	323	1793	72
TCDM_01792	2267	51	3389	143	2253	16
TCDM_01793	2790	570	4192	1414	2705	257
TCDM_01796	865	115	583	146	716	46
TCDM_01799	943	165	1867	573	1148	104
TCDM_01800	302	17	384	40	237	13
TCDM_01801	393	60	290	89	401	49
TCDM_01802	4919	553	4466	954	6604	372
TCDM_01804	428	64	295	60	406	33
TCDM_01805	277	33	354	76	276	16
TCDM_01806	507	59	430	134	503	38
TCDM_01807	70	6	58	11	88	4
TCDM_01809	508	44	235	73	396	30
TCDM_01810	275	21	384	52	307	8
TCDM_01812	1588	263	1915	552	2005	164
TCDM_01813	1179	158	1268	348	1118	61
TCDM_01814	651	73	508	97	627	30
TCDM_01815	674	98	391	113	625	51
TCDM_01816	295	63	238	81	332	36
TCDM_01817	1028	127	1275	286	746	42
TCDM_01818	390	36	346	49	430	9
TCDM_01819	2713	269	1856	390	2307	126
TCDM_01821	735	103	846	202	717	33
TCDM_01822	931	42	1101	85	823	26
TCDM_01824	42	3	17	3	40	2
TCDM_01825	92	4	82	16	70	5
TCDM_01826	917	82	263	29	591	29
TCDM_01827	90	9	51	8	67	1
TCDM_01828	56	11	106	16	43	1
TCDM_01829	794	59	464	81	544	22
TCDM_01831	815	107	557	119	653	53
TCDM_01832	707	101	1791	504	625	51
TCDM_01835	909	89	976	213	966	47
TCDM_01836	1229	239	764	255	1085	101
TCDM_01838	710	73	405	77	578	38
TCDM_01839	1152	194	1454	394	1172	81
TCDM_01840	2522	165	3400	310	2619	58
TCDM_01841	1513	154	1246	223	1044	41
TCDM_01842	2943	366	1745	392	2291	154
TCDM_01843	2094	162	2298	323	1768	78
TCDM_01846	1623	170	1052	169	2168	86
TCDM_01850	4565	300	2760	322	4000	131
TCDM_01851	2006	292	1486	390	1591	95
TCDM_01852	465	46	402	100	286	18
TCDM_01855	1133	189	711	190	615	62
TCDM_01857	630	34	931	74	1158	21
TCDM_01859	692	74	519	119	562	28
TCDM_01860	884	101	684	136	734	48
TCDM_01861	585	38	336	40	528	17
TCDM_01863	1417	135	2055	299	1523	54
TCDM_01865	1010	130	624	146	818	62
TCDM_01866	320	41	209	40	342	28
TCDM_01867	915	115	405	106	808	49
TCDM_01869	4425	287	3100	299	2660	81
TCDM_01870	1724	292	1401	406	577	43
TCDM_01872	1454	202	1016	217	1118	78
TCDM_01873	885	134	1428	352	858	52
TCDM_01875	753	82	532	111	837	45
TCDM_01876	642	46	523	83	707	40
TCDM_01877	1824	209	1513	336	1908	96
TCDM_01878	300	40	190	47	319	30
TCDM_01880	2218	268	1137	273	1791	116
TCDM_01881	256	29	137	19	194	11
TCDM_01882	339	19	266	50	373	21
TCDM_01885	398	48	1033	203	420	25
TCDM_01886	1291	153	1146	254	905	46
TCDM_01887	530	28	322	28	460	15
TCDM_01891	562	65	295	66	510	43
TCDM_01893	2798	439	1517	443	2290	173
TCDM_01895	147	13	70	6	140	3
TCDM_01896	486	75	354	95	357	41
TCDM_01898	264	37	237	46	275	18
TCDM_01899	1133	168	1102	310	812	79
TCDM_01901	436	53	196	49	337	26
TCDM_01902	1079	70	1029	153	1542	53
TCDM_01905	65	6	59	15	71	5
TCDM_01906	1292	188	973	257	1231	86
TCDM_01907	1369	170	848	203	1157	69
TCDM_01908	134	14	145	18	158	9
TCDM_01909	680	89	560	120	596	43
TCDM_01910	940	81	734	142	922	40
TCDM_01911	216	27	100	33	253	14
TCDM_01913	531	52	263	48	496	29
TCDM_01914	155	25	106	17	127	9
TCDM_01915	1302	186	935	229	1638	118
TCDM_01919	816	140	645	154	875	64
TCDM_01920	1238	153	877	179	994	57
TCDM_01922	663	28	212	15	2313	43
TCDM_01924	1144	118	1473	295	790	56
TCDM_01925	1482	168	1599	259	1396	68
TCDM_01926	320	49	299	75	256	19
TCDM_01927	267	43	185	59	274	25
TCDM_01928	54	9	70	18	114	5
TCDM_01930	700	87	269	63	546	39
TCDM_01931	1833	273	1618	416	1740	120
TCDM_01935	962	110	612	143	608	34
TCDM_01936	1349	206	282	76	683	56
TCDM_01937	330	28	288	42	388	20
TCDM_01938	523	71	932	257	614	40
TCDM_01941	322	29	173	35	253	11
TCDM_01943	642	64	540	106	672	38
TCDM_01944	563	76	424	90	632	24
TCDM_01945	290	25	233	38	243	13
TCDM_01946	361	49	257	46	345	19
TCDM_01947	521	85	579	160	665	63
TCDM_01948	574	72	285	76	500	25
TCDM_01950	599	69	436	104	413	27
TCDM_01951	508	73	263	77	365	26
TCDM_01952	1503	150	2314	442	1480	81
TCDM_01953	273	15	194	41	248	14
TCDM_01954	268	17	214	61	232	7
TCDM_01955	993	158	752	193	990	71
TCDM_01956	1987	310	1960	574	1614	131
TCDM_01957	685	113	685	163	628	52
TCDM_01958	318	48	565	139	265	23
TCDM_01959	106	11	129	36	115	10
TCDM_01961	154	13	201	37	136	4
TCDM_01962	1116	209	734	265	1315	158
TCDM_01963	148	19	91	37	135	8
TCDM_01964	412	81	349	126	434	46
TCDM_01965	405	113	333	171	426	67
TCDM_01966	265	9	495	44	274	4
TCDM_01967	4463	390	11546	2063	4151	223
TCDM_01968	542	77	1621	424	749	67
TCDM_01969	2945	414	8503	1986	4317	316
TCDM_01970	203	23	183	27	182	8
TCDM_01971	151	15	121	43	96	9
TCDM_01972	193	40	186	50	164	8
TCDM_01973	1074	163	913	196	1243	95
TCDM_01974	51	13	29	8	46	7
TCDM_01975	436	64	465	112	616	45
TCDM_01976	1313	115	804	140	1104	58
TCDM_01977	185	20	90	31	147	18
TCDM_01978	1517	239	959	203	1316	95
TCDM_01979	489	70	316	58	383	23
TCDM_01980	1042	202	695	202	598	44
TCDM_01982	1255	230	1020	349	1100	90
TCDM_01985	3374	483	1624	366	1980	119
TCDM_01987	5869	1072	5086	1476	7125	661
TCDM_01988	1669	379	918	362	1283	155
TCDM_01989	1151	143	1963	345	1913	103
TCDM_01990	1373	303	1081	394	1192	129
TCDM_01991	606	99	335	119	380	55
TCDM_01992	837	122	619	168	508	48
TCDM_01993	1349	149	1070	221	971	44
TCDM_01994	621	82	793	156	584	44
TCDM_01995	3119	363	2551	544	2567	155
TCDM_01996	1459	239	1085	312	1277	117
TCDM_01998	491	77	482	120	1436	133
TCDM_02001	511	68	638	137	643	47
TCDM_02002	1266	190	1393	343	1645	196
TCDM_02003	3141	158	4093	259	4044	102
TCDM_02004	309	39	233	52	226	9
TCDM_02006	1666	320	791	250	1134	85
TCDM_02007	552	64	393	97	473	28
TCDM_02008	1794	219	1474	364	1350	64
TCDM_02010	1648	151	1245	256	1265	62
TCDM_02012	1497	182	2359	533	1627	117
TCDM_02013	3044	67	4279	211	2866	45
TCDM_02016	2683	400	1730	367	2674	194
TCDM_02017	1761	228	1040	221	1280	81
TCDM_02019	212	29	122	32	124	9
TCDM_02020	575	118	343	112	472	29
TCDM_02021	2104	301	1649	422	1677	114
TCDM_02022	248	38	302	68	343	42
TCDM_02024	982	119	702	144	731	32
TCDM_02025	1065	129	680	184	1050	64
TCDM_02026	618	64	356	47	554	28
TCDM_02027	1945	219	1478	315	1739	114
TCDM_02029	904	146	641	195	828	74
TCDM_02030	390	52	388	116	408	27
TCDM_02031	798	144	607	187	726	72
TCDM_02034	1068	143	1003	235	944	60
TCDM_02035	2577	461	2254	694	2440	232
TCDM_02036	972	120	621	125	1064	62
TCDM_02037	704	149	600	201	644	77
TCDM_02038	424	30	208	34	352	11
TCDM_02039	703	94	492	145	631	47
TCDM_02040	329	37	276	93	232	11
TCDM_02041	1633	246	1654	445	1785	150
TCDM_02042	147	25	163	73	166	14
TCDM_02043	1395	283	956	348	1330	170
TCDM_02044	852	180	646	284	670	91
TCDM_02045	490	33	408	62	361	21
TCDM_02046	173	28	113	41	175	17
TCDM_02047	600	135	423	143	607	51
TCDM_02048	1507	279	1755	513	1291	119
TCDM_02049	794	148	990	347	974	98
TCDM_02051	398	54	411	43	432	16
TCDM_02053	57	4	11	2	43	2
TCDM_02054	4044	451	5340	1159	3082	198
TCDM_02055	1287	255	857	328	907	121
TCDM_02056	1033	157	655	177	766	64
TCDM_02057	5138	671	3060	730	3983	256
TCDM_02058	713	105	1763	410	1398	78
TCDM_02059	1328	254	1750	583	2348	193
TCDM_02060	1147	211	1256	309	1519	136
TCDM_02061	1695	179	1102	215	1219	78
TCDM_02062	926	96	737	157	762	31
TCDM_02063	4026	598	3032	796	3279	216
TCDM_02064	1665	263	1099	295	1040	86
TCDM_02065	589	92	1260	424	193	23
TCDM_02066	427	59	420	112	540	62
TCDM_02067	47	14	54	18	64	8
TCDM_02068	1599	230	2683	687	1616	108
TCDM_02069	276	36	178	51	191	17
TCDM_02070	1622	228	1035	279	1751	134
TCDM_02071	110	14	109	25	103	2
TCDM_02072	289	29	261	70	319	15
TCDM_02073	104	11	123	23	114	4
TCDM_02074	482	66	398	115	639	35
TCDM_02075	677	133	907	271	566	50
TCDM_02077	2103	296	2654	716	2174	177
TCDM_02078	1024	28	1157	41	1361	9
TCDM_02079	1608	161	2128	404	2850	139
TCDM_02083	1505	179	845	175	1829	97
TCDM_02084	2379	441	2326	766	2406	215
TCDM_02085	1162	124	1756	375	718	51
TCDM_02086	848	145	1309	429	1230	99
TCDM_02087	1635	217	1074	251	1401	93
TCDM_02088	423	42	468	111	614	27
TCDM_02089	842	115	842	240	836	60
TCDM_02092	3347	493	6506	1768	3346	260
TCDM_02093	157	25	120	44	182	13
TCDM_02094	742	139	975	334	899	107
TCDM_02095	979	130	938	222	1491	93
TCDM_02096	703	175	470	191	519	79
TCDM_02097	538	126	368	120	512	57
TCDM_02098	617	78	722	182	1006	53
TCDM_02099	1147	354	757	380	898	147
TCDM_02100	412	63	261	86	299	31
TCDM_02101	3842	948	2594	1033	3177	508
TCDM_02102	5	0	5	0	8	1
TCDM_02104	2302	601	1411	682	1977	283
TCDM_02105	995	119	1524	340	953	52
TCDM_02106	676	122	156	49	407	41
TCDM_02107	265	21	232	31	271	16
TCDM_02108	3051	439	3725	871	4357	282
TCDM_02109	427	72	264	55	307	20
TCDM_02113	2421	296	2448	586	2209	154
TCDM_02116	1417	239	1250	359	1214	91
TCDM_02117	388	67	302	104	320	40
TCDM_02118	14125	919	3143	328	8671	215
TCDM_02119	726	76	1412	261	628	42
TCDM_02120	1574	182	1563	339	1856	131
TCDM_02122	5079	750	3663	969	6797	452
TCDM_02123	4329	821	2656	864	2664	229
TCDM_02125	1286	195	659	160	1416	108
TCDM_02126	61	8	36	8	63	1
TCDM_02127	5732	699	8570	2013	6264	382
TCDM_02128	557	77	580	145	520	41
TCDM_02130	388	58	356	96	393	30
TCDM_02131	190	22	199	44	357	26
TCDM_02132	685	68	427	74	455	24
TCDM_02134	1391	216	2589	772	2169	153
TCDM_02135	2157	319	1573	424	2198	184
TCDM_02136	1540	157	1200	185	1247	41
TCDM_02137	1202	125	2220	409	1049	50
TCDM_02138	1835	333	1594	477	1287	135
TCDM_02139	405	51	239	57	347	19
TCDM_02141	1304	173	1388	278	1441	88
TCDM_02143	148	23	79	25	123	11
TCDM_02144	115	26	70	38	143	10
TCDM_02145	1577	193	1208	290	1636	95
TCDM_02148	305	49	189	47	236	22
TCDM_02149	2145	204	1862	342	2318	123
TCDM_02150	1142	217	862	265	947	93
TCDM_02151	486	49	989	193	456	12
TCDM_02153	65	7	68	17	61	0
TCDM_02154	629	72	290	73	578	31
TCDM_02155	198	15	109	21	169	5
TCDM_02156	1803	438	282	109	414	59
TCDM_02157	3264	533	3448	993	3036	250
TCDM_02158	714	104	543	154	729	51
TCDM_02160	1000	151	845	216	1073	73
TCDM_02161	1035	193	448	153	800	64
TCDM_02162	99	14	113	41	126	11
TCDM_02163	718	57	422	63	574	25
TCDM_02164	71	11	50	11	66	5
TCDM_02165	428	61	315	103	416	28
TCDM_02168	543	78	532	154	467	41
TCDM_02169	603	99	603	140	452	31
TCDM_02171	659	85	442	123	507	57
TCDM_02172	702	109	637	173	499	29
TCDM_02174	1028	181	1664	552	1000	85
TCDM_02175	806	113	402	94	570	42
TCDM_02176	1083	96	623	92	769	36
TCDM_02177	4315	114	5763	217	6658	101
TCDM_02179	292	19	487	83	349	21
TCDM_02180	598	82	670	204	902	79
TCDM_02181	744	32	674	65	565	12
TCDM_02183	1539	153	1471	238	1809	74
TCDM_02185	3415	322	2587	450	3702	175
TCDM_02186	2337	230	2664	518	2581	111
TCDM_02187	748	150	652	209	785	76
TCDM_02189	1003	96	844	165	969	60
TCDM_02191	8668	1244	4493	1042	6009	414
TCDM_02192	387	72	391	116	275	17
TCDM_02193	1860	195	953	156	1261	68
TCDM_02194	1198	160	478	105	751	78
TCDM_02195	321	61	128	54	197	31
TCDM_02196	2073	348	838	227	1624	183
TCDM_02197	570	83	295	67	683	59
TCDM_02198	2695	374	1826	414	2531	148
TCDM_02199	31752	4303	14864	3652	21266	1461
TCDM_02200	7700	1106	3281	869	4717	342
TCDM_02202	308	46	257	51	325	24
TCDM_02203	137	19	106	24	144	7
TCDM_02204	1076	124	649	119	717	57
TCDM_02205	146	18	227	64	306	14
TCDM_02206	23	5	37	9	49	4
TCDM_02207	255	36	186	44	159	15
TCDM_02208	337	43	252	57	259	19
TCDM_02209	765	84	607	122	721	43
TCDM_02211	765	107	902	219	897	85
TCDM_02215	4990	675	3405	814	3426	205
TCDM_02216	1761	77	1250	76	1181	29
TCDM_02217	314	33	163	30	287	20
TCDM_02218	1126	122	2607	639	3726	244
TCDM_02221	1597	227	1459	333	1282	53
TCDM_02223	1694	274	1839	568	1171	105
TCDM_02224	400	9	218	5	169	0
TCDM_02225	368	62	199	51	252	15
TCDM_02226	565	69	340	74	432	26
TCDM_02227	1689	180	1577	314	1230	52
TCDM_02229	2293	318	1471	423	2567	171
TCDM_02231	117	9	91	11	106	5
TCDM_02232	342	34	470	167	334	32
TCDM_02233	702	48	427	65	616	18
TCDM_02234	1754	294	1784	485	2457	184
TCDM_02235	112	7	108	19	80	2
TCDM_02238	670	76	606	129	622	38
TCDM_02239	22	0	30	2	24	0
TCDM_02240	683	94	666	136	572	39
TCDM_02241	1463	177	1309	282	1173	66
TCDM_02242	146	16	188	28	203	12
TCDM_02243	506	89	524	137	720	54
TCDM_02244	470	46	470	111	451	35
TCDM_02245	173	12	144	10	194	6
TCDM_02247	2437	229	1918	406	1949	90
TCDM_02248	1097	145	801	198	1095	76
TCDM_02249	664	84	617	115	923	62
TCDM_02250	584	39	375	43	466	23
TCDM_02252	1362	106	2157	299	1332	59
TCDM_02253	759	77	413	69	715	26
TCDM_02255	603	84	704	188	839	62
TCDM_02256	512	91	442	101	368	35
TCDM_02257	1320	276	2168	770	2764	388
TCDM_02258	279	47	228	51	315	29
TCDM_02259	81	11	66	13	80	1
TCDM_02260	774	114	668	162	655	43
TCDM_02263	3818	675	3119	907	3557	320
TCDM_02264	154	18	244	50	143	11
TCDM_02266	1127	98	913	143	748	23
TCDM_02267	1079	119	952	181	1464	91
TCDM_02268	248	8	260	24	361	9
TCDM_02269	250	52	291	121	192	16
TCDM_02271	96	16	89	16	217	8
TCDM_02273	390	30	136	17	235	12
TCDM_02274	372	57	120	31	235	22
TCDM_02275	1866	250	555	158	1436	97
TCDM_02276	303	29	259	16	226	6
TCDM_02277	540	81	681	204	701	24
TCDM_02279	1020	73	663	91	765	21
TCDM_02281	110	11	121	16	122	3
TCDM_02282	669	23	763	57	762	11
TCDM_02283	1066	162	1128	309	837	49
TCDM_02284	785	104	539	146	877	72
TCDM_02286	929	123	602	158	1094	71
TCDM_02287	253	16	153	30	207	13
TCDM_02290	1760	264	2051	566	2116	171
TCDM_02291	1108	80	403	59	1604	66
TCDM_02292	178	10	118	13	247	9
TCDM_02293	277	38	186	50	306	26
TCDM_02294	582	33	750	72	494	15
TCDM_02296	321	31	245	43	243	9
TCDM_02297	242	12	205	31	243	7
TCDM_02298	199	34	228	66	170	14
TCDM_02299	1283	146	1159	293	1277	90
TCDM_02301	1321	201	1298	385	1318	97
TCDM_02303	612	138	599	214	610	58
TCDM_02304	688	102	521	123	530	41
TCDM_02305	520	131	354	119	359	55
TCDM_02306	949	132	612	192	605	63
TCDM_02307	75	14	111	33	166	10
TCDM_02308	825	142	558	155	652	50
TCDM_02309	1790	284	2082	592	1588	148
TCDM_02310	13082	1852	16793	4286	11412	830
TCDM_02311	856	45	720	85	749	11
TCDM_02313	934	71	894	111	804	44
TCDM_02314	552	89	475	135	361	15
TCDM_02318	2568	406	2943	760	3026	258
TCDM_02319	1492	212	1039	280	1498	108
TCDM_02321	480	84	864	317	611	55
TCDM_02322	513	35	626	143	331	16
TCDM_02323	920	100	1613	351	650	37
TCDM_02325	167	19	178	51	162	11
TCDM_02328	79	5	78	15	192	7
TCDM_02329	361	33	364	98	343	20
TCDM_02330	299	51	245	62	434	41
TCDM_02331	104	15	142	35	142	3
TCDM_02333	2062	330	1717	458	2277	131
TCDM_02334	224	28	156	34	326	11
TCDM_02335	393	48	524	96	504	32
TCDM_02336	4313	728	226	74	2019	166
TCDM_02337	10570	922	889	144	6893	290
TCDM_02338	755	65	760	106	1592	53
TCDM_02339	325	23	366	44	301	7
TCDM_02340	285	47	235	66	289	24
TCDM_02341	651	107	304	62	480	33
TCDM_02342	2572	236	2872	416	2727	99
TCDM_02343	2249	462	2696	1012	2151	235
TCDM_02344	2641	455	2254	599	2222	182
TCDM_02345	669	120	960	288	686	42
TCDM_02346	250	48	185	57	211	19
TCDM_02347	1794	443	1613	688	2138	254
TCDM_02348	410	94	350	147	337	46
TCDM_02349	244	46	209	72	220	20
TCDM_02350	810	178	683	283	499	84
TCDM_02351	574	126	648	236	432	48
TCDM_02352	892	139	2575	747	763	63
TCDM_02356	1349	147	870	151	1141	50
TCDM_02357	997	131	1137	244	605	39
TCDM_02359	417	47	326	79	302	20
TCDM_02360	637	140	587	205	702	64
TCDM_02362	2072	418	1428	452	1678	153
TCDM_02364	159	12	149	12	192	2
TCDM_02365	1035	123	656	128	1038	63
TCDM_02366	383	64	274	80	507	40
TCDM_02367	2635	233	2334	382	2605	130
TCDM_02370	277	50	247	63	382	34
TCDM_02371	427	47	266	69	453	32
TCDM_02373	3975	555	9441	2157	3544	242
TCDM_02375	243	25	1667	495	286	24
TCDM_02376	1231	188	804	228	1085	98
TCDM_02377	1351	173	856	189	1443	84
TCDM_02378	703	87	543	122	553	34
TCDM_02380	413	60	474	137	394	27
TCDM_02381	137	14	164	32	74	8
TCDM_02382	3119	445	3295	850	2847	223
TCDM_02383	3086	478	3019	871	2571	207
TCDM_02384	1423	158	1108	228	1317	59
TCDM_02385	331	52	265	78	296	25
TCDM_02386	58	6	76	13	75	2
TCDM_02388	3199	446	2270	619	3149	271
TCDM_02391	564	26	468	51	664	33
TCDM_02392	2667	552	1681	605	2062	201
TCDM_02393	676	73	552	101	466	28
TCDM_02395	2237	110	2789	243	2245	56
TCDM_02397	340	20	263	23	440	19
TCDM_02398	861	139	616	153	745	52
TCDM_02399	315	46	289	73	373	20
TCDM_02400	1272	231	809	262	1154	122
TCDM_02401	153	29	95	36	137	8
TCDM_02402	1208	46	613	51	799	9
TCDM_02403	824	134	537	148	746	53
TCDM_02404	1795	286	1195	385	1525	141
TCDM_02405	1685	161	1273	184	1274	54
TCDM_02406	196	17	196	27	552	15
TCDM_02408	391	42	261	69	192	10
TCDM_02409	469	49	414	71	603	31
TCDM_02411	381	74	540	174	526	50
TCDM_02412	76	17	104	18	101	7
TCDM_02413	1109	182	821	260	1176	74
TCDM_02414	621	92	387	86	478	34
TCDM_02415	559	90	615	158	665	58
TCDM_02418	343	29	241	39	389	7
TCDM_02419	3625	715	1456	477	2475	265
TCDM_02420	656	110	250	84	444	31
TCDM_02421	248	23	75	20	217	11
TCDM_02422	470	97	374	112	549	56
TCDM_02423	2	0	5	4	7	3
TCDM_02424	712	99	661	110	634	45
TCDM_02425	1534	143	2994	413	4351	164
TCDM_02426	204	30	177	58	167	18
TCDM_02428	285	53	121	18	482	53
TCDM_02429	1506	139	839	175	1082	53
TCDM_02430	541	139	539	241	633	95
TCDM_02432	4469	889	2952	974	3718	379
TCDM_02435	2699	286	3108	619	2653	156
TCDM_02436	230	33	170	33	131	6
TCDM_02437	363	63	420	126	324	30
TCDM_02438	144	34	140	70	168	14
TCDM_02439	609	77	445	121	431	36
TCDM_02440	3736	579	2487	764	3556	326
TCDM_02441	309	50	305	110	275	27
TCDM_02442	310	46	211	45	219	17
TCDM_02443	113	18	119	20	92	7
TCDM_02444	187	20	297	93	200	18
TCDM_02445	261	31	205	49	271	18
TCDM_02446	640	72	415	90	546	24
TCDM_02447	2669	373	1973	525	2156	168
TCDM_02448	1400	220	1100	284	1238	92
TCDM_02449	6585	1104	5913	1667	5168	469
TCDM_02450	473	37	291	64	512	26
TCDM_02451	172	15	106	24	146	10
TCDM_02452	1100	171	1853	488	1037	86
TCDM_02453	159	26	216	52	132	2
TCDM_02454	1300	258	1150	355	960	84
TCDM_02456	2916	551	2564	826	3051	274
TCDM_02457	256	21	243	37	286	16
TCDM_02458	1381	208	796	205	1119	80
TCDM_02459	1161	119	1201	219	1457	90
TCDM_02460	425	113	309	157	198	30
TCDM_02461	2804	636	1756	680	1988	205
TCDM_02462	208	47	152	47	184	15
TCDM_02463	440	59	268	80	320	18
TCDM_02464	513	71	383	104	362	24
TCDM_02466	408	43	466	85	345	19
TCDM_02468	872	84	802	121	537	21
TCDM_02469	133	14	184	43	140	8
TCDM_02471	1809	135	1856	281	2292	92
TCDM_02472	3442	520	2904	810	2796	206
TCDM_02474	6637	1035	4514	1268	4797	393
TCDM_02475	3126	776	869	404	1246	177
TCDM_02476	263	39	125	19	268	10
TCDM_02477	497	103	488	189	717	92
TCDM_02478	365	44	323	64	554	28
TCDM_02479	478	80	722	196	446	35
TCDM_02480	11630	2085	14991	4540	20229	1747
TCDM_02481	284	53	381	113	423	35
TCDM_02482	135	30	165	57	156	10
TCDM_02484	701	85	210	34	644	53
TCDM_02485	484	57	668	141	534	44
TCDM_02486	713	108	547	141	616	60
TCDM_02487	1017	135	854	178	805	65
TCDM_02488	368	75	276	76	263	13
TCDM_02489	450	62	360	92	419	30
TCDM_02490	350	38	598	153	422	43
TCDM_02491	179	26	174	41	190	18
TCDM_02492	400	44	265	65	287	26
TCDM_02493	1676	284	1675	498	1902	136
TCDM_02494	1998	220	3347	594	1503	67
TCDM_02495	601	139	485	197	578	64
TCDM_02496	290	60	203	90	198	26
TCDM_02497	495	90	290	111	404	31
TCDM_02498	511	89	1056	325	550	39
TCDM_02500	2967	430	7648	2318	11961	1083
TCDM_02501	1349	171	2680	537	4951	301
TCDM_02503	1687	227	951	291	1336	103
TCDM_02504	1676	287	2718	829	1643	147
TCDM_02505	419	52	396	84	437	39
TCDM_02507	630	138	641	209	488	45
TCDM_02508	1390	271	1185	436	1066	98
TCDM_02509	639	122	335	116	483	45
TCDM_02510	634	49	356	58	573	16
TCDM_02511	408	82	701	227	873	82
TCDM_02512	48552	11563	50698	22911	58176	7657
TCDM_02513	2027	406	1160	424	1271	134
TCDM_02514	313	50	236	63	289	21
TCDM_02515	1795	498	885	389	919	145
TCDM_02516	415	88	185	80	295	26
TCDM_02517	324	86	155	74	225	24
TCDM_02518	2731	293	4092	826	3263	202
TCDM_02519	1668	185	2752	604	1308	79
TCDM_02520	236	24	195	34	229	6
TCDM_02522	180	18	163	29	193	13
TCDM_02524	2224	147	847	139	2090	49
TCDM_02525	524	81	1357	325	484	27
TCDM_02527	4181	387	2873	429	3243	148
TCDM_02528	191	28	120	24	165	13
TCDM_02529	2774	494	1597	490	2067	207
TCDM_02530	650	59	421	76	667	25
TCDM_02532	697	68	416	91	573	30
TCDM_02533	2989	573	2084	866	2569	269
TCDM_02535	1706	156	2080	429	1979	107
TCDM_02536	177	17	154	35	199	13
TCDM_02538	755	111	497	106	584	40
TCDM_02539	569	44	200	36	487	20
TCDM_02540	480	35	608	81	641	18
TCDM_02541	2271	310	2667	719	2561	203
TCDM_02543	1122	133	1058	221	1082	61
TCDM_02544	1427	201	942	236	969	51
TCDM_02546	2071	136	4981	580	2629	74
TCDM_02548	305	20	771	73	419	11
TCDM_02551	665	109	564	185	609	62
TCDM_02552	226	9	168	43	228	14
TCDM_02553	1346	175	994	252	1101	65
TCDM_02554	1249	139	844	167	1096	90
TCDM_02558	10696	1434	12933	3156	11814	864
TCDM_02559	543	51	399	51	1167	35
TCDM_02562	4916	822	243	55	1586	117
TCDM_02567	1456	153	3274	597	753	57
TCDM_02568	387	57	1216	398	328	29
TCDM_02569	901	194	579	245	698	91
TCDM_02570	61	7	49	11	89	5
TCDM_02571	317	61	154	69	234	32
TCDM_02572	110	24	145	39	134	10
TCDM_02573	409	35	331	63	228	26
TCDM_02574	793	35	769	104	900	26
TCDM_02576	1168	219	2245	887	1154	137
TCDM_02577	2383	303	1426	310	2224	164
TCDM_02579	125	11	188	29	112	7
TCDM_02581	1476	181	1037	220	1420	98
TCDM_02583	1059	170	673	157	831	50
TCDM_02584	390	48	419	91	343	15
TCDM_02585	890	79	785	127	881	46
TCDM_02587	1543	89	1429	140	1191	42
TCDM_02588	406	33	402	107	265	13
TCDM_02589	157	12	148	13	147	4
TCDM_02590	394	16	285	21	427	4
TCDM_02592	197	18	176	22	186	13
TCDM_02594	259	14	137	18	206	12
TCDM_02595	475	83	286	55	372	15
TCDM_02597	1555	213	1262	319	1359	95
TCDM_02599	1693	151	1043	160	1676	75
TCDM_02603	53	2	37	7	51	1
TCDM_02604	355	83	338	109	385	44
TCDM_02606	160	16	145	19	117	3
TCDM_02608	654	56	596	90	582	27
TCDM_02609	1266	106	589	92	932	34
TCDM_02611	6791	801	4034	943	4886	301
TCDM_02612	899	97	374	78	638	29
TCDM_02613	359	61	255	104	335	37
TCDM_02614	373	132	397	244	445	61
TCDM_02615	1122	226	1478	497	1133	144
TCDM_02616	9	0	5	0	7	0
TCDM_02617	48	2	22	5	30	1
TCDM_02618	439	49	307	54	297	19
TCDM_02619	212	22	197	39	209	10
TCDM_02621	179	26	105	34	174	7
TCDM_02623	599	29	274	34	517	12
TCDM_02624	1026	108	1397	267	814	41
TCDM_02625	601	95	730	158	474	30
TCDM_02626	2093	83	1169	94	1151	27
TCDM_02627	358	54	374	77	452	28
TCDM_02628	380	40	453	99	422	21
TCDM_02630	410	20	187	16	250	7
TCDM_02632	452	68	639	137	890	71
TCDM_02633	199	7	184	20	137	7
TCDM_02634	178	20	131	15	324	14
TCDM_02637	2031	180	769	104	2333	105
TCDM_02638	141	4	59	2	99	1
TCDM_02640	251	62	155	62	151	14
TCDM_02641	1266	234	844	250	1187	124
TCDM_02642	2030	346	1507	453	1693	171
TCDM_02643	9860	1071	32419	5824	21029	1017
TCDM_02644	679	102	406	114	531	40
TCDM_02646	930	133	681	170	1004	58
TCDM_02647	692	101	455	136	757	60
TCDM_02648	2154	343	1049	323	1862	140
TCDM_02649	386	32	282	54	437	22
TCDM_02650	267	34	153	33	304	12
TCDM_02651	438	108	249	94	579	61
TCDM_02653	1083	100	1775	343	1133	56
TCDM_02655	1228	61	1168	141	1037	34
TCDM_02656	618	55	467	123	590	40
TCDM_02657	491	20	716	67	329	15
TCDM_02658	609	86	412	118	501	40
TCDM_02659	4368	382	10723	1507	6809	246
TCDM_02660	3480	493	6062	1461	7793	552
TCDM_02661	676	110	837	234	1861	121
TCDM_02662	204	27	185	37	266	16
TCDM_02663	555	46	594	90	503	20
TCDM_02664	820	117	442	158	804	81
TCDM_02665	256	28	270	76	394	22
TCDM_02668	715	48	216	48	443	13
TCDM_02669	10080	695	7726	1232	3013	124
TCDM_02676	702	60	689	121	714	40
TCDM_02677	686	117	454	121	664	44
TCDM_02679	612	27	529	63	726	28
TCDM_02680	983	124	666	161	742	25
TCDM_02681	1232	146	1316	260	890	57
TCDM_02682	3865	504	4528	1059	2887	181
TCDM_02683	1993	163	3309	487	2089	87
TCDM_02685	485	76	1410	466	433	33
[truncated: 9,348 more rows]

## Sheet: normalized_counts
	amas36	amas72	epis36	epis72	trypo36	trypo72	Description
TCDM_00001	111.672	84.2771	392.883	271.384	91.5365	57.6024	hypothetical protein
TCDM_00002	58.691	34.2376	189.419	127.496	162.98	157.098	hypothetical protein
TCDM_00003	295.993	387.148	215.103	273.205	254.516	382.271	hypothetical protein
TCDM_00004	44.7321	81.6434	37.7232	58.2838	51.9876	104.732	putative katanin
TCDM_00005	356.27	439.821	373.62	548.232	331.7	518.422	small nuclear RNA protein activation protein (SNAP) 50
TCDM_00007	126.9	160.653	231.958	296.883	171.91	246.119	dual specificity protein phosphatase
TCDM_00009	174.487	210.693	210.287	227.671	147.989	178.044	hypothetical protein
TCDM_00010	24.4282	28.9703	28.0918	18.2137	34.7647	47.1293	protein kinase
TCDM_00011	98.6644	73.7425	108.755	81.9616	95.6827	83.7854	hypothetical protein
TCDM_00012	192.57	171.188	199.853	185.78	148.308	157.098	hypothetical protein
TCDM_00013	47.2701	52.6732	66.2163	80.1403	64.4264	41.8927	hypothetical protein
TCDM_00014	319.787	126.416	455.087	156.638	248.137	130.915	hypothetical protein
TCDM_00015	379.112	524.098	447.462	608.338	311.607	424.163	hypothetical protein
TCDM_00016	33.3111	44.7722	50.5652	58.2838	33.489	20.9463	phosphatidylserine decarboxylase
TCDM_00017	571.682	555.702	629.657	544.59	539.013	382.271	hypothetical protein
TCDM_00018	314.711	347.643	267.674	300.526	277.799	251.356	hypothetical protein
TCDM_00019	79.3122	81.6434	79.4596	85.6044	97.9153	89.0219	hypothetical protein
TCDM_00020	308.366	305.505	275.299	313.276	219.432	329.905	hypothetical protein
TCDM_00021	71.6982	126.416	61.4006	76.4975	63.7885	115.205	hypothetical protein
TCDM_00022	367.374	431.92	881.68	908.864	255.473	246.119	hypothetical protein
TCDM_00027	478.094	334.475	166.143	109.282	222.303	172.807	hypothetical protein
TCDM_00029	107.547	229.128	87.4858	127.496	96.3206	130.915	hypothetical protein
TCDM_00030	170.68	266	154.505	258.635	130.447	167.571	hypothetical protein
TCDM_00031	340.408	424.019	1311.89	1599.16	414.625	576.024	mitochondrial carrier protein
TCDM_00032	73.6017	73.7425	58.9927	50.9984	61.2369	36.6561	amino acid transporter
TCDM_00033	342.946	679.484	380.443	582.838	318.304	502.712	p21-activated kinase 3
TCDM_00034	68.2085	89.5444	105.946	122.032	78.7788	73.3122	hypothetical protein
TCDM_00035	245.551	271.267	19.2629	21.8564	192.003	230.41	hypothetical protein
TCDM_00037	2014.21	2154.33	1946.36	1968.9	1854.33	1953.25	DNA polymerase epsilon catalytic subunit
TCDM_00038	208.75	192.257	274.497	282.312	171.91	235.646	hypothetical protein
TCDM_00039	410.52	732.157	449.067	683.014	401.23	738.358	hypothetical protein
TCDM_00041	153.548	160.653	214.701	220.386	146.076	151.861	hypothetical protein
TCDM_00042	5.39323	2.63366	8.02622	3.64274	10.844	0	hypothetical protein
TCDM_00043	549.158	763.761	699.886	885.186	625.765	801.197	hypothetical protein
TCDM_00044	108.816	147.485	226.339	251.349	130.128	151.861	hypothetical protein
TCDM_00045	93.2712	147.485	178.583	236.778	96.9585	120.441	hypothetical protein
TCDM_00046	323.594	513.564	1051.03	1462.56	929.398	1445.3	hypothetical protein
TCDM_00047	112.306	131.683	196.241	205.815	153.411	141.388	hypothetical protein
TCDM_00051	207.481	218.594	310.615	300.526	166.169	157.098	3-demethylubiquinone-9 3-methyltransferase
TCDM_00053	255.385	260.732	281.72	262.277	111.949	125.678	hypothetical protein
TCDM_00055	71.0637	71.1088	149.689	156.638	43.0572	47.1293	hypothetical protein
TCDM_00057	415.596	603.108	365.193	435.307	286.41	251.356	synaptojanin (N-terminal domain)
TCDM_00058	135.783	258.099	84.6766	156.638	124.069	167.571	hypothetical protein
TCDM_00059	1067.54	1382.67	9938.06	11416.3	820.32	795.961	prostaglandin F2alpha synthase
TCDM_00060	82.8019	110.614	249.615	287.776	118.966	99.4951	hypothetical protein
TCDM_00062	337.87	389.782	321.851	307.812	342.544	298.485	Bardet-Biedl syndrome 1-like protein
TCDM_00063	150.376	113.247	176.175	140.245	149.903	130.915	hypothetical protein
TCDM_00064	204.308	405.584	292.154	577.374	239.207	560.315	hypothetical protein
TCDM_00066	290.283	521.465	341.114	433.486	251.008	382.271	elongation factor 1-alpha (ef-1-alpha)
TCDM_00068	3126.17	3007.64	5764.83	6303.76	2574.82	2361.7	hypothetical protein
TCDM_00069	1352.75	1190.41	2714.07	2267.61	1315	1141.58	poly(A)-binding protein
TCDM_00070	788.998	310.772	1891.38	397.059	930.355	172.807	hypothetical protein
TCDM_00071	103.423	81.6434	132.834	138.424	90.2607	62.839	hypothetical protein
TCDM_00072	338.822	405.584	269.28	327.847	300.125	361.324	hypothetical protein
TCDM_00073	545.351	560.969	540.164	509.984	327.554	303.722	hypothetical protein
TCDM_00074	212.239	158.02	207.076	174.852	192.641	162.334	hypothetical protein
TCDM_00076	241.744	134.317	252.425	131.139	280.669	109.968	hypothetical protein
TCDM_00077	51.7116	39.5049	92.3015	71.0334	86.1144	89.0219	hypothetical protein
TCDM_00078	190.667	205.425	251.622	331.489	171.272	178.044	protein kinase
TCDM_00080	102.471	63.2078	106.347	80.1403	126.62	57.6024	chaperone protein DNAJ
TCDM_00082	716.665	661.049	651.729	657.515	694.975	754.068	ATP-dependent RNA helicase
TCDM_00084	548.523	774.296	473.146	621.087	296.616	481.766	Bem46-like serine peptidase
TCDM_00086	543.765	339.742	872.851	586.481	733.886	492.239	rab7 GTP binding protein
TCDM_00089	14.9107	7.90098	28.4931	21.8564	19.7744	10.4732	mitochondrial carrier protein
TCDM_00090	15.8624	13.1683	13.2433	12.7496	24.2396	10.4732	mitochondrial carrier protein
TCDM_00093	1015.83	776.93	1187.48	863.329	1034.65	701.702	hypothetical protein
TCDM_00095	418.768	437.187	441.843	473.556	421.323	361.324	hypothetical protein
TCDM_00096	1117.67	1211.48	1305.06	1464.38	1092.06	1125.87	U5 snRNA-associated splicing factor
TCDM_00097	324.546	379.247	387.265	455.342	303.314	314.195	putative U5 snRNA-associated splicing factor
TCDM_00098	65.6705	71.1088	54.5783	89.2471	112.906	183.28	hypothetical protein
TCDM_00099	219.536	316.039	264.865	369.738	203.804	298.485	hypothetical protein
TCDM_00100	103.106	34.2376	71.032	29.1419	80.6924	20.9463	hypothetical protein
TCDM_00101	44.7321	71.1088	75.4464	112.925	79.0977	167.571	hypothetical protein
TCDM_00102	197.646	445.088	409.337	887.007	231.871	455.583	hypothetical protein
TCDM_00103	107.865	218.594	159.32	293.241	85.1576	183.28	hypothetical protein
TCDM_00104	139.907	242.297	148.485	289.598	107.165	225.173	hypothetical protein
TCDM_00105	53.2978	73.7425	92.3015	132.96	67.9347	120.441	nucleoside diphosphate kinase
TCDM_00106	328.035	429.287	706.307	832.366	393.894	523.658	T-complex protein 1
TCDM_00107	61.229	71.1088	86.2818	123.853	64.1074	115.205	30S Ribosomal protein S17
TCDM_00108	199.867	568.87	400.107	1018.15	271.42	712.176	proteasome beta 2 subunit
TCDM_00109	295.676	305.505	558.625	661.157	204.442	350.851	hypothetical protein
TCDM_00111	42.8286	81.6434	52.973	69.2121	30.9374	52.3658	hypothetical protein
TCDM_00112	64.7188	81.6434	82.67	92.8899	73.6757	68.0756	hypothetical protein
TCDM_00113	245.551	192.257	193.432	229.493	177.97	188.517	hypothetical protein
TCDM_00114	33.9456	73.7425	32.9075	54.6411	41.7815	94.2585	hypothetical protein
TCDM_00115	138.955	131.683	125.61	123.853	121.836	68.0756	hypothetical protein
TCDM_00116	280.131	334.475	628.052	608.338	272.696	298.485	hypothetical protein
TCDM_00117	420.989	366.079	317.036	309.633	378.585	324.668	hypothetical protein
TCDM_00118	2149.36	3178.83	7785.83	11429.1	2287.45	3765.1	Gim5A protein
TCDM_00120	105.009	57.9405	153.702	98.354	156.92	120.441	ribulose-phosphate 3-epimerase
TCDM_00121	67.574	63.2078	290.95	342.418	91.2175	89.0219	galactokinase
TCDM_00122	136.734	239.663	169.754	251.349	144.162	230.41	hypothetical protein
TCDM_00123	115.161	160.653	136.446	138.424	84.8387	125.678	hypothetical protein
TCDM_00124	604.676	863.84	546.184	805.045	447.795	638.863	hypothetical protein
TCDM_00127	237.619	173.822	247.207	165.745	216.562	198.99	hypothetical protein
TCDM_00128	249.675	255.465	233.563	176.673	281.307	230.41	DNA repair protein RAD2
TCDM_00129	346.753	489.861	438.633	666.621	469.802	754.068	hypothetical protein
TCDM_00133	222.391	263.366	324.259	316.918	283.221	240.883	hypothetical protein
TCDM_00134	105.961	192.257	50.1639	96.5326	75.2704	130.915	membrane transporter protein
TCDM_00135	233.495	397.683	357.969	519.09	268.868	434.637	hypothetical protein
TCDM_00136	168.142	247.564	115.979	152.995	157.876	256.593	hypothetical protein
TCDM_00137	1660.48	2399.26	2067.55	3058.08	1615.12	2267.44	structural maintenance of chromosome (SMC) family protein
TCDM_00138	445.417	231.762	449.869	231.314	373.482	209.463	hypothetical protein
TCDM_00139	100.885	176.455	75.0451	131.139	73.3567	78.5488	zinc finger protein
TCDM_00143	85.0227	84.2771	69.0255	96.5326	78.7788	73.3122	hypothetical protein
TCDM_00144	45.3666	68.4751	49.7625	65.5693	35.4026	36.6561	acyl transferase-like protein
TCDM_00145	21.2557	15.802	22.8747	23.6778	25.5154	20.9463	acyl transferase-like protein
TCDM_00146	195.425	237.029	191.024	194.887	175.418	204.227	hypothetical protein
TCDM_00147	210.97	163.287	144.071	120.21	214.967	209.463	putative DNA-repair protein
TCDM_00148	59.3255	102.713	55.7822	78.3189	53.2634	94.2585	putative DNA-repair protein
TCDM_00150	134.831	189.623	115.979	116.568	130.766	157.098	hypothetical protein
TCDM_00152	134.514	268.633	110.36	176.673	131.085	183.28	hypothetical protein
TCDM_00153	207.163	331.841	241.188	293.241	160.109	204.227	dihydroxyacetone kinase
TCDM_00154	42.8286	63.2078	37.3219	54.6411	34.4458	47.1293	hypothetical protein
TCDM_00155	597.38	855.939	610.795	852.401	598.336	733.122	hypothetical protein
TCDM_00156	567.241	718.989	628.052	697.585	514.773	665.046	hypothetical protein
TCDM_00157	130.072	271.267	148.485	189.422	134.594	198.99	hypothetical protein
TCDM_00158	273.786	426.653	1032.97	1604.63	270.144	439.873	6-phosphogluconate dehydrogenase
TCDM_00159	132.293	131.683	87.0845	85.6044	81.3303	104.732	mitochondrial carrier protein
TCDM_00160	181.149	192.257	234.767	242.242	219.113	272.302	hypothetical protein
TCDM_00161	237.619	371.346	179.787	305.99	177.97	214.7	hypothetical protein
TCDM_00165	510.771	513.564	706.307	750.404	532.953	665.046	hypothetical protein
TCDM_00166	192.253	294.97	237.977	318.74	153.092	178.044	replication factor C
TCDM_00167	80.8985	2.63366	126.814	3.64274	87.0713	5.23658	hypothetical protein
TCDM_00168	470.163	439.821	447.462	422.558	333.933	329.905	hypothetical protein
TCDM_00169	523.778	574.138	2046.28	1903.33	436.951	539.368	cystathione gamma lyase
TCDM_00170	548.841	497.762	361.581	351.524	450.666	455.583	hypothetical protein
TCDM_00171	363.567	318.673	390.074	278.67	399.954	277.539	hypothetical protein
TCDM_00173	179.246	250.198	153.301	174.852	149.903	188.517	hypothetical protein
TCDM_00175	210.97	229.128	191.827	149.352	295.66	267.066	protein kinase
TCDM_00176	67.2568	118.515	51.7691	96.5326	100.786	141.388	protein kinase
TCDM_00178	143.079	123.782	158.919	125.675	123.75	109.968	hypothetical protein
TCDM_00179	402.272	252.831	270.484	180.316	325.321	235.646	hypothetical protein
TCDM_00180	138.955	152.752	122.801	154.816	114.5	99.4951	hypothetical protein
TCDM_00182	152.914	181.723	219.918	224.028	177.97	151.861	hypothetical protein
TCDM_00183	294.724	300.237	340.312	326.025	271.739	261.829	hypothetical protein
TCDM_00184	213.508	123.782	208.682	136.603	194.236	151.861	hypothetical protein
TCDM_00185	54.2496	60.5742	67.0189	52.8197	47.5224	15.7098	hypothetical protein
TCDM_00186	295.359	160.653	244.398	136.603	334.252	204.227	hypothetical protein
TCDM_00187	278.862	321.306	480.77	599.231	285.134	293.249	ATP-dependent RNA helicase DED1 (DED1)
TCDM_00188	76.7742	165.921	150.492	353.346	61.5559	125.678	hypothetical protein
TCDM_00189	279.813	255.465	294.963	342.418	150.541	178.044	glycerol kinase
TCDM_00190	342.312	326.574	321.45	358.81	320.218	314.195	hypothetical protein
TCDM_00192	131.024	139.584	224.734	271.384	129.491	141.388	ubiquitin-activating enzyme e1
TCDM_00193	2267.38	1306.3	4367.87	2580.88	2703.36	1371.99	putative ubiquitin-activating enzyme e1
TCDM_00194	150.376	215.96	142.064	160.281	174.461	193.754	nucleic acid binding protein
TCDM_00195	312.173	373.98	317.437	369.738	236.336	303.722	hypothetical protein
TCDM_00196	42.5113	23.7029	37.3219	27.3205	28.0669	20.9463	prenyl protein specific carboxyl methyltransferase
TCDM_00197	124.362	136.95	121.999	134.781	104.613	94.2585	phospholipase A2-like protein
TCDM_00198	170.997	129.049	248.01	189.422	215.286	235.646	phospholipase A1
TCDM_00200	80.8985	126.416	154.906	202.172	118.647	141.388	hypothetical protein
TCDM_00201	25.3799	26.3366	31.7036	25.4992	44.333	47.1293	hypothetical protein
TCDM_00202	420.989	439.821	442.245	579.196	267.912	288.012	chaperone DNAJ protein
TCDM_00203	148.79	186.99	123.202	134.781	153.411	251.356	hypothetical protein
TCDM_00204	442.245	250.198	650.525	384.309	345.734	204.227	hypothetical protein
TCDM_00205	39.3389	39.5049	18.8616	25.4992	23.2828	20.9463	hypothetical protein
TCDM_00206	451.445	671.583	508.06	637.479	329.467	513.185	hypothetical protein
TCDM_00207	531.709	861.207	368.403	517.269	334.571	565.551	hypothetical protein
TCDM_00208	221.757	118.515	227.945	116.568	180.521	151.861	dolichol kinase
TCDM_00210	530.757	639.979	1152.97	1280.42	1017.43	1241.07	hypothetical protein
TCDM_00211	63.767	81.6434	81.0648	78.3189	81.6493	83.7854	poly(ADP-ribose) glycohydrolase
TCDM_00212	125.313	76.3761	147.682	105.639	120.879	109.968	hypothetical protein
TCDM_00214	205.895	234.396	180.991	229.493	199.977	183.28	hypothetical protein
TCDM_00215	51.7116	34.2376	65.4137	76.4975	69.8484	68.0756	protein kinase-like protein
TCDM_00217	634.498	547.801	819.075	715.798	553.365	455.583	hypothetical protein
TCDM_00218	126.582	194.891	166.945	254.992	117.69	183.28	cysteine desulfurase
TCDM_00219	40.9251	44.7722	31.3022	23.6778	47.5224	10.4732	hypothetical protein
TCDM_00220	247.771	276.534	137.65	163.923	157.239	219.937	hypothetical protein
TCDM_00222	284.255	629.445	877.266	1752.16	433.443	1178.23	hypothetical protein
TCDM_00223	297.579	421.386	329.075	395.237	319.261	298.485	hypothetical protein
TCDM_00224	76.7742	76.3761	152.498	136.603	169.996	240.883	hypothetical protein
TCDM_00225	18.4004	10.5346	27.2891	25.4992	32.5321	36.6561	hypothetical protein
TCDM_00226	200.819	171.188	176.577	189.422	178.927	115.205	hypothetical protein
TCDM_00227	124.362	81.6434	247.609	129.317	198.701	83.7854	hypothetical protein
TCDM_00228	105.009	79.0098	153.702	100.175	78.7788	68.0756	galactokinase-like protein
TCDM_00229	171.949	97.4454	241.99	134.781	169.677	99.4951	transporter
TCDM_00231	156.404	173.822	308.207	313.276	147.989	125.678	acyl-CoA dehydrogenase
TCDM_00232	295.041	373.98	292.154	387.952	237.931	308.959	syntaxin
TCDM_00233	360.712	445.088	198.649	240.421	292.789	293.249	hypothetical protein
TCDM_00234	269.027	405.584	239.583	296.883	206.037	361.324	hypothetical protein
TCDM_00235	215.412	271.267	231.958	251.349	257.068	282.776	hypothetical protein
TCDM_00237	52.0288	44.7722	147.281	87.4258	75.9083	78.5488	hypothetical protein
TCDM_00238	159.576	47.4059	359.173	98.354	136.826	41.8927	hypothetical protein
TCDM_00239	76.457	97.4454	74.6438	87.4258	90.5796	141.388	hypothetical protein
TCDM_00240	70.7465	57.9405	65.4137	98.354	51.3497	73.3122	hypothetical protein
TCDM_00241	126.265	102.713	81.8674	87.4258	107.803	73.3122	hypothetical protein
TCDM_00242	115.796	121.148	82.2687	60.1052	87.3902	68.0756	hypothetical protein
TCDM_00243	228.102	110.614	152.899	78.3189	177.332	104.732	hypothetical protein
TCDM_00244	57.7393	73.7425	29.2957	60.1052	55.177	94.2585	hypothetical protein
TCDM_00245	626.884	268.633	241.589	89.2471	411.755	157.098	surface protease GP63
TCDM_00246	1479.65	705.821	1018.13	591.945	1374.32	570.788	hypothetical protein
TCDM_00247	479.046	545.168	493.612	584.66	548.9	733.122	dynamin
TCDM_00248	47.2701	42.1386	53.3743	50.9984	46.2466	47.1293	leucine-rich repeat protein
TCDM_00249	32.9939	28.9703	21.6708	14.571	28.3859	26.1829	hypothetical protein
TCDM_00251	840.075	447.722	1682.3	754.047	922.062	439.873	aminopeptidase
TCDM_00252	246.185	237.029	188.616	154.816	210.183	214.7	hypothetical protein
TCDM_00253	133.562	168.554	103.94	183.958	102.381	109.968	hypothetical protein
TCDM_00254	101.202	107.98	81.0648	61.9266	87.7092	83.7854	hypothetical protein
TCDM_00255	204.943	294.97	213.497	315.097	107.803	172.807	acyltransferase
TCDM_00257	59.96	92.1781	107.953	163.923	32.8511	57.6024	hypothetical protein
TCDM_00258	215.412	271.267	332.687	338.775	234.423	235.646	ubiquitin hydrolase
TCDM_00259	39.6561	36.8712	82.2687	83.783	34.1268	36.6561	enoyl-CoA hydratase
TCDM_00262	102.789	160.653	60.5979	63.7479	115.457	162.334	protein kinase
TCDM_00263	184.004	255.465	240.385	300.526	189.452	261.829	hypothetical protein
TCDM_00264	45.3666	92.1781	48.1573	94.7112	41.7815	104.732	hypothetical protein
TCDM_00265	109.451	173.822	108.354	138.424	96.6395	172.807	aspartyl aminopeptidase
TCDM_00266	591.669	505.663	428.6	417.094	511.584	518.422	kinesin
TCDM_00268	140.858	155.386	19.2629	25.4992	116.095	151.861	hypothetical protein
TCDM_00269	411.789	455.623	504.849	506.341	334.571	319.432	hypothetical protein
TCDM_00270	289.014	258.099	223.53	180.316	200.615	83.7854	hypothetical protein
TCDM_00271	226.833	158.02	130.827	85.6044	183.392	94.2585	hypothetical protein
TCDM_00272	130.389	105.346	280.516	285.955	180.84	256.593	hypothetical protein
TCDM_00273	751.88	587.306	824.694	688.478	748.877	544.605	60S ribosomal protein L13
TCDM_00274	593.89	740.058	1341.98	1506.27	964.482	1157.29	hypothetical protein
TCDM_00275	247.137	200.158	155.307	149.352	210.821	230.41	protein kinase
TCDM_00277	1531.36	1514.35	1150.96	1356.92	1082.17	1366.75	vacuolar protein sorting-associated protein 4
TCDM_00278	523.461	421.386	1237.64	1376.96	680.942	675.519	6-phospho-1-fructokinase
TCDM_00279	346.753	215.96	415.357	224.028	402.505	146.624	hypothetical protein
TCDM_00280	93.5884	142.218	89.091	111.104	94.088	178.044	hypothetical protein
TCDM_00281	360.395	231.762	467.126	256.813	384.645	219.937	hypothetical protein
TCDM_00282	1015.2	360.811	1245.27	433.486	953.319	408.454	hypothetical protein
TCDM_00283	142.127	192.257	438.231	499.055	318.623	408.454	hypothetical protein
TCDM_00284	531.392	279.168	1030.16	539.125	534.547	329.905	hypothetical protein
TCDM_00285	1030.11	1511.72	1562.3	2072.72	1131.93	1743.78	serine/threonine protein kinase
TCDM_00287	70.7465	52.6732	52.5717	61.9266	63.4695	47.1293	hypothetical protein
TCDM_00288	266.172	418.752	312.22	544.59	328.83	586.497	hypothetical protein
TCDM_00289	84.7054	79.0098	81.0648	52.8197	76.8651	99.4951	poly(A) polymerase
TCDM_00290	178.294	271.267	241.188	324.204	231.233	403.217	hypothetical protein
TCDM_00291	2148.09	2615.22	3227.34	3808.48	1851.46	2199.37	hypothetical protein
TCDM_00292	58.0565	73.7425	109.959	152.995	94.7259	120.441	hypothetical protein
TCDM_00293	565.655	763.761	731.59	885.186	421.642	623.154	hypothetical protein
TCDM_00294	50.7598	18.4356	60.9993	32.7847	58.6854	36.6561	peptidyl-prolyl cis-trans isomerase NIMA-interacting 4
TCDM_00295	481.266	634.712	352.351	446.236	419.728	649.337	helicase
TCDM_00296	122.141	289.703	118.788	182.137	113.225	261.829	serine/threonine-protein kinase Nek1
TCDM_00297	156.721	252.831	125.209	183.958	185.306	314.195	cAMP phosphodiesterase A
TCDM_00298	407.03	416.118	310.213	344.239	489.896	528.895	putative cAMP phosphodiesterase A
TCDM_00301	36.1664	107.98	37.7232	65.5693	56.4528	57.6024	hypothetical protein
TCDM_00302	289.648	495.128	229.951	320.561	218.157	335.141	hypothetical protein
TCDM_00303	149.424	189.623	437.028	453.521	534.228	502.712	hypothetical protein
TCDM_00304	202.405	268.633	367.601	479.02	405.695	623.154	protein kinase
TCDM_00306	150.059	189.623	135.643	191.244	155.325	219.937	hypothetical protein
TCDM_00308	65.9878	50.0395	62.6045	50.9984	64.7453	62.839	actin-like protein
TCDM_00310	559.944	832.236	885.292	1291.35	570.588	900.693	hypothetical protein
TCDM_00312	47.9046	47.4059	54.177	61.9266	42.4193	41.8927	mitochondrial carrier protein
TCDM_00313	530.44	655.781	986.422	1227.6	330.743	518.422	inosine-adenosine-guanosine-nucleosidehydrolase
TCDM_00314	73.919	94.8117	164.939	198.529	160.109	141.388	hypothetical protein
TCDM_00315	11.7382	5.26732	18.059	18.2137	30.9374	10.4732	hypothetical protein
TCDM_00317	1909.84	721.623	446.258	209.458	1264.61	696.466	RNA-binding protein 6
TCDM_00318	1284.54	792.732	316.233	191.244	681.261	528.895	hypothetical protein
TCDM_00323	905.745	1617.07	1899.4	3303.96	749.196	1597.16	elongation initiation factor 2 alpha subunit
TCDM_00324	124.996	152.752	181.794	244.064	101.105	130.915	hypothetical protein
TCDM_00325	197.329	218.594	703.097	730.369	721.767	790.724	hypothetical protein
TCDM_00326	136.734	115.881	280.115	267.741	188.495	178.044	hypothetical protein
TCDM_00327	45.3666	42.1386	48.5586	78.3189	33.17	47.1293	hypothetical protein
TCDM_00328	246.82	400.316	233.162	298.705	194.874	324.668	hypothetical protein
TCDM_00329	39.3389	31.6039	46.5521	83.783	33.489	36.6561	hypothetical protein
TCDM_00332	281.717	165.921	316.634	193.065	325.959	193.754	peter pan protein
TCDM_00333	124.679	105.346	99.1238	100.175	133.318	136.151	hypothetical protein
TCDM_00335	118.334	110.614	76.2491	85.6044	124.706	130.915	hypothetical protein
TCDM_00336	190.667	202.792	170.958	149.352	192.641	151.861	hypothetical protein
TCDM_00337	119.603	139.584	105.545	127.496	70.4863	162.334	hypothetical protein
TCDM_00338	284.255	431.92	443.449	573.732	288.324	492.239	hypothetical protein
TCDM_00339	309.635	352.91	224.734	287.776	297.573	460.819	hypothetical protein
TCDM_00341	432.41	508.296	388.469	417.094	333.933	476.529	hypothetical protein
TCDM_00342	616.732	713.722	535.75	626.551	506.481	670.283	hypothetical protein
TCDM_00344	387.361	360.811	425.39	398.88	358.172	397.98	hypothetical protein
TCDM_00345	142.445	218.594	142.465	191.244	124.706	183.28	hypothetical protein
TCDM_00346	674.788	703.187	687.847	726.727	533.272	513.185	hypothetical protein
TCDM_00347	1115.45	1182.51	905.759	1014.5	826.061	905.929	hypothetical protein
TCDM_00348	431.776	679.484	368.002	411.63	376.352	539.368	6-phosphofructo-2-kinase/fructose-2
TCDM_00349	576.758	779.563	534.145	750.404	505.843	685.993	hypothetical protein
TCDM_00351	853.082	1351.07	600.361	897.935	722.086	1083.97	serine/threonine protein kinase
TCDM_00352	282.669	231.762	164.537	129.317	214.01	183.28	serine/threonine protein kinase
TCDM_00354	124.362	115.881	152.498	118.389	96.3206	94.2585	hypothetical protein
TCDM_00355	4.75873	0	5.61835	1.82137	6.69779	0	hypothetical protein
TCDM_00356	170.045	92.1781	214.701	156.638	184.668	115.205	hypothetical protein
TCDM_00358	21.8902	28.9703	66.2163	43.7129	50.7118	31.4195	hypothetical protein
TCDM_00359	241.109	263.366	207.076	284.134	236.655	225.173	hypothetical protein
TCDM_00360	257.923	431.92	185.807	251.349	192.96	324.668	hypothetical protein
TCDM_00361	556.772	755.86	421.778	484.484	507.756	665.046	hypothetical protein
TCDM_00362	407.665	410.851	306.602	295.062	413.03	424.163	hypothetical protein
TCDM_00363	1873.99	2091.13	2691.59	2939.69	2045.7	2298.86	hypothetical protein
TCDM_00364	50.1253	60.5742	62.2032	74.6762	45.6088	62.839	hypothetical protein
TCDM_00365	115.161	147.485	182.596	218.564	106.846	104.732	hypothetical protein
TCDM_00366	254.751	208.059	622.032	433.486	382.731	298.485	hypothetical protein
TCDM_00367	129.755	171.188	152.097	140.245	112.587	178.044	hypothetical protein
TCDM_00368	424.479	384.514	543.375	451.7	436.313	335.141	MP99
TCDM_00370	243.647	192.257	325.062	293.241	187.219	120.441	arginine N-methyltransferase
TCDM_00371	304.559	402.95	314.628	406.165	241.12	298.485	DNA repair helicase
TCDM_00372	43.4631	84.2771	66.2163	131.139	30.9374	83.7854	hypothetical protein
TCDM_00373	115.161	155.386	154.505	134.781	144.8	146.624	hypothetical protein
TCDM_00375	221.757	118.515	102.334	67.3907	248.775	151.861	hypothetical protein
TCDM_00376	54.2496	52.6732	209.886	333.311	58.6854	89.0219	quinone oxidoreductase
TCDM_00377	531.075	466.158	443.047	506.341	417.496	460.819	hypothetical protein
TCDM_00379	1539.61	1414.28	2236.1	2072.72	1931.83	1937.54	26S protease regulatory subunit
TCDM_00380	710.32	753.227	623.637	613.802	578.88	560.315	hypothetical protein
TCDM_00381	717.617	879.642	660.558	846.937	688.916	790.724	hypothetical protein
TCDM_00382	782.97	919.147	453.481	573.732	512.859	675.519	hypothetical protein
TCDM_00384	577.393	510.93	441.843	367.917	380.498	319.432	hypothetical protein
TCDM_00385	198.915	213.326	181.794	183.958	168.083	167.571	6-phosphofructo-2-kinase/fructose-2
TCDM_00387	181.149	129.049	238.379	158.459	166.488	68.0756	hypothetical protein
TCDM_00391	408.299	381.881	1045.41	958.041	280.988	204.227	hypothetical protein
TCDM_00393	573.586	484.593	632.065	579.196	399.954	329.905	hypothetical protein
TCDM_00394	62.8153	89.5444	172.162	220.386	91.2175	120.441	PTP1-interacting protein
TCDM_00395	113.258	107.98	207.076	203.993	104.294	89.0219	PTP1-interacting protein
TCDM_00396	381.65	218.594	599.157	360.631	264.403	125.678	MFS transporter
TCDM_00398	311.221	168.554	533.743	442.593	290.557	204.227	hypothetical protein
TCDM_00399	465.721	345.009	342.719	187.601	376.352	251.356	retrotransposon hot spot (RHS) protein
TCDM_00400	4.44148	0	4.81573	0	29.6616	0	hypothetical protein
TCDM_00401	231.592	263.366	197.044	191.244	1586.74	1900.88	trans-sialidase
TCDM_00402	413.058	481.96	382.851	362.453	2689	3429.96	putative trans-sialidase
TCDM_00403	174.17	342.376	129.623	203.993	146.395	314.195	hypothetical protein
TCDM_00404	36.8009	52.6732	38.1245	30.9633	36.6784	31.4195	beta galactofuranosyl glycosyltransferase
TCDM_00406	82.4847	23.7029	41.7363	12.7496	81.3303	10.4732	phosphatidylinositol 3-related kinase
TCDM_00407	101.202	36.8712	172.965	154.816	61.8748	31.4195	hypothetical protein
TCDM_00408	86.6089	79.0098	70.6307	100.175	171.272	188.517	hypothetical protein
TCDM_00409	378.478	376.613	755.267	759.511	510.946	476.529	GPR1/FUN34/yaaH family
TCDM_00410	308.683	431.92	253.628	324.204	252.283	340.378	protein kinase
TCDM_00412	406.713	318.673	380.844	287.776	436.632	303.722	hypothetical protein
TCDM_00413	83.4364	57.9405	66.2163	78.3189	72.081	31.4195	hypothetical protein
TCDM_00414	538.689	653.148	705.103	830.545	884.427	1052.55	hypothetical protein
TCDM_00415	2143.97	2067.42	2636.61	2484.35	25170.9	22999.1	hypothetical protein
TCDM_00417	917.801	1411.64	1546.65	2245.75	1436.52	2571.16	pyruvate kinase 2
TCDM_00418	2912.03	1869.9	4779.61	3196.5	5128.27	3131.48	hypothetical protein
TCDM_00420	400.051	310.772	544.579	435.307	507.437	418.927	protein transport protein Sec13
TCDM_00421	1165.26	1169.34	881.68	821.438	834.672	916.402	hypothetical protein
TCDM_00422	179.88	92.1781	166.544	132.96	130.766	68.0756	syntaxin 5
TCDM_00423	388.63	516.197	751.254	887.007	687.002	994.951	hypothetical protein
TCDM_00425	302.973	558.336	229.951	395.237	300.125	544.605	hypothetical protein
TCDM_00426	300.117	518.831	224.734	362.453	305.228	487.002	hypothetical protein
TCDM_00427	549.158	355.544	570.263	387.952	653.513	335.141	N-myristoyl transferase
TCDM_00428	395.292	503.029	469.534	468.092	310.969	329.905	hypothetical protein
TCDM_00434	1758.83	1772.45	1799.48	1826.83	1440.34	1639.05	hypothetical protein
TCDM_00435	373.085	160.653	268.076	96.5326	281.307	109.968	hypothetical protein
TCDM_00436	1088.48	1598.63	581.098	819.616	836.905	1403.4	protein kinase
TCDM_00438	170.363	163.287	168.149	158.459	153.411	141.388	hypothetical protein
TCDM_00439	581.2	1045.56	562.638	938.005	624.17	1162.52	hypothetical protein
TCDM_00440	148.79	115.881	122.4	105.639	158.195	120.441	hypothetical protein
TCDM_00441	2010.72	2077.96	2116.91	2198.39	1946.19	2167.95	hypothetical protein
TCDM_00442	657.34	666.316	921.811	910.685	821.596	769.778	hypothetical protein
TCDM_00443	118.651	65.8415	176.175	147.531	172.867	178.044	hypothetical protein
TCDM_00444	632.277	429.287	664.571	468.092	644.264	617.917	U2 small nuclear ribonucleoprotein 40K
TCDM_00445	284.255	273.901	296.569	295.062	304.909	303.722	hypothetical protein
TCDM_00446	106.278	200.158	95.512	143.888	93.1312	157.098	hypothetical protein
TCDM_00447	551.378	463.524	786.168	584.66	483.517	429.4	hypothetical protein
TCDM_00448	1071.03	1669.74	1035.78	1568.2	1182.96	1974.19	hypothetical protein
TCDM_00450	1276.93	1614.43	873.654	1105.57	1026.99	1214.89	hypothetical protein
TCDM_00451	305.193	350.277	236.372	262.277	299.806	392.744	hypothetical protein
TCDM_00452	696.361	592.573	483.178	397.059	655.746	596.971	hypothetical protein
TCDM_00456	1602.11	1311.56	853.99	608.338	1638.09	1314.38	protein kinase
TCDM_00457	2068.15	1748.75	1927.9	1672.02	1545.91	1382.46	hypothetical protein
TCDM_00458	380.064	313.405	416.561	336.953	367.741	240.883	hypothetical protein
TCDM_00459	123.727	160.653	166.544	191.244	115.776	120.441	hypothetical protein
TCDM_00460	609.752	618.91	567.052	586.481	712.836	659.81	hypothetical protein
TCDM_00461	888.931	969.187	1441.51	1446.17	923.976	1005.42	hypothetical protein
TCDM_00462	617.366	829.603	441.442	537.304	497.869	727.885	hypothetical protein
TCDM_00463	83.1192	84.2771	68.6242	47.3556	77.1841	99.4951	hypothetical protein
TCDM_00464	422.258	455.623	392.883	395.237	397.083	518.422	hypothetical protein
TCDM_00466	89.1469	89.5444	354.759	395.237	324.364	560.315	hypothetical protein
TCDM_00468	152.914	134.317	473.547	369.738	798.632	544.605	hypothetical protein
TCDM_00469	515.847	466.158	407.732	395.237	462.148	434.637	hypothetical protein
TCDM_00470	399.099	136.95	474.751	114.746	352.112	136.151	hypothetical protein
TCDM_00473	473.335	318.673	658.551	448.057	516.368	413.69	proteasome regulatory non-ATPase subunit 8
TCDM_00483	2051.65	2422.97	3166.74	3393.21	2244.08	2167.95	ATP-dependent RNA helicase
TCDM_00484	342.946	424.019	272.891	346.06	319.899	481.766	hypothetical protein
TCDM_00485	83.4364	86.9108	76.6504	120.21	88.9849	157.098	hypothetical protein
TCDM_00487	99.2989	73.7425	132.433	154.816	157.558	125.678	hypothetical protein
TCDM_00488	276.006	371.346	437.83	610.159	539.332	895.456	kinesin
TCDM_00489	65.6705	63.2078	79.4596	91.0685	78.1409	94.2585	hypothetical protein
TCDM_00490	279.813	200.158	3535.95	2420.6	209.545	151.861	aldo-keto reductase
TCDM_00491	2084.01	1727.68	2285.06	1733.94	2542.29	2026.56	hypothetical protein
TCDM_00492	136.417	237.029	76.2491	112.925	135.551	178.044	hypothetical protein
TCDM_00493	367.057	252.831	572.269	364.274	446.519	308.959	ribosome biogenesis protein
TCDM_00494	482.218	474.059	389.272	395.237	507.756	612.68	hypothetical protein
TCDM_00495	323.594	450.356	561.033	659.336	312.564	471.293	hypothetical protein
TCDM_00496	399.416	600.474	353.956	444.414	307.779	392.744	peroxin 13
TCDM_00497	1347.36	1466.95	1015.72	974.433	1573.98	1513.37	hypothetical protein
TCDM_00498	683.037	805.9	779.747	976.254	801.821	1010.66	hypothetical protein
TCDM_00499	255.068	97.4454	321.049	191.244	254.516	120.441	fibrillarin
TCDM_00500	608.801	676.851	475.955	486.306	538.694	638.863	hypothetical protein
TCDM_00502	584.055	940.216	665.373	912.506	454.493	670.283	protein kinase
TCDM_00503	295.993	123.782	549.796	202.172	347.328	125.678	hypothetical protein
TCDM_00504	1173.5	576.771	1865.69	1003.57	1476.38	591.734	protein kinase
TCDM_00505	981.568	1211.48	1496.49	1948.87	852.852	1167.76	aminopeptidase
TCDM_00506	407.665	642.613	382.851	588.302	253.559	413.69	hypothetical protein
TCDM_00507	532.661	489.861	385.258	340.596	486.706	382.271	protein kinase
TCDM_00508	527.268	750.593	1905.02	2528.06	620.981	843.09	ADP
TCDM_00509	2820.66	6133.79	219.517	484.484	1295.23	3079.11	polyprenyl synthase
TCDM_00510	739.19	1364.24	705.906	1253.1	666.59	1351.04	hypothetical protein
TCDM_00511	334.38	395.049	333.891	444.414	249.094	204.227	hypothetical protein
TCDM_00512	169.728	226.495	129.222	138.424	166.807	183.28	hypothetical protein
TCDM_00513	993.941	982.355	551.802	566.446	843.922	795.961	C-terminal motor kinesin
TCDM_00514	180.515	89.5444	41.335	27.3205	133.956	62.839	hypothetical protein
TCDM_00515	423.21	584.672	607.986	770.439	422.599	560.315	sarcoplasmic reticulum glycoprotein
TCDM_00516	81.2157	121.148	118.387	205.815	111.311	219.937	hypothetical protein
TCDM_00517	125.313	97.4454	179.386	191.244	129.81	146.624	hypothetical protein
TCDM_00519	815.012	476.692	1183.87	642.944	622.576	397.98	RNA-binding protein
TCDM_00523	419.72	229.128	528.125	349.703	265.36	125.678	hypothetical protein
TCDM_00524	853.717	816.434	976.389	1127.43	842.008	921.639	RNA-binding protein
TCDM_00526	276.006	387.148	409.337	411.63	235.061	319.432	membrane protein
TCDM_00527	738.555	613.643	1127.68	1018.15	721.448	649.337	intraflagellar transport protein component
TCDM_00530	289.965	308.138	473.547	382.488	459.915	408.454	hypothetical protein
TCDM_00532	72.65	89.5444	210.287	162.102	171.272	162.334	hypothetical protein
TCDM_00534	103.106	60.5742	112.367	107.461	61.5559	36.6561	lipoic acid synthetase
TCDM_00535	581.2	592.573	663.768	735.833	524.341	507.949	protein kinase
TCDM_00536	267.758	266	321.45	351.524	223.579	183.28	protein kinase
TCDM_00537	245.233	360.811	184.202	202.172	159.79	225.173	hypothetical protein
TCDM_00539	555.82	700.553	343.121	426.201	541.883	685.993	hypothetical protein
TCDM_00540	221.757	258.099	161.728	234.957	193.598	282.776	hypothetical protein
TCDM_00541	72.9672	52.6732	87.8871	89.2471	63.1506	62.839	synaptobrevin-type transport protein
TCDM_00544	232.861	308.138	162.932	236.778	160.428	178.044	hypothetical protein
TCDM_00545	133.879	121.148	71.4333	60.1052	134.275	83.7854	hypothetical protein
TCDM_00548	336.918	397.683	269.28	307.812	351.475	596.971	hypothetical protein
TCDM_00549	26.6489	34.2376	36.118	61.9266	25.5154	26.1829	hypothetical protein
TCDM_00550	105.327	168.554	112.768	151.174	90.5796	73.3122	nuclear cap binding complex subunit CBP30
TCDM_00551	130.389	107.98	110.762	81.9616	142.567	136.151	hypothetical protein
TCDM_00552	661.464	608.375	594.743	590.124	554.003	570.788	hypothetical protein
TCDM_00553	89.4642	118.515	583.506	537.304	87.7092	115.205	arginase
TCDM_00555	154.5	92.1781	501.237	391.595	788.426	644.1	hypothetical protein
TCDM_00557	393.706	547.801	312.621	411.63	383.688	665.046	hypothetical protein
TCDM_00560	317.883	136.95	339.108	218.564	243.353	99.4951	methionine aminopeptidase
TCDM_00561	220.488	289.703	458.698	559.161	449.071	507.949	hypothetical protein
TCDM_00563	104.058	71.1088	433.817	358.81	147.67	130.915	hypothetical protein
TCDM_00565	1599.57	1840.93	1246.87	1458.92	1296.18	1461.01	hypothetical protein
TCDM_00566	594.842	855.939	421.376	571.91	451.622	633.627	protein kinase
TCDM_00567	341.994	424.019	269.28	313.276	312.245	408.454	hypothetical protein
TCDM_00569	287.745	281.802	453.481	440.772	235.698	214.7	hypothetical protein
TCDM_00571	132.293	131.683	176.175	191.244	194.874	214.7	extracellular receptor
TCDM_00573	1366.07	1395.84	1118.45	1052.75	1149.79	947.822	hypothetical protein
TCDM_00574	186.225	352.91	262.056	509.984	144.8	298.485	DNA-directed RNA polymerase
TCDM_00575	170.363	10.5346	232.359	27.3205	119.603	31.4195	hypothetical protein
TCDM_00576	265.22	197.524	261.655	240.421	250.37	193.754	U3 snoRNA-associated protein UTP11
TCDM_00577	1258.21	1656.57	963.547	1185.71	1238.45	1869.46	kinesin
TCDM_00578	234.764	339.742	172.965	311.454	191.684	261.829	SNF2 DNA repair protein
TCDM_00579	604.042	761.128	450.271	577.374	460.872	581.261	protein kinase
TCDM_00580	328.987	350.277	239.583	309.633	228.044	256.593	protein kinase
TCDM_00581	67.574	18.4356	107.15	21.8564	83.244	15.7098	putative MYH7B protein
TCDM_00582	753.149	903.345	616.413	755.868	584.94	848.327	hypothetical protein
TCDM_00583	120.237	81.6434	124.808	112.925	129.172	94.2585	hypothetical protein
TCDM_00584	153.548	142.218	174.57	129.317	237.931	204.227	hypothetical protein
TCDM_00585	911.456	355.544	1521.37	834.187	698.165	424.163	seryl-tRNA synthetase
TCDM_00586	180.832	115.881	150.09	109.282	155.644	73.3122	protein kinase
TCDM_00587	271.565	110.614	274.497	114.746	245.586	104.732	hypothetical protein
TCDM_00589	73.2845	55.3069	91.4989	107.461	86.1144	115.205	NGG1 interacting factor 3
TCDM_00590	257.923	184.356	400.107	358.81	295.979	251.356	cell cycle sequence binding phosphoprotein (RBP45)
TCDM_00592	139.589	147.485	106.347	125.675	128.534	136.151	hypothetical protein
TCDM_00593	411.789	313.405	236.372	191.244	326.916	277.539	hypothetical protein
TCDM_00594	98.0299	68.4751	40.9337	36.4274	69.5294	83.7854	ATP-dependent DEAD/H RNA helicase
TCDM_00595	110.72	79.0098	73.8412	101.997	65.0642	78.5488	hypothetical protein
TCDM_00596	1143.68	1717.15	701.491	958.041	576.648	1021.13	acidocalcisomal pyrophosphatase
TCDM_00597	102.471	84.2771	124.005	105.639	101.105	57.6024	DNA repair protein
TCDM_00598	845.785	460.89	1766.57	815.974	1108.32	487.002	proteasome alpha 7 subunit
TCDM_00599	250.627	358.178	274.898	302.347	292.47	392.744	protein kinase
TCDM_00601	106.596	202.792	178.182	282.312	116.414	172.807	protein kinase
TCDM_00602	78.3605	97.4454	99.9264	123.853	72.3999	41.8927	hypothetical protein
TCDM_00603	534.882	558.336	555.013	557.339	445.563	455.583	NADH-cytochrome b5 reductase
TCDM_00604	149.741	186.99	118.387	152.995	129.81	115.205	hypothetical protein
TCDM_00605	116.748	147.485	188.215	225.85	116.095	141.388	hypothetical protein
TCDM_00606	349.608	434.554	640.893	825.081	731.654	974.005	hypothetical protein
TCDM_00607	283.62	447.722	233.563	298.705	170.634	151.861	hypothetical protein
TCDM_00609	433.362	284.435	773.326	522.733	316.072	172.807	PIF1 helicase-like protein
TCDM_00611	74.8707	92.1781	435.021	482.663	109.716	83.7854	PIF1 helicase-like protein
TCDM_00612	1034.87	661.049	2382.98	1429.78	1263.33	738.358	14-3-3 protein
TCDM_00615	311.538	200.158	259.247	180.316	304.909	178.044	hypothetical protein
TCDM_00616	529.806	550.435	549.395	526.376	555.279	596.971	hypothetical protein
TCDM_00617	763.618	774.296	831.516	863.329	607.266	638.863	hypothetical protein
TCDM_00618	195.743	294.97	181.393	211.279	194.555	151.861	hypothetical protein
TCDM_00620	923.194	1037.66	475.955	535.483	641.712	837.854	tubulin-tyrsoine ligase-like protein
TCDM_00621	424.479	526.732	338.305	428.022	324.683	507.949	hypothetical protein
TCDM_00622	45.0493	50.0395	56.1835	45.5342	53.9013	31.4195	chromatin binding protein
TCDM_00624	175.439	160.653	162.531	163.923	171.272	130.915	hypothetical protein
TCDM_00625	9.83471	5.26732	2.80918	0	4.46519	5.23658	hypothetical protein
TCDM_00626	211.922	316.039	154.906	203.993	121.517	204.227	hypothetical protein
TCDM_00627	191.301	173.822	223.931	256.813	199.658	230.41	hypothetical protein
TCDM_00628	88.5124	102.713	180.189	183.958	110.673	73.3122	DNA ligase
TCDM_00629	312.173	450.356	354.759	451.7	192.96	198.99	pumilio
TCDM_00630	141.81	326.574	101.13	218.564	83.5629	172.807	unspecified product
TCDM_00631	328.353	832.236	289.746	672.085	238.569	602.207	hypothetical protein
TCDM_00632	450.176	755.86	675.406	1156.57	694.019	1172.99	hypothetical protein
TCDM_00633	212.557	276.534	178.182	238.599	162.342	167.571	protein kinase
TCDM_00634	107.865	189.623	203.465	346.06	47.5224	47.1293	amino acid permease/transporter
TCDM_00635	373.719	463.524	531.336	661.157	287.367	403.217	hypothetical protein
TCDM_00637	594.524	579.405	602.368	635.658	502.334	424.163	transcription modulator/accessory protein
TCDM_00638	40.9251	129.049	172.965	360.631	36.3594	109.968	nucleoside transporter
TCDM_00639	69.4775	89.5444	133.637	291.419	53.9013	83.7854	hypothetical protein
TCDM_00640	59.6428	52.6732	69.4268	47.3556	32.5321	20.9463	hypothetical protein
TCDM_00642	217.95	271.267	298.575	378.845	152.454	235.646	3-methylcrotonoyl-CoA carboxylase beta subunit
TCDM_00643	42.8286	81.6434	53.7757	78.3189	60.2801	73.3122	hypothetical protein
TCDM_00644	330.256	237.029	296.97	176.673	296.297	240.883	hypothetical protein
TCDM_00645	1013.93	1285.23	583.105	699.406	975.964	1267.25	hypothetical protein
TCDM_00649	526.95	323.94	1084.74	699.406	640.755	193.754	hypothetical protein
TCDM_00653	492.053	850.672	1652.6	2815.84	549.857	1073.5	aminopeptidase
TCDM_00654	3.17249	2.63366	8.42753	10.9282	5.74096	0	hypothetical protein
TCDM_00655	124.362	105.346	63.4071	85.6044	101.105	130.915	hypothetical protein
TCDM_00656	195.108	294.97	292.154	407.987	141.929	146.624	hypothetical protein
TCDM_00657	482.535	642.613	10362.2	12933.5	1222.83	1670.47	hypothetical protein
TCDM_00659	381.333	268.633	536.954	313.276	449.39	293.249	anion-transporting ATPase
TCDM_00660	328.035	218.594	204.267	154.816	268.549	303.722	hypothetical protein
TCDM_00662	758.542	632.078	2504.18	1897.87	1365.07	1036.84	PUF nine target 1
TCDM_00665	917.484	937.583	1221.99	1469.85	835.948	884.983	hypothetical protein
TCDM_00666	100.568	73.7425	261.253	165.745	272.058	240.883	hypothetical protein
TCDM_00667	1070.4	724.256	1459.97	941.648	980.11	607.444	40S ribosomal protein S21
TCDM_00668	246.185	266	313.022	369.738	216.243	246.119	hypothetical protein
TCDM_00669	289.965	310.772	351.147	351.524	251.646	324.668	hypothetical protein
TCDM_00670	34.5801	10.5346	37.3219	23.6778	43.0572	31.4195	hypothetical protein
TCDM_00671	190.984	197.524	498.027	522.733	413.987	513.185	hypothetical protein
TCDM_00672	281.717	247.564	310.213	260.456	345.734	335.141	hypothetical protein
TCDM_00673	1821.96	1904.14	2549.53	2855.91	1608.75	1921.83	hypothetical protein
TCDM_00676	1343.87	1609.17	1058.26	1227.6	1012.32	1508.14	hypothetical protein
TCDM_00679	73.919	97.4454	360.377	404.344	54.8581	41.8927	hypothetical protein
TCDM_00680	139.272	158.02	428.6	564.625	208.269	214.7	hypothetical protein
TCDM_00681	444.466	608.375	478.764	693.942	300.125	466.056	hypothetical protein
TCDM_00682	1269.95	745.326	1740.49	1003.57	1030.18	670.283	hypothetical protein
TCDM_00683	1467.59	1706.61	1540.63	1721.19	1324.89	1408.64	hypothetical protein
TCDM_00684	711.272	845.405	434.218	426.201	653.832	659.81	kinesin
TCDM_00685	489.832	413.485	317.838	229.493	415.901	366.561	hypothetical protein
TCDM_00686	55.5185	44.7722	60.5979	38.2488	78.7788	26.1829	hypothetical protein
TCDM_00687	252.847	226.495	400.91	371.559	458.001	471.293	hypothetical protein
TCDM_00690	414.961	489.861	424.186	471.735	320.856	282.776	ATPase
TCDM_00691	92.9539	84.2771	95.512	114.746	115.457	83.7854	hypothetical protein
TCDM_00692	473.018	492.494	520.5	509.984	453.855	439.873	hypothetical protein
TCDM_00693	131.341	131.683	181.393	165.745	140.016	115.205	hypothetical protein
TCDM_00694	45.0493	60.5742	28.4931	49.177	37.6352	47.1293	hypothetical protein
TCDM_00695	181.466	189.623	175.774	187.601	207.95	172.807	beta-adaptin 1
TCDM_00696	193.522	181.723	1934.32	1646.52	365.189	267.066	pyruvate phosphate dikinase
TCDM_00697	290.6	252.831	257.642	207.636	232.828	230.41	inositol-1
TCDM_00698	140.541	139.584	158.518	149.352	140.654	162.334	hypothetical protein
TCDM_00699	112.623	73.7425	748.846	502.698	147.67	120.441	hypothetical protein
TCDM_00700	33.9456	5.26732	221.122	29.1419	24.5586	0	hypothetical protein
TCDM_00701	650.36	221.227	1193.5	444.414	980.748	403.217	pretranslocation protein
TCDM_00704	611.656	692.652	518.092	484.484	556.554	759.305	hypothetical protein
TCDM_00705	132.293	234.396	136.847	191.244	124.069	162.334	hypothetical protein
TCDM_00707	1606.23	279.168	5066.55	896.114	1618.31	251.356	lanosterol 14-alpha-demethylase
TCDM_00708	89.7814	110.614	99.9264	96.5326	96.3206	115.205	hypothetical protein
TCDM_00709	903.842	426.653	1097.18	531.84	937.053	476.529	unspecified product
TCDM_00710	58.0565	44.7722	60.1966	56.4625	45.9277	104.732	protein transport protein Sec31
TCDM_00711	692.554	861.207	792.188	983.54	692.105	953.058	eukaryotic release factor 3
TCDM_00712	455.887	350.277	758.879	560.982	493.085	382.271	hypothetical protein
TCDM_00714	236.668	321.306	211.892	244.064	228.044	319.432	hypothetical protein
TCDM_00715	26844.6	18488.3	16880.7	12971.8	28145.4	19841.4	hypothetical protein
TCDM_00716	2761.65	1464.31	1719.62	814.152	2786.28	1492.43	hypothetical protein
TCDM_00717	901.621	929.682	1110.03	1174.78	624.808	617.917	ATP-binding cassette transporter ABCA1
TCDM_00718	32.6766	31.6039	36.5193	43.7129	32.5321	41.8927	heat shock protein-like protein
TCDM_00719	233.178	302.871	272.089	282.312	195.831	298.485	hypothetical protein
TCDM_00720	68.5258	92.1781	60.1966	78.3189	62.1938	120.441	acyl-CoA thioesterase
TCDM_00722	297.262	363.445	193.031	244.064	278.756	366.561	protein kinase
TCDM_00723	131.658	226.495	207.478	305.99	166.488	267.066	hypothetical protein
TCDM_00724	88.1952	63.2078	89.4923	89.2471	87.0713	73.3122	hypothetical protein
TCDM_00725	52.3461	21.0693	97.1172	63.7479	92.8122	52.3658	hypothetical protein
TCDM_00726	186.225	107.98	215.905	167.566	264.722	204.227	hypothetical protein
TCDM_00727	664.636	919.147	923.015	1229.42	1013.6	1424.35	hypothetical protein
TCDM_00728	149.741	158.02	107.15	131.139	121.836	151.861	hypothetical protein
TCDM_00729	25.0627	47.4059	33.7101	69.2121	19.1365	31.4195	hypothetical protein
TCDM_00730	228.419	255.465	325.062	351.524	226.768	198.99	hypothetical protein
TCDM_00731	104.375	215.96	117.985	147.531	97.5964	130.915	hypothetical protein
TCDM_00732	735.066	826.969	524.915	593.767	538.056	623.154	hypothetical protein
TCDM_00733	601.187	516.197	587.519	466.271	522.428	418.927	hypothetical protein
TCDM_00734	88.1952	63.2078	99.5251	76.4975	89.6228	57.6024	phosphoinositide-specific phospholipase C
TCDM_00735	779.48	729.524	805.03	693.942	645.858	487.002	hypothetical protein
TCDM_00736	5.71048	5.26732	5.21704	7.28548	6.37885	5.23658	surface protease GP63
TCDM_00737	0.951747	0	0.401311	3.64274	2.55154	0	phosphatidylinositol-4-phosphate 5-kinase
TCDM_00738	645.601	842.771	380.844	579.196	300.444	497.476	hypothetical protein
TCDM_00739	351.194	495.128	282.924	371.559	230.276	382.271	hypothetical protein
TCDM_00741	209.701	160.653	161.327	147.531	175.418	78.5488	hypothetical protein
TCDM_00742	90.0987	107.98	66.6176	72.8548	69.5294	104.732	hypothetical protein
TCDM_00744	57.7393	34.2376	46.9534	32.7847	31.2564	20.9463	hypothetical protein
TCDM_00746	134.196	192.257	128.821	143.888	96.9585	125.678	glycogenin glucosyltransferase
TCDM_00747	81.533	63.2078	56.1835	40.0701	54.8581	36.6561	protein kinase
TCDM_00749	1142.1	603.108	1035.78	458.985	918.235	492.239	hypothetical protein
TCDM_00752	711.589	1266.79	1062.27	1967.08	563.252	905.929	hypothetical protein
TCDM_00753	231.274	105.346	112.367	83.783	230.914	172.807	hypothetical protein
TCDM_00755	126.9	73.7425	429.804	282.312	114.5	52.3658	hypothetical protein
TCDM_00758	10.4692	13.1683	16.0524	16.3923	22.007	15.7098	UDP-Gal or UDP-GlcNAc-dependent glycosyltransferase
TCDM_00759	221.122	197.524	192.629	200.351	200.615	136.151	hypothetical protein
TCDM_00760	27.2834	36.8712	83.874	40.0701	58.3665	5.23658	hypothetical protein
TCDM_00761	166.238	163.287	166.143	149.352	201.891	146.624	hypothetical protein
TCDM_00763	302.973	323.94	276.904	275.027	265.041	267.066	mitochondrial DNA-directed RNA polymerase
TCDM_00764	1103.39	1709.25	1871.71	2271.25	567.717	722.649	hypothetical protein
TCDM_00765	63.4498	71.1088	91.4989	107.461	36.0405	20.9463	hypothetical protein
TCDM_00766	92.9539	129.049	155.709	169.387	49.755	78.5488	hypothetical protein
TCDM_00767	45.3666	39.5049	41.7363	25.4992	45.6088	10.4732	hypothetical protein
TCDM_00768	52.0288	39.5049	64.611	71.0334	46.8845	36.6561	hypothetical protein
TCDM_00769	267.124	271.267	224.734	211.279	254.197	246.119	hypothetical protein
TCDM_00772	641.16	837.504	467.527	650.229	591.319	989.715	hypothetical protein
TCDM_00773	169.094	165.921	119.992	100.175	125.982	94.2585	pre-mRNA splicing factor
TCDM_00774	67.574	55.3069	205.471	169.387	59.9612	41.8927	putative pre-mRNA splicing factor
TCDM_00776	148.155	221.227	571.065	808.688	118.966	141.388	hypothetical protein
TCDM_00777	134.831	129.049	148.485	169.387	162.661	204.227	DnaJ chaperone protein
TCDM_00778	413.058	387.148	310.615	233.135	376.671	350.851	hypothetical protein
TCDM_00779	57.422	28.9703	34.5127	7.28548	57.0907	0	hypothetical protein
TCDM_00780	371.181	395.049	252.425	256.813	328.511	345.615	helicase-like protein
TCDM_00781	96.1264	89.5444	89.091	80.1403	95.3638	73.3122	hypothetical protein
TCDM_00782	452.08	611.009	119.189	127.496	243.353	345.615	nucleoside transporter 1
TCDM_00783	1209.99	924.415	696.676	540.947	716.345	429.4	hypothetical protein
TCDM_00784	271.882	337.108	237.977	293.241	226.13	251.356	hypothetical protein
TCDM_00785	176.708	155.386	147.281	120.21	137.464	136.151	DNA mismatch repair protein MSH2
TCDM_00787	190.349	210.693	217.912	224.028	172.548	120.441	hypothetical protein
TCDM_00788	64.7188	89.5444	56.9861	50.9984	69.8484	136.151	hypothetical protein
TCDM_00789	25.3799	13.1683	12.8419	0	29.0238	5.23658	hypothetical protein
TCDM_00790	113.258	110.614	124.406	100.175	101.424	83.7854	kinesin
TCDM_00791	358.808	331.841	170.958	169.387	264.722	282.776	hypothetical protein
TCDM_00792	66.305	81.6434	51.3678	60.1052	67.6158	78.5488	GTPase activating protein
TCDM_00793	156.404	131.683	86.2818	63.7479	114.5	141.388	hypothetical protein
TCDM_00794	50.7598	26.3366	48.1573	47.3556	55.177	57.6024	protein transport protein Sec31
TCDM_00796	183.37	94.8117	266.47	196.708	183.073	83.7854	minichromosome maintenance (MCM) complex subunit
TCDM_00797	331.842	742.692	295.766	597.409	230.914	445.11	hypothetical protein
TCDM_00798	139.272	152.752	178.583	160.281	184.987	162.334	mitochondrial DNA polymerase I protein A
TCDM_00800	31.7249	28.9703	132.433	152.995	38.2731	31.4195	hypothetical protein
TCDM_00801	77.0915	47.4059	48.5586	29.1419	95.3638	94.2585	hypothetical protein
TCDM_00802	35.8491	18.4356	67.4202	23.6778	52.9444	36.6561	triosephosphate isomerase
TCDM_00804	147.838	134.317	338.305	240.421	323.408	240.883	33 kDa inner dynein arm light chain
TCDM_00805	157.355	65.8415	194.636	83.783	107.803	41.8927	hypothetical protein
TCDM_00806	199.55	281.802	258.444	353.346	181.797	214.7	hypothetical protein
TCDM_00808	527.268	518.831	340.713	407.987	408.246	471.293	synaptojanin (N-terminal domain)
TCDM_00809	223.66	213.326	194.636	193.065	188.495	172.807	hypothetical protein
TCDM_00810	99.2989	100.079	104.341	94.7112	86.4334	73.3122	hypothetical protein
TCDM_00812	120.872	107.98	203.866	203.993	102.381	141.388	malic enzyme
TCDM_00813	601.821	740.058	2084.01	2804.91	620.981	958.295	malic enzyme
TCDM_00814	680.499	389.782	640.492	322.382	475.224	251.356	DNA repair and recombination protein RAD54
TCDM_00817	130.707	81.6434	164.136	91.0685	136.507	141.388	hypothetical protein
TCDM_00818	54.5668	31.6039	71.8346	78.3189	52.9444	15.7098	hypothetical protein
TCDM_00819	21.2557	23.7029	14.0459	16.3923	26.4722	5.23658	hypothetical protein
TCDM_00820	169.411	226.495	136.446	176.673	144.162	146.624	signal recognition particle
TCDM_00821	63.4498	39.5049	77.0517	69.2121	43.3762	15.7098	hypothetical protein
TCDM_00822	134.831	129.049	133.637	100.175	140.016	104.732	hypothetical protein
TCDM_00823	156.721	123.782	156.511	111.104	155.963	73.3122	aldo/keto reductase
TCDM_00824	199.55	144.851	138.051	158.459	183.073	109.968	hypothetical protein
TCDM_00826	4043.34	4311.3	1518.96	1560.91	2709.1	2723.02	sugar transporter
TCDM_00829	874.655	592.573	527.724	340.596	554.641	308.959	protein kinase
TCDM_00830	183.687	334.475	146.478	187.601	134.275	99.4951	hypothetical protein
TCDM_00833	814.378	850.672	625.644	686.656	616.197	607.444	hypothetical protein
TCDM_00835	141.493	150.119	149.689	116.568	114.819	146.624	hypothetical protein
TCDM_00837	410.837	497.762	416.962	404.344	406.333	350.851	MCAK-like kinesin
TCDM_00839	72.3327	65.8415	126.012	127.496	64.4264	52.3658	mitochondrial carrier protein
TCDM_00840	183.053	163.287	368.805	278.67	145.438	104.732	hypothetical protein
TCDM_00841	1274.71	1424.81	856.799	874.258	920.787	890.219	ubiquitin hydrolase
TCDM_00842	285.524	292.336	217.109	249.528	165.212	172.807	hypothetical protein
TCDM_00843	119.286	142.218	116.781	109.282	118.009	136.151	DNA helicase
TCDM_00844	877.193	829.603	791.786	772.261	632.144	581.261	hypothetical protein
TCDM_00845	36.4836	15.802	46.5521	21.8564	32.2132	20.9463	hypothetical protein
TCDM_00846	62.8153	84.2771	39.3285	38.2488	103.018	68.0756	hypothetical protein
TCDM_00847	35.8491	28.9703	29.2957	25.4992	38.2731	36.6561	hypothetical protein
TCDM_00848	202.722	234.396	283.727	356.988	216.243	230.41	DnaJ chaperone protein
TCDM_00850	137.686	142.218	152.097	145.71	175.418	151.861	hypothetical protein
TCDM_00851	177.342	136.95	204.669	147.531	239.207	178.044	hypothetical protein
TCDM_00853	79.3122	68.4751	75.4464	76.4975	100.467	94.2585	hypothetical protein
TCDM_00854	314.711	255.465	282.122	256.813	336.484	366.561	hypothetical protein
TCDM_00856	79.9467	50.0395	85.4792	60.1052	81.9682	47.1293	hypothetical protein
TCDM_00857	23.7937	31.6039	20.8682	21.8564	29.0238	26.1829	ubiquitin-activating enzyme
TCDM_00858	202.405	242.297	180.189	171.209	184.668	209.463	hypothetical protein
TCDM_00859	26.6489	18.4356	17.2564	14.571	14.0335	26.1829	hypothetical protein
TCDM_00860	124.679	163.287	118.387	114.746	118.009	141.388	protein kinase
TCDM_00861	108.499	86.9108	146.478	127.496	103.975	57.6024	ubiquitin carboxyl-terminal hydrolase
TCDM_00862	61.8635	23.7029	50.1639	23.6778	55.8149	26.1829	hypothetical protein
TCDM_00863	154.183	79.0098	313.825	162.102	161.704	78.5488	actin
TCDM_00864	122.141	100.079	168.551	165.745	90.8986	99.4951	hypothetical protein
TCDM_00866	135.148	129.049	195.438	169.387	152.136	204.227	hypothetical protein
TCDM_00867	630.373	900.712	386.061	591.945	438.865	759.305	hypothetical protein
TCDM_00869	136.734	144.851	603.973	755.868	141.291	130.915	aspartate aminotransferase
TCDM_00870	18.0832	15.802	14.4472	9.10685	22.9639	31.4195	hypothetical protein
TCDM_00871	154.5	163.287	162.932	171.209	205.718	162.334	ethanolamine phosphotransferase
TCDM_00873	268.71	226.495	243.194	185.78	196.787	183.28	hypothetical protein
TCDM_00874	1636.37	834.87	1327.94	713.977	1149.47	780.251	fumarate hydratase
TCDM_00875	227.785	424.019	211.491	351.524	314.477	685.993	hypothetical protein
TCDM_00876	99.6161	68.4751	156.913	103.818	68.8916	41.8927	hypothetical protein
TCDM_00877	431.776	447.722	406.127	407.987	467.251	617.917	hypothetical protein
TCDM_00879	19.9867	50.0395	63.8084	98.354	27.748	41.8927	hypothetical protein
TCDM_00881	164.335	147.485	483.58	356.988	499.145	350.851	dynein intermediate chain
TCDM_00882	42.1941	63.2078	90.2949	140.245	55.177	62.839	putative protein phosphatase
TCDM_00883	33.3111	21.0693	71.8346	85.6044	64.7453	68.0756	putative protein phosphatase
TCDM_00884	49.8081	21.0693	46.1507	16.3923	62.1938	5.23658	putative ATP-dependent RNA helicase
TCDM_00886	112.623	160.653	162.531	182.137	99.51	78.5488	hypothetical protein
TCDM_00887	104.058	155.386	109.558	109.282	95.6827	136.151	transcription elongation factor
TCDM_00888	68.2085	28.9703	36.118	36.4274	56.4528	41.8927	transcription elongation factor
TCDM_00889	235.081	289.703	204.267	234.957	260.576	293.249	hypothetical protein
TCDM_00890	24.4282	18.4356	26.4865	16.3923	34.4458	31.4195	ATPase domain protein
TCDM_00891	139.272	176.455	133.235	165.745	128.215	109.968	hypothetical protein
TCDM_00892	62.498	60.5742	80.2622	52.8197	76.8651	47.1293	hypothetical protein
TCDM_00893	111.672	139.584	184.603	162.102	85.7955	57.6024	hypothetical protein
TCDM_00894	241.744	300.237	339.509	398.88	261.852	366.561	guanine nucleotide-binding protein beta subunit-like protein
TCDM_00895	124.996	121.148	175.373	165.745	138.102	120.441	hypothetical protein
TCDM_00896	225.881	215.96	362.785	333.311	392.937	434.637	hypothetical protein
TCDM_00897	165.921	115.881	109.157	47.3556	151.179	125.678	hypothetical protein
TCDM_00898	332.16	345.009	692.261	761.333	521.471	586.497	hypothetical protein
TCDM_00899	113.892	144.851	104.341	136.603	162.023	162.334	hypothetical protein
TCDM_00900	85.9744	97.4454	119.992	198.529	84.8387	146.624	hypothetical protein
TCDM_00901	445.735	260.732	367.199	233.135	346.052	261.829	copper homeostasis protein
TCDM_00902	703.975	1385.3	589.526	917.97	675.201	1214.89	clathrin coat assembly protein
TCDM_00903	187.494	373.98	133.235	231.314	208.907	371.798	hypothetical protein
TCDM_00904	402.589	753.227	734.8	1282.24	310.969	654.573	pyruvate dehydrogenase (lipoamide) kinase
TCDM_00906	6.66223	5.26732	1.20393	1.82137	5.10308	10.4732	hypothetical protein
TCDM_00907	187.811	179.089	87.0845	105.639	95.6827	99.4951	hypothetical protein
TCDM_00908	2.22074	2.63366	0.802622	1.82137	1.91365	0	dispersed protein family protein 1
TCDM_00909	47.2701	63.2078	42.1376	69.2121	39.2299	57.6024	retrotransposon hot spot (RHS) protein
TCDM_00910	105.644	86.9108	111.163	81.9616	78.7788	83.7854	retrotransposon hot spot (RHS) protein
TCDM_00911	19.3522	5.26732	8.42753	1.82137	22.6449	5.23658	ATPase
TCDM_00912	263.317	213.326	592.335	581.017	1378.79	1047.32	mucin-associated surface protein (MASP)
TCDM_00913	38.3871	42.1386	18.059	7.28548	26.7912	10.4732	hypothetical protein
TCDM_00914	1077.38	634.712	102.334	56.4625	867.842	429.4	trans-sialidase
TCDM_00915	257.923	165.921	46.5521	32.7847	266.636	136.151	hypothetical protein
TCDM_00917	22.2074	31.6039	10.4341	7.28548	18.1797	26.1829	hypothetical protein
TCDM_00918	31.0904	39.5049	37.3219	52.8197	32.5321	62.839	hypothetical protein
TCDM_00920	46.0011	113.247	46.9534	58.2838	34.4458	62.839	hypothetical protein
TCDM_00921	36.8009	28.9703	44.9468	34.606	44.333	47.1293	DnaJ chaperone protein
TCDM_00922	107.865	100.079	83.0713	94.7112	121.836	83.7854	DnaJ chaperone protein
TCDM_00926	1204.28	1854.1	936.66	1493.52	1365.07	2372.17	phosphatidylinositol 3-kinase
TCDM_00928	1001.24	724.256	661.36	466.271	805.011	617.917	hypothetical protein
TCDM_00929	484.122	632.078	355.963	479.02	360.086	528.895	hypothetical protein
TCDM_00932	498.398	424.019	546.987	560.982	486.387	513.185	hypothetical protein
TCDM_00933	341.677	310.772	286.135	298.705	314.477	314.195	hypothetical protein
TCDM_00934	294.407	329.207	315.029	500.877	312.564	466.056	hypothetical protein
TCDM_00937	215.412	168.554	315.029	220.386	200.934	162.334	hypothetical protein
TCDM_00940	868.31	1301.03	955.12	994.468	457.363	596.971	U88
TCDM_00942	111.989	55.3069	95.512	89.2471	90.8986	68.0756	hypothetical protein
TCDM_00946	154.5	215.96	183.8	187.601	103.656	146.624	hypothetical protein
TCDM_00947	218.267	197.524	172.564	151.174	221.027	246.119	hypothetical protein
TCDM_00949	759.494	397.683	734.399	531.84	767.056	497.476	hypothetical protein
TCDM_00950	421.941	334.475	164.537	87.4258	297.573	219.937	hypothetical protein
TCDM_00953	783.287	1079.8	603.973	703.049	1273.86	1848.51	protein kinase
TCDM_00954	306.145	163.287	502.441	296.883	268.231	167.571	hypothetical protein
TCDM_00955	160.845	102.713	170.557	134.781	117.69	68.0756	hypothetical protein
TCDM_00956	989.816	1200.95	829.108	923.435	908.667	1052.55	hypothetical protein
TCDM_00957	15.8624	13.1683	18.4603	3.64274	15.6282	0	hypothetical protein
TCDM_00959	260.461	321.306	235.569	256.813	234.423	288.012	hypothetical protein
TCDM_00961	286.158	266	235.569	273.205	260.257	193.754	RNA editing complex protein MP90
TCDM_00963	277.91	239.663	193.833	189.422	199.658	162.334	ATP-dependent RNA helicase
TCDM_00964	151.328	121.148	222.728	180.316	170.634	214.7	hypothetical protein
TCDM_00966	410.52	505.663	400.91	515.448	356.897	513.185	hypothetical protein
TCDM_00967	87.2434	60.5742	185.004	116.568	90.5796	52.3658	cytochrome c oxidase assembly factor
TCDM_00968	306.145	384.514	254.431	324.204	252.921	345.615	hypothetical protein
TCDM_00969	375.623	558.336	453.883	497.234	341.268	439.873	vesicle-fusing ATPase
TCDM_00971	50.1253	39.5049	46.9534	67.3907	55.496	52.3658	tubulin-tyrosine ligase
TCDM_00972	336.284	376.613	196.241	214.922	383.05	502.712	hypothetical protein
TCDM_00973	628.787	687.385	373.219	331.489	1327.12	1382.46	protein kinase
TCDM_00974	323.277	39.5049	377.634	47.3556	293.746	57.6024	protein kinase
TCDM_00984	816.599	982.355	1038.99	1289.53	509.351	596.971	hypothetical protein
TCDM_00985	2363.5	1872.53	3399.91	2630.06	1673.49	1586.69	hypothetical protein
TCDM_00993	4077.92	1301.03	717.945	167.566	2425.24	984.478	hypothetical protein
TCDM_00994	658.291	726.89	114.374	131.139	606.947	586.497	hypothetical protein
TCDM_00995	103.106	55.3069	63.0058	56.4625	102.062	62.839	hypothetical protein
TCDM_00998	402.589	310.772	289.345	269.563	322.77	193.754	hypothetical protein
TCDM_01001	330.891	339.742	514.481	524.555	349.561	314.195	hypothetical protein
TCDM_01002	367.691	468.791	373.219	499.055	407.927	596.971	serine/threonine protein phosphatase 2A regulatory subunit
TCDM_01003	147.203	139.584	178.182	167.566	173.505	188.517	rRNA biogenesis protein
TCDM_01005	449.224	379.247	365.996	304.169	370.611	345.615	kinesin heavy chain
TCDM_01006	315.345	363.445	365.193	395.237	227.087	256.593	hypothetical protein
TCDM_01007	85.0227	139.584	70.6307	85.6044	92.1743	146.624	putative FG-GAP repeat protein
TCDM_01009	80.8985	26.3366	82.2687	29.1419	61.8748	5.23658	hypothetical protein
TCDM_01010	76.7742	50.0395	130.426	78.3189	112.906	89.0219	hypothetical protein
TCDM_01011	51.3943	34.2376	60.5979	60.1052	37.9541	47.1293	hypothetical protein
TCDM_01012	93.2712	71.1088	72.236	72.8548	77.503	83.7854	hypothetical protein
TCDM_01013	276.006	255.465	256.036	194.887	259.938	282.776	hypothetical protein
TCDM_01014	458.425	263.366	195.037	152.995	430.253	335.141	cytidine triphosphate synthase
TCDM_01016	341.36	379.247	490.001	533.661	285.453	340.378	cytidine triphosphate synthase
TCDM_01017	11.1037	2.63366	11.638	5.46411	9.56827	10.4732	putative chaperone DNAJ protein
TCDM_01020	219.536	194.891	209.484	189.422	184.668	198.99	hypothetical protein
TCDM_01021	106.596	105.346	179.386	171.209	69.5294	68.0756	hypothetical protein
TCDM_01022	108.816	173.822	128.821	140.245	59.9612	62.839	hypothetical protein
TCDM_01023	29.1869	71.1088	28.4931	38.2488	29.6616	47.1293	hypothetical protein
TCDM_01024	112.941	71.1088	96.3146	103.818	102.062	83.7854	zeta tubulin
TCDM_01025	102.471	134.317	79.8609	98.354	91.2175	136.151	hypothetical protein
TCDM_01026	59.3255	68.4751	31.3022	34.606	50.3929	89.0219	glycerol-3-phosphate dehydrogenase (FAD-dependent)
TCDM_01027	105.644	129.049	76.6504	109.282	105.57	167.571	hypothetical protein
TCDM_01028	586.593	761.128	534.145	704.87	459.277	576.024	hypothetical protein
TCDM_01029	65.9878	65.8415	73.8412	61.9266	60.5991	68.0756	hypothetical protein
TCDM_01030	125.631	121.148	344.325	382.488	192.322	141.388	hypothetical protein
TCDM_01031	75.5052	94.8117	47.3547	76.4975	69.8484	136.151	hypothetical protein
TCDM_01032	39.6561	21.0693	15.6511	12.7496	34.7647	10.4732	hypothetical protein
TCDM_01033	453.666	215.96	634.071	251.349	545.391	198.99	MFS transporter
TCDM_01035	270.931	258.099	805.431	781.368	367.741	439.873	hypothetical protein
TCDM_01036	109.768	107.98	103.137	101.997	117.371	141.388	hypothetical protein
TCDM_01037	37.1181	50.0395	32.9075	27.3205	48.7982	41.8927	hypothetical protein
TCDM_01038	17.4487	31.6039	28.8944	41.8915	20.7313	41.8927	hypothetical protein
TCDM_01039	97.0781	152.752	85.0779	111.104	124.069	178.044	hypothetical protein
TCDM_01041	190.349	163.287	247.609	178.494	140.654	130.915	hypothetical protein
TCDM_01042	21.5729	23.7029	26.0852	50.9984	10.5251	15.7098	hypothetical protein
TCDM_01043	30.1386	23.7029	39.3285	52.8197	19.1365	10.4732	target of rapamycin (TOR) kinase 1
TCDM_01044	31.4076	47.4059	56.9861	167.566	32.5321	41.8927	hypothetical protein
TCDM_01045	63.4498	94.8117	51.7691	105.639	64.7453	99.4951	hypothetical protein
TCDM_01046	47.2701	152.752	79.8609	182.137	56.7717	136.151	pyruvate dehydrogenase (lipoamide) kinase
TCDM_01047	145.934	260.732	218.313	302.347	250.37	371.798	hypothetical protein
TCDM_01049	6911.58	7318.94	5036.05	5709.99	5190.47	5713.11	hypothetical protein
TCDM_01050	59.96	44.7722	89.8936	40.0701	42.4193	52.3658	deoxyhypusine synthase
TCDM_01051	1022.18	605.742	1484.85	894.293	679.347	460.819	hypothetical protein
TCDM_01053	135.783	150.119	122.801	147.531	133.637	120.441	hypothetical protein
TCDM_01055	65.9878	36.8712	60.9993	34.606	64.1074	31.4195	hypothetical protein
TCDM_01056	174.487	168.554	138.452	132.96	163.936	136.151	hypothetical protein
TCDM_01057	312.807	500.395	412.146	464.449	258.981	377.034	hypothetical protein
TCDM_01058	67.2568	100.079	87.0845	118.389	71.1242	78.5488	hypothetical protein
TCDM_01059	129.12	121.148	67.0189	56.4625	95.3638	68.0756	hypothetical protein
TCDM_01060	95.8092	139.584	72.236	109.282	66.659	94.2585	hypothetical protein
TCDM_01061	111.354	134.317	274.898	353.346	416.22	497.476	hypothetical protein
TCDM_01062	123.41	89.5444	108.354	120.21	125.982	125.678	hypothetical protein
TCDM_01063	74.2362	113.247	78.2556	89.2471	65.3832	115.205	hypothetical protein
TCDM_01065	182.418	181.723	217.109	271.384	224.216	240.883	hypothetical protein
TCDM_01067	9.20022	10.5346	64.2097	65.5693	40.8246	47.1293	hypothetical protein
TCDM_01068	54.5668	39.5049	87.8871	74.6762	93.7691	94.2585	hypothetical protein
TCDM_01069	101.202	110.614	96.7159	91.0685	81.3303	47.1293	hypothetical protein
TCDM_01070	139.589	107.98	126.012	131.139	125.663	94.2585	DNA repair protein BRCA2
TCDM_01072	82.1675	113.247	119.189	163.923	76.2272	125.678	hypothetical protein
TCDM_01073	1031.06	587.306	928.232	327.847	443.011	172.807	phosphate-repressible phosphate permease
TCDM_01074	101.837	81.6434	476.757	318.74	161.385	47.1293	histone-lysine N-methyltransferase
TCDM_01076	19.0349	26.3366	24.48	23.6778	22.007	36.6561	hypothetical protein
TCDM_01077	86.9262	126.416	93.5054	154.816	80.3735	120.441	hypothetical protein
TCDM_01078	231.592	402.95	258.444	329.668	232.828	361.324	DNA-directed RNA polymerase III subunit
TCDM_01079	21.8902	18.4356	11.638	21.8564	21.0502	41.8927	hypothetical protein
TCDM_01081	45.3666	52.6732	22.4734	20.0351	19.1365	15.7098	hypothetical protein
TCDM_01082	340.091	358.178	193.432	171.209	243.991	209.463	hypothetical protein
TCDM_01083	159.259	194.891	126.413	101.997	148.308	178.044	hypothetical protein
TCDM_01084	125.948	142.218	149.689	165.745	144.481	172.807	hypothetical protein
TCDM_01085	141.176	147.485	162.13	116.568	153.092	136.151	33 kDa inner dynein arm light chain
TCDM_01086	232.226	68.4751	426.192	142.067	538.375	167.571	putative helicase
TCDM_01088	368.643	210.693	652.13	586.481	764.186	565.551	hypothetical protein
TCDM_01096	486.342	629.445	486.79	710.334	695.932	1047.32	pumilio protein
TCDM_01097	5782.18	4403.48	557.822	551.875	6432.75	6048.26	trans-sialidase
TCDM_01098	288.062	181.723	29.697	21.8564	322.132	193.754	hypothetical protein
TCDM_01100	861.331	518.831	1335.16	795.939	723.361	366.561	N-acetyltransferase subunit Nat1
TCDM_01101	71.0637	94.8117	104.742	118.389	54.2202	83.7854	hypothetical protein
TCDM_01102	187.494	105.346	220.32	116.568	148.308	78.5488	hypothetical protein
TCDM_01103	193.839	294.97	259.247	315.097	180.202	267.066	hypothetical protein
TCDM_01104	218.902	176.455	185.807	163.923	206.037	209.463	hypothetical protein
TCDM_01107	34.5801	42.1386	63.0058	63.7479	105.889	104.732	fructose-bisphosphate aldolase
TCDM_01109	94.2229	102.713	81.4661	76.4975	85.1576	68.0756	hypothetical protein
TCDM_01110	124.044	134.317	123.604	158.459	134.594	178.044	protein phosphatase 2C
TCDM_01112	80.5812	110.614	87.8871	105.639	119.922	183.28	hypothetical protein
TCDM_01113	70.7465	47.4059	65.0124	69.2121	66.9779	68.0756	hypothetical protein
TCDM_01114	224.612	255.465	479.165	604.695	209.226	240.883	GPI alpha-mannosyltransferase III
TCDM_01116	96.7609	79.0098	190.623	174.852	82.925	68.0756	hypothetical protein
TCDM_01118	92.3194	92.1781	124.005	174.852	82.2871	99.4951	hypothetical protein
TCDM_01119	6569.59	5693.97	12632.1	9860.9	3499.44	2791.1	hypothetical protein
TCDM_01120	1152.57	1035.03	2029.03	1801.33	645.539	644.1	hypothetical protein
TCDM_01121	65.3533	57.9405	134.038	173.03	83.5629	73.3122	hypothetical protein
TCDM_01122	139.907	79.0098	107.953	87.4258	151.817	125.678	endonuclease/exonuclease/phosphatase
TCDM_01123	380.699	616.276	408.534	632.015	302.357	544.605	hypothetical protein
TCDM_01124	333.429	73.7425	211.892	49.177	245.267	5.23658	hypothetical protein
TCDM_01125	93.5884	79.0098	87.0845	85.6044	90.5796	68.0756	hypothetical protein
TCDM_01126	1594.49	1956.81	1665.44	1910.62	1571.43	1916.59	putative nucleoplasmin-like protein (NLP)
TCDM_01127	416.865	547.801	467.527	486.306	388.791	397.98	nucleoplasmin-like protein (NLP)
TCDM_01128	219.219	173.822	252.425	158.459	177.332	183.28	RNA editing complex protein MP61
TCDM_01129	203.674	347.643	337.101	489.948	436.632	947.822	hypothetical protein
TCDM_01130	191.618	260.732	182.998	236.778	163.936	198.99	hypothetical protein
TCDM_01131	117.065	84.2771	130.426	98.354	143.843	109.968	hypothetical protein
TCDM_01133	1054.22	1466.95	1236.04	1877.83	1057.93	1670.47	hypothetical protein
TCDM_01134	453.666	505.663	411.745	375.202	381.455	356.088	hypothetical protein
TCDM_01135	466.356	682.118	502.04	795.939	439.503	706.939	hypothetical protein
TCDM_01136	136.734	129.049	233.563	227.671	149.584	151.861	hypothetical protein
TCDM_01137	231.909	305.505	126.012	156.638	156.92	157.098	hypothetical protein
TCDM_01139	2568.45	3842.51	2973.71	4440.5	3403.43	5461.76	dynein heavy chain
TCDM_01140	208.75	223.861	147.682	152.995	187.538	151.861	RNA editing complex protein MP67
TCDM_01142	269.979	271.267	355.561	373.381	251.008	288.012	protein kinase
TCDM_01143	122.458	71.1088	142.465	116.568	103.337	57.6024	eukaryotic translation initiation factor 6 (eIF-6)
TCDM_01144	59.6428	39.5049	75.4464	100.175	53.5823	47.1293	hypothetical protein
TCDM_01145	534.247	639.979	568.256	657.515	477.776	518.422	ATP-dependent DEAD/H RNA helicase
TCDM_01146	245.868	218.594	398.502	424.379	296.616	240.883	hypothetical protein
TCDM_01147	93.5884	168.554	118.387	189.422	105.889	115.205	mitogen-activated protein kinase kinase 5
TCDM_01149	341.043	352.91	474.349	457.164	305.547	345.615	hypothetical protein
TCDM_01153	582.786	653.148	316.634	320.561	694.975	806.434	hypothetical protein
TCDM_01154	219.536	144.851	166.544	120.21	220.07	188.517	hypothetical protein
TCDM_01155	777.894	1232.55	633.269	990.825	736.119	1167.76	hypothetical protein
TCDM_01156	323.594	337.108	537.355	759.511	466.294	596.971	hypothetical protein
TCDM_01158	170.045	136.95	192.629	140.245	173.505	172.807	DNA repair and transcription factor protein
TCDM_01159	165.287	255.465	178.985	258.635	184.03	319.432	hypothetical protein
TCDM_01160	150.059	215.96	112.367	140.245	105.251	130.915	hypothetical protein
TCDM_01161	266.806	273.901	207.478	222.207	333.933	403.217	hypothetical protein
TCDM_01163	67.2568	10.5346	32.1049	1.82137	126.301	15.7098	hypothetical protein
TCDM_01164	23.4764	13.1683	25.6839	21.8564	54.5391	36.6561	hypothetical protein
TCDM_01165	343.898	410.851	248.01	311.454	307.779	340.378	TPR-repeat-containing chaperone protein DNAJ
TCDM_01166	768.694	990.256	685.84	978.076	806.924	984.478	hypothetical protein
TCDM_01167	49.4908	18.4356	24.48	16.3923	33.8079	57.6024	hypothetical protein
TCDM_01172	262.048	587.306	209.083	355.167	273.334	471.293	hypothetical protein
TCDM_01174	232.226	197.524	217.912	264.099	223.26	188.517	protein kinase
TCDM_01175	141.176	84.2771	118.788	72.8548	153.092	89.0219	hypothetical protein
TCDM_01176	191.936	205.425	150.893	140.245	138.102	172.807	hypothetical protein
TCDM_01178	56.4703	63.2078	113.571	96.5326	82.2871	89.0219	GPI transamidase component Tta2
TCDM_01179	247.771	226.495	281.72	231.314	161.704	188.517	ribonuclease H
TCDM_01181	268.71	260.732	313.424	284.134	153.411	130.915	hypothetical protein
TCDM_01182	176.708	139.584	176.577	183.958	182.754	193.754	DnaJ chaperone protein
TCDM_01184	8.88297	21.0693	6.82228	34.606	8.61144	5.23658	ubiquitin/ribosomal protein S27a
TCDM_01185	205.26	342.376	623.637	852.401	152.136	261.829	cytosolic factor SEC14
TCDM_01186	607.849	779.563	1622.9	2183.82	437.27	481.766	putative Mitochondrial elongation factor G
TCDM_01187	439.072	950.751	1340.78	2662.84	388.472	733.122	Mitochondrial elongation factor G
TCDM_01188	529.488	529.366	470.336	466.271	441.097	476.529	hypothetical protein
TCDM_01189	130.707	289.703	227.142	457.164	88.9849	251.356	cell division related protein kinase 2
TCDM_01190	286.476	495.128	332.687	500.877	232.828	361.324	ubiquitin-like protein
TCDM_01191	164.652	266	196.241	284.134	120.879	219.937	serine/threonine protein kinase
TCDM_01192	209.701	513.564	217.912	482.663	159.79	434.637	protein phosphatase 2C
TCDM_01193	235.399	424.019	165.34	353.346	209.545	434.637	hypothetical protein
TCDM_01194	369.912	629.445	222.326	296.883	257.705	476.529	mitochondrial carrier protein
TCDM_01195	404.492	410.851	335.496	349.703	342.225	329.905	TPR-repeat-containing chaperone protein DNAJ
TCDM_01196	75.188	81.6434	54.177	50.9984	124.706	136.151	hypothetical protein
TCDM_01197	1104.98	1593.36	5421.31	6429.44	1094.29	1314.38	hypothetical protein
TCDM_01198	44.7321	42.1386	29.697	41.8915	55.177	41.8927	dihydrouridine synthase
TCDM_01199	142.127	168.554	152.899	196.708	96.3206	115.205	vacuolar protein sorting-associated protein
TCDM_01201	222.074	13.1683	248.01	14.571	140.016	10.4732	hypothetical protein
TCDM_01202	94.8574	71.1088	131.63	87.4258	92.4933	68.0756	hypothetical protein
TCDM_01203	31.4076	26.3366	19.6642	12.7496	29.6616	10.4732	hypothetical protein
TCDM_01204	65.036	218.594	58.9927	140.245	82.2871	209.463	hypothetical protein
TCDM_01205	139.272	26.3366	118.788	36.4274	99.51	15.7098	hypothetical protein
TCDM_01206	111.354	107.98	107.15	125.675	97.9153	89.0219	hypothetical protein
TCDM_01207	721.107	753.227	361.581	384.309	279.075	366.561	GPI inositol deacylase precursor
TCDM_01208	251.578	318.673	176.577	187.601	195.193	288.012	phosphatidylinositol-4-phosphate 5-kinase
TCDM_01209	181.466	60.5742	215.103	94.7112	249.732	41.8927	hypothetical protein
TCDM_01210	357.539	503.029	498.027	783.189	158.833	198.99	hypothetical protein
TCDM_01211	50.7598	105.346	30.9009	36.4274	53.2634	104.732	hypothetical protein
TCDM_01213	60.9118	105.346	53.3743	45.5342	44.014	52.3658	ribonuclease HII
TCDM_01214	86.9262	79.0098	126.413	171.209	103.018	120.441	hypothetical protein
TCDM_01215	144.983	173.822	129.623	101.997	165.85	157.098	hypothetical protein
TCDM_01218	21.5729	28.9703	11.2367	10.9282	25.8343	52.3658	dolicholphosphate-mannose synthase
TCDM_01219	149.741	107.98	133.637	92.8899	175.737	83.7854	hypothetical protein
TCDM_01220	373.085	447.722	356.765	373.381	255.154	267.066	hypothetical protein
TCDM_01221	28.5524	13.1683	26.8878	25.4992	62.5127	36.6561	hypothetical protein
TCDM_01222	157.038	147.485	141.663	158.459	123.75	120.441	hypothetical protein
TCDM_01223	380.064	553.069	601.164	770.439	353.388	507.949	eukaryotic translation initiation factor 3 subunit L
TCDM_01225	66.305	84.2771	161.728	220.386	137.145	204.227	dolicholphosphate-mannose synthase
TCDM_01226	194.156	110.614	187.011	136.603	132.999	125.678	hypothetical protein
TCDM_01228	65.6705	71.1088	54.5783	87.4258	62.8316	83.7854	hypothetical protein
TCDM_01229	1515.81	1327.36	1999.33	1662.91	2033.26	1769.97	elongation factor 2
TCDM_01230	92.6367	107.98	82.2687	91.0685	85.1576	125.678	hypothetical protein
TCDM_01231	159.576	155.386	185.406	200.351	147.67	157.098	fructose-6-phosphate2-kinase/fructose-2
TCDM_01233	144.031	181.723	134.439	145.71	167.445	125.678	hypothetical protein
TCDM_01234	136.417	192.257	198.649	282.312	167.764	246.119	mRNA capping methyltransferase
TCDM_01235	405.761	558.336	542.572	805.045	528.806	801.197	hypothetical protein
TCDM_01236	287.11	371.346	218.313	265.92	220.389	314.195	DNA damage repair protein
TCDM_01237	215.095	255.465	169.754	225.85	156.92	219.937	trans-sialidase
TCDM_01238	286.793	471.425	300.582	438.95	210.821	277.539	leucine carboxyl methyltransferase
TCDM_01239	104.692	158.02	137.65	185.78	92.4933	183.28	stress-inducible protein STI1
TCDM_01240	302.973	329.207	273.293	271.384	206.994	256.593	L-ribulokinase
TCDM_01241	376.574	553.069	356.765	509.984	313.52	403.217	pumilio/PUF RNA binding protein 1
TCDM_01242	604.994	829.603	1850.85	2518.95	450.985	628.39	N-acetylglucosamine-6-phosphate deacetylase-like protein
TCDM_01243	291.234	413.485	375.627	475.378	204.123	251.356	hypothetical protein
TCDM_01245	362.298	392.415	150.09	149.352	224.535	272.302	ras-related protein rab
TCDM_01246	138.955	171.188	79.8609	91.0685	159.152	141.388	hypothetical protein
TCDM_01247	53.2978	65.8415	50.5652	29.1419	73.0378	68.0756	hypothetical protein
TCDM_01248	287.745	316.039	636.88	628.373	234.104	282.776	glucose-regulated protein 78
TCDM_01249	96.4436	84.2771	97.9199	96.5326	77.503	57.6024	hypothetical protein
TCDM_01250	265.855	276.534	290.148	233.135	261.214	219.937	hypothetical protein
TCDM_01251	339.456	247.564	279.312	191.244	317.348	246.119	hypothetical protein
TCDM_01252	335.015	163.287	615.21	307.812	259.938	104.732	hypothetical protein
TCDM_01253	61.8635	89.5444	49.7625	54.6411	59.9612	47.1293	hypothetical protein
TCDM_01254	112.623	81.6434	335.496	254.992	309.055	178.044	hypothetical protein
TCDM_01255	59.0083	31.6039	100.729	38.2488	137.145	68.0756	hypothetical protein
TCDM_01256	172.901	200.158	133.235	131.139	144.8	157.098	hypothetical protein
TCDM_01257	24.1109	63.2078	32.9075	60.1052	23.9207	31.4195	hypothetical protein
TCDM_01258	62.8153	73.7425	85.4792	105.639	53.5823	99.4951	hypothetical protein
TCDM_01259	161.48	184.356	227.945	207.636	143.205	94.2585	hypothetical protein
TCDM_01260	113.892	110.614	164.939	142.067	113.543	89.0219	hypothetical protein
TCDM_01262	117.065	152.752	125.61	187.601	141.61	167.571	hypothetical protein
TCDM_01263	181.466	134.317	174.57	125.675	264.084	120.441	hypothetical protein
TCDM_01264	206.212	121.148	341.516	280.491	295.341	157.098	hypothetical protein
TCDM_01265	1122.74	1266.79	1164.6	1267.67	1086	1398.17	hypothetical protein
TCDM_01267	203.357	250.198	146.478	160.281	184.668	172.807	hypothetical protein
TCDM_01268	176.708	197.524	170.958	152.995	135.551	178.044	hypothetical protein
TCDM_01269	117.065	107.98	101.532	142.067	128.853	73.3122	hypothetical protein
TCDM_01271	240.792	263.366	380.443	407.987	201.572	188.517	hypothetical protein
TCDM_01274	227.785	247.564	291.352	333.311	226.13	329.905	hypothetical protein
TCDM_01275	194.156	221.227	272.49	311.454	225.811	324.668	hypothetical protein
TCDM_01276	43.4631	36.8712	36.9206	34.606	44.333	31.4195	hypothetical protein
TCDM_01277	70.112	81.6434	91.9002	109.282	61.5559	99.4951	hypothetical protein
TCDM_01279	2053.87	2991.84	2807.57	3926.87	2777.03	3854.13	dynein heavy chain
TCDM_01280	61.229	121.148	38.9272	61.9266	23.6017	57.6024	hypothetical protein
TCDM_01281	66.9395	57.9405	60.9993	63.7479	36.6784	99.4951	hypothetical protein
TCDM_01282	1947.91	2480.91	1941.54	2436.99	2149.67	3278.1	protein kinase C substrate protein
TCDM_01283	230.957	384.514	180.991	244.064	158.195	293.249	hypothetical protein
TCDM_01284	16.1797	26.3366	17.2564	16.3923	22.007	31.4195	hypothetical protein
TCDM_01285	360.077	695.286	407.732	805.045	407.289	937.349	protein kinase
TCDM_01286	207.163	179.089	225.537	227.671	159.471	125.678	hypothetical protein
TCDM_01289	98.3471	63.2078	124.005	54.6411	125.663	62.839	hypothetical protein
TCDM_01290	425.431	621.544	508.862	624.73	440.459	570.788	hypothetical protein
TCDM_01291	104.692	107.98	169.754	211.279	117.371	146.624	hypothetical protein
TCDM_01292	327.084	237.029	519.296	466.271	335.846	288.012	hypothetical protein
TCDM_01293	1184.29	1087.7	1829.17	1733.94	989.04	958.295	chaperone DNAJ protein
TCDM_01294	523.778	603.108	420.574	533.661	470.121	528.895	hypothetical protein
TCDM_01297	297.897	387.148	474.349	606.516	357.534	466.056	heat shock 70 kDa protein
TCDM_01300	410.52	310.772	483.58	455.342	395.807	377.034	hypothetical protein
TCDM_01301	226.198	226.495	295.766	298.705	200.296	225.173	RNA-editing complex protein MP100
TCDM_01302	375.623	410.851	421.778	586.481	366.784	403.217	hypothetical protein
TCDM_01303	876.876	800.633	1173.03	1041.82	683.175	591.734	hypothetical protein
TCDM_01305	727.769	697.92	1035.38	1040	768.97	916.402	hypothetical protein
TCDM_01307	702.072	331.841	1203.13	533.661	859.869	471.293	asparagine synthetase a
TCDM_01308	263.951	266	219.517	275.027	268.868	240.883	hypothetical protein
TCDM_01309	513.309	597.841	388.068	448.057	430.891	466.056	hypothetical protein
TCDM_01310	143.714	100.079	123.202	72.8548	166.169	115.205	hypothetical protein
TCDM_01311	357.539	626.811	377.634	581.017	330.105	518.422	hypothetical protein
TCDM_01313	312.807	118.515	547.388	293.241	378.266	125.678	hypothetical protein
TCDM_01315	350.877	468.791	541.368	744.94	387.834	549.841	hypothetical protein
TCDM_01317	2388.57	2056.89	1595.61	1285.89	1952.88	1513.37	hypothetical protein
TCDM_01319	237.937	297.604	295.766	326.025	269.506	324.668	hypothetical protein
TCDM_01320	334.698	215.96	262.457	169.387	240.483	146.624	putative sphingosine kinase A
TCDM_01321	138.638	176.455	130.827	125.675	112.906	120.441	putative sphingosine kinase A
TCDM_01322	7.61397	10.5346	6.01966	7.28548	10.844	5.23658	hypothetical protein
TCDM_01323	897.497	1243.09	448.666	573.732	584.94	843.09	oxysterol-binding protein
TCDM_01326	612.608	416.118	833.924	728.548	506.481	460.819	hypothetical protein
TCDM_01331	420.672	381.881	883.687	879.722	809.476	806.434	hypothetical protein
TCDM_01332	119.286	105.346	212.293	291.419	243.034	366.561	hypothetical protein
TCDM_01333	41.2423	73.7425	77.453	156.638	66.659	125.678	hypothetical protein
TCDM_01334	20.9384	79.0098	30.0983	83.783	26.7912	41.8927	hypothetical protein
TCDM_01335	129.438	215.96	74.2425	107.461	125.344	157.098	hypothetical protein
TCDM_01336	138.003	89.5444	144.071	109.282	89.6228	78.5488	hypothetical protein
TCDM_01337	466.039	521.465	498.027	557.339	443.649	507.949	hypothetical protein
TCDM_01338	339.456	460.89	292.556	351.524	285.772	413.69	spliced leader RNA PSE-promoter transcription factor
TCDM_01339	71.6982	39.5049	75.0451	20.0351	79.4167	68.0756	hypothetical protein
TCDM_01341	350.243	331.841	368.805	296.883	347.647	345.615	hypothetical protein
TCDM_01343	161.48	123.782	361.982	324.204	135.551	162.334	hypothetical protein
TCDM_01344	291.234	329.207	266.069	293.241	467.57	722.649	hypothetical protein
TCDM_01347	53.6151	52.6732	121.999	123.853	108.759	141.388	hypothetical protein
TCDM_01348	334.063	397.683	308.207	244.064	307.142	382.271	DNA polymerase sigma-like protein
TCDM_01349	207.163	258.099	293.76	326.025	173.505	167.571	hypothetical protein
TCDM_01350	226.833	360.811	313.424	491.77	249.413	450.346	hypothetical protein
TCDM_01351	1126.23	1203.58	1225.6	1162.03	936.734	1115.39	hypothetical protein
TCDM_01352	134.196	200.158	106.347	167.566	145.438	246.119	hypothetical protein
TCDM_01353	202.088	150.119	174.57	123.853	134.275	78.5488	hypothetical protein
TCDM_01354	68.2085	81.6434	94.7094	162.102	87.0713	141.388	nucleotide-binding protein
TCDM_01355	260.461	373.98	211.09	335.132	214.648	356.088	pseudouridylate synthase I
TCDM_01357	43.1458	36.8712	47.756	41.8915	54.8581	83.7854	hypothetical protein
TCDM_01358	143.396	168.554	201.458	229.493	181.478	214.7	RNA editing 3' terminal uridylyl transferase 2
TCDM_01359	220.171	244.93	292.556	420.736	255.473	288.012	hypothetical protein
TCDM_01360	438.438	697.92	453.08	637.479	435.356	654.573	hypothetical protein
TCDM_01362	455.252	703.187	400.508	599.231	426.745	754.068	hypothetical protein
TCDM_01363	45.3666	42.1386	53.3743	47.3556	56.4528	47.1293	hypothetical protein
TCDM_01364	524.73	358.178	573.473	458.985	340.63	387.507	mitotic cyclin
TCDM_01366	108.816	60.5742	416.561	260.456	158.514	83.7854	C-1-tetrahydrofolate synthase
TCDM_01367	431.141	568.87	553.408	693.942	294.065	418.927	6-phosphofructo-2-kinase/fructose-2
TCDM_01368	81.2157	92.1781	100.729	143.888	68.2537	89.0219	small GTP-binding protein
TCDM_01369	433.045	442.455	430.607	508.162	339.355	350.851	hypothetical protein
TCDM_01370	31.4076	39.5049	38.9272	34.606	19.1365	15.7098	hypothetical protein
TCDM_01371	213.826	229.128	281.319	344.239	160.109	198.99	hypothetical protein
TCDM_01372	114.21	139.584	113.17	132.96	100.148	109.968	hypothetical protein
TCDM_01373	30.7731	55.3069	33.3088	71.0334	63.1506	62.839	hypothetical protein
TCDM_01374	238.254	208.059	168.551	142.067	166.488	172.807	silent information regulator 2
TCDM_01375	214.777	373.98	218.313	391.595	158.514	282.776	hypothetical protein
TCDM_01376	120.872	139.584	165.741	149.352	110.354	78.5488	eukaryotic peptide chain release factor subunit 1
TCDM_01378	500.936	521.465	733.998	739.476	507.118	576.024	60S ribosomal protein L7
TCDM_01379	101.202	131.683	328.674	409.808	226.768	335.141	hypothetical protein
TCDM_01380	187.177	189.623	179.787	171.209	181.797	256.593	hypothetical protein
TCDM_01381	29.5041	31.6039	93.9067	134.781	59.0043	68.0756	Adenine phosphoribosyltransferase
TCDM_01382	165.604	1116.67	664.169	2835.87	116.095	864.036	Adenine phosphoribosyltransferase
TCDM_01384	141.176	210.693	137.65	182.137	103.018	157.098	hypothetical protein
TCDM_01385	29.5041	50.0395	35.3154	41.8915	27.748	62.839	hypothetical protein
TCDM_01386	187.177	352.91	178.985	331.489	168.083	303.722	hypothetical protein
TCDM_01387	249.675	905.979	235.168	566.446	194.555	418.927	zinc finger protein
TCDM_01388	154.5	250.198	130.827	183.958	110.354	246.119	hypothetical protein
TCDM_01389	124.996	76.3761	149.689	127.496	107.803	99.4951	hypothetical protein
TCDM_01390	163.7	94.8117	303.792	169.387	148.308	120.441	hypothetical protein
TCDM_01391	10.4692	10.5346	5.61835	20.0351	7.01673	10.4732	ferric reductase transmembrane protein
TCDM_01392	110.085	147.485	182.998	276.848	163.617	277.539	calpain-like cysteine peptidase
TCDM_01393	99.2989	171.188	105.946	125.675	101.105	120.441	hypothetical protein
TCDM_01394	237.302	242.297	225.938	193.065	192.322	162.334	mannosyltransferase
TCDM_01395	118.017	100.079	124.808	114.746	88.0281	57.6024	intraflagellar transport (IFT) protein
TCDM_01396	125.313	136.95	181.393	244.064	118.328	99.4951	putative cyclosome subunit 1
TCDM_01397	179.563	237.029	230.754	291.419	199.339	204.227	putative cyclosome subunit
TCDM_01398	54.8841	55.3069	74.6438	83.783	52.9444	36.6561	hypothetical protein
TCDM_01399	118.334	89.5444	93.5054	87.4258	98.2343	115.205	hypothetical protein
TCDM_01400	58.0565	123.782	55.7822	63.7479	51.9876	83.7854	hypothetical protein
TCDM_01401	190.984	308.138	119.591	129.317	138.74	141.388	hypothetical protein
TCDM_01403	286.158	373.98	266.069	318.74	229.32	282.776	hypothetical protein
TCDM_01404	130.707	155.386	100.729	78.3189	116.095	172.807	RNA pseudouridylate synthase
TCDM_01405	229.688	237.029	200.254	269.563	165.85	235.646	hypothetical protein
TCDM_01406	230.64	202.792	259.247	200.351	163.617	183.28	hypothetical protein
TCDM_01408	129.12	105.346	308.207	163.923	138.74	57.6024	hypothetical protein
TCDM_01409	153.231	160.653	133.637	160.281	147.989	136.151	hypothetical protein
TCDM_01410	498.081	442.455	521.303	431.665	530.082	576.024	splicing factor 3a
TCDM_01412	741.093	1042.93	843.154	936.184	957.465	1356.28	unspecified product
TCDM_01413	553.599	671.583	826.299	1096.46	909.305	1298.67	hypothetical protein
TCDM_01414	909.552	1006.06	1221.19	1427.95	1481.81	1733.31	hypothetical protein
TCDM_01415	222.709	200.158	274.095	305.99	155.963	178.044	queuine tRNA-ribosyltransferase
TCDM_01417	362.615	463.524	125.61	180.316	274.609	329.905	protein kinase
TCDM_01418	284.889	271.267	450.271	415.272	337.441	345.615	hypothetical protein
TCDM_01419	994.575	1287.86	640.091	848.758	910.262	1162.52	hypothetical protein
TCDM_01421	99.9334	84.2771	142.867	152.995	133.637	130.915	hypothetical protein
TCDM_01423	82.8019	97.4454	113.17	125.675	128.853	120.441	hypothetical protein
TCDM_01424	124.996	134.317	172.965	152.995	138.102	151.861	aldehyde dehydrogenase family
TCDM_01425	150.693	129.049	233.563	265.92	159.79	146.624	small GTP-binding protein Rab28
TCDM_01426	175.121	239.663	69.0255	100.175	137.783	183.28	hypothetical protein
TCDM_01427	140.858	139.584	124.808	89.2471	127.258	73.3122	hypothetical protein
TCDM_01428	25.0627	21.0693	87.4858	71.0334	40.5057	47.1293	hypothetical protein
TCDM_01429	86.2917	107.98	2890.24	3282.11	97.5964	78.5488	hypothetical protein
TCDM_01430	135.783	134.317	124.406	147.531	84.2008	73.3122	hypothetical protein
TCDM_01431	145.3	110.614	93.5054	114.746	136.507	178.044	hypothetical protein
TCDM_01432	95.4919	126.416	117.985	107.461	78.4598	78.5488	hypothetical protein
TCDM_01433	404.81	524.098	287.74	369.738	307.142	382.271	protein kinase
TCDM_01434	131.341	81.6434	164.537	96.5326	110.673	94.2585	pseudouridine synthase A-like protein
TCDM_01435	7.61397	5.26732	12.8419	18.2137	8.93039	5.23658	hypothetical protein
TCDM_01436	69.1602	52.6732	93.5054	58.2838	81.9682	73.3122	hypothetical protein
TCDM_01439	579.296	779.563	576.684	681.192	416.858	607.444	epsilon-adaptin
TCDM_01440	144.031	134.317	163.735	143.888	167.126	120.441	hypothetical protein
TCDM_01441	360.077	408.217	241.188	300.526	284.497	366.561	hypothetical protein
TCDM_01442	176.073	136.95	99.1238	96.5326	169.996	125.678	hypothetical protein
TCDM_01443	118.017	89.5444	110.36	92.8899	95.3638	99.4951	hypothetical protein
TCDM_01444	317.249	410.851	359.173	418.915	204.761	261.829	hypothetical protein
TCDM_01445	949.526	2375.56	660.558	1688.41	935.777	2503.09	p1/s1 nuclease
TCDM_01446	740.776	745.326	696.676	690.299	656.383	665.046	kinesin
TCDM_01448	124.362	155.386	323.055	378.845	195.512	225.173	hypothetical protein
TCDM_01449	49.8081	57.9405	57.3875	80.1403	69.2105	73.3122	hypothetical protein
TCDM_01451	231.909	316.039	724.366	908.864	189.133	308.959	ESAG8-associated protein
TCDM_01452	353.098	279.168	213.096	191.244	271.101	230.41	hypothetical protein
TCDM_01453	103.74	100.079	109.157	85.6044	80.3735	68.0756	hypothetical protein
TCDM_01455	227.15	136.95	183.8	125.675	256.111	183.28	GTPase activating protein
TCDM_01456	207.481	94.8117	160.123	78.3189	145.757	104.732	hypothetical protein
TCDM_01457	148.79	184.356	120.795	134.781	104.932	146.624	hypothetical protein
TCDM_01458	179.246	171.188	137.65	138.424	152.136	109.968	hypothetical protein
TCDM_01459	670.347	913.88	552.204	662.979	592.276	722.649	hypothetical protein
TCDM_01461	145.3	158.02	108.354	49.177	134.594	178.044	dTDP-glucose 4
TCDM_01462	226.516	163.287	55.7822	21.8564	167.126	52.3658	U3 small nuclear ribonucleoprotein (snRNP)
TCDM_01463	276.641	410.851	211.09	338.775	252.602	397.98	vacuolar assembly protein vps41
TCDM_01464	445.735	618.91	365.193	522.733	345.096	507.949	vacuolar assembly protein vps41
TCDM_01465	234.764	263.366	252.826	335.132	211.778	251.356	hypothetical protein
TCDM_01466	257.923	234.396	304.194	336.953	237.293	214.7	hypothetical protein
TCDM_01467	10.152	2.63366	33.7101	12.7496	13.0766	5.23658	hypothetical protein
TCDM_01468	77.726	55.3069	215.905	289.598	50.7118	57.6024	Pyridoxal kinase
TCDM_01469	417.499	366.079	197.846	191.244	317.667	141.388	hypothetical protein
TCDM_01470	182.101	226.495	138.051	142.067	139.059	141.388	hypothetical protein
TCDM_01471	62.1808	65.8415	252.826	260.456	153.092	151.861	calcium-binding protein
TCDM_01472	1130.67	750.593	1226	717.62	1113.75	675.519	hypothetical protein
TCDM_01474	102.471	171.188	361.18	446.236	128.215	141.388	hypothetical protein
TCDM_01477	876.241	845.405	581.098	533.661	929.398	806.434	ubiquitin hydrolase
TCDM_01479	26.3317	39.5049	30.0983	32.7847	38.911	36.6561	NUDIX hydrolase
TCDM_01480	73.6017	39.5049	55.3809	32.7847	81.3303	36.6561	NUDIX hydrolase
TCDM_01481	301.704	260.732	271.687	287.776	292.151	272.302	hypothetical protein
TCDM_01482	534.564	700.553	575.881	730.369	448.114	607.444	hypothetical protein
TCDM_01484	940.008	684.751	1518.16	1198.46	820.001	596.971	importin alpha
TCDM_01485	76.7742	50.0395	76.6504	52.8197	60.918	31.4195	hypothetical protein
TCDM_01488	156.404	155.386	89.8936	98.354	120.879	73.3122	hypothetical protein
TCDM_01489	97.7126	86.9108	92.3015	78.3189	74.6325	68.0756	hypothetical protein
TCDM_01490	41.2423	7.90098	46.9534	29.1419	35.7215	10.4732	hypothetical protein
TCDM_01491	1229.02	1056.1	1113.24	952.576	1127.78	759.305	RNA-binding protein
TCDM_01493	409.568	795.365	772.523	1356.92	473.629	1078.74	DREV methyltransferase
TCDM_01494	517.116	371.346	723.563	435.307	401.23	293.249	hypothetical protein
TCDM_01495	8.24847	0	6.01966	7.28548	10.2062	0	hypothetical protein
TCDM_01497	76.457	65.8415	104.742	47.3556	87.0713	130.915	DnaJ chaperone protein
TCDM_01498	43.1458	31.6039	32.1049	34.606	54.5391	41.8927	hypothetical protein
TCDM_01500	804.86	684.751	622.834	624.73	579.837	513.185	ubiquitin fusion degradation protein 2
TCDM_01501	345.167	221.227	225.537	109.282	344.139	230.41	protein kinase
TCDM_01503	119.286	136.95	145.275	169.387	91.2175	125.678	hypothetical protein
TCDM_01504	67.574	84.2771	54.177	60.1052	64.4264	57.6024	hypothetical protein
TCDM_01507	82.4847	118.515	73.4399	120.21	89.3039	94.2585	hypothetical protein
TCDM_01508	509.184	571.504	833.121	1021.79	297.573	356.088	hypothetical protein
TCDM_01509	77.726	79.0098	75.0451	89.2471	72.7189	104.732	hypothetical protein
TCDM_01510	469.846	360.811	367.199	320.561	497.231	403.217	ubiquitin-protein ligase
TCDM_01511	171.632	147.485	115.578	94.7112	155.006	120.441	hypothetical protein
TCDM_01513	123.41	152.752	298.174	267.741	122.793	115.205	adenosine kinase
TCDM_01515	247.771	152.752	220.32	145.71	248.775	141.388	dTDP-glucose 4
TCDM_01520	171.949	160.653	169.754	176.673	195.831	146.624	hypothetical protein
TCDM_01521	67.8913	79.0098	70.6307	65.5693	80.0545	62.839	hypothetical protein
TCDM_01522	45.6838	26.3366	14.8485	5.46411	43.0572	15.7098	hypothetical protein
TCDM_01524	249.675	503.029	303.391	555.518	202.528	460.819	hypothetical protein
TCDM_01526	304.559	326.574	308.608	298.705	277.799	345.615	rac serine-threonine kinase
TCDM_01528	55.8358	42.1386	34.1114	32.7847	41.7815	52.3658	hypothetical protein
TCDM_01529	210.336	284.435	419.37	342.418	197.744	178.044	hypothetical protein
TCDM_01530	461.597	413.485	496.02	431.665	555.279	450.346	hypothetical protein
TCDM_01532	139.272	115.881	267.273	147.531	141.291	167.571	metallo-beta-lactamase superfamily
TCDM_01533	558.675	895.444	1197.11	1770.37	421.004	790.724	hypothetical protein
TCDM_01534	31.0904	31.6039	33.3088	32.7847	22.326	31.4195	hypothetical protein
TCDM_01535	296.628	474.059	331.483	581.017	209.545	413.69	hypothetical protein
TCDM_01537	866.089	1538.06	1654.2	2551.74	820.639	1429.59	hypothetical protein
TCDM_01538	101.202	89.5444	81.8674	92.8899	123.112	89.0219	tubulin tyrosine ligase
TCDM_01539	721.424	879.642	654.538	812.331	572.502	853.563	putative dynein heavy chain
TCDM_01540	5045.53	5599.16	5087.02	5699.07	4961.79	5707.88	dynein heavy chain
TCDM_01542	261.413	252.831	176.577	202.172	234.423	235.646	hypothetical protein
TCDM_01543	82.1675	73.7425	259.247	258.635	113.225	78.5488	hypothetical protein
TCDM_01544	518.067	629.445	756.872	999.932	361.681	450.346	hypothetical protein
TCDM_01545	148.155	189.623	251.622	285.955	105.57	130.915	hypothetical protein
TCDM_01548	61.5463	47.4059	101.532	89.2471	96.9585	115.205	aminopeptidase
TCDM_01550	184.004	173.822	84.2753	72.8548	177.013	109.968	putative Unc104-like kinesin
TCDM_01551	191.301	360.811	138.854	256.813	154.049	219.937	putative Unc104-like kinesin
TCDM_01552	742.997	732.157	469.935	393.416	744.73	617.917	unspecified product
TCDM_01553	786.777	1327.36	1942.75	2892.34	703.268	1204.41	carboxypeptidase
TCDM_01554	256.337	221.227	224.333	200.351	266.636	146.624	hypothetical protein
TCDM_01555	88.5124	81.6434	342.318	280.491	186.581	188.517	UDP-N-acetylglucosamine pyrophosphorylase
TCDM_01557	245.551	73.7425	354.759	174.852	269.825	120.441	hypothetical protein
TCDM_01558	60.2773	39.5049	141.663	107.461	81.0114	47.1293	hypothetical protein
TCDM_01559	70.4292	113.247	44.9468	83.783	40.1867	78.5488	helicase-like protein
TCDM_01560	142.127	176.455	106.347	127.496	99.1911	167.571	DNA recombination and repair protein RAD51
TCDM_01561	159.576	213.326	139.255	134.781	131.723	162.334	hypothetical protein
TCDM_01562	106.596	147.485	146.478	229.493	114.181	115.205	hypothetical protein
TCDM_01563	138.32	142.218	234.767	240.421	132.68	167.571	retrotransposon hot spot (RHS) protein
TCDM_01564	640.525	637.346	319.845	373.381	501.058	654.573	hypothetical protein
TCDM_01565	1094.83	761.128	1209.15	588.302	1044.86	581.261	hypothetical protein
TCDM_01567	2198.22	3023.44	2715.27	3424.18	3448.72	5074.25	hypothetical protein
TCDM_01569	100.251	105.346	103.538	116.568	112.268	146.624	diphthamide synthesis protein
TCDM_01570	121.824	134.317	115.979	122.032	105.251	104.732	GTPase
TCDM_01572	1343.87	1690.81	2495.75	2916.01	1046.45	1361.51	heat shock protein
TCDM_01573	299.166	242.297	208.682	187.601	205.08	141.388	Golgi reassembly stacking protein
TCDM_01574	503.157	658.415	896.127	899.757	441.416	513.185	hypothetical protein
TCDM_01575	158.307	242.297	269.681	380.666	194.236	403.217	hypothetical protein
TCDM_01577	124.679	28.9703	193.432	72.8548	342.863	41.8927	hypothetical protein
TCDM_01578	276.324	258.099	559.427	513.626	621.619	492.239	succinyl-coA:3-ketoacid-coenzyme A transferase
TCDM_01579	326.132	431.92	368.403	560.982	265.041	366.561	hypothetical protein
TCDM_01580	230.957	273.901	272.891	253.17	170.953	235.646	hypothetical protein
TCDM_01581	175.756	237.029	412.548	504.519	223.579	314.195	cell division cycle protein 45 (CDC45)
TCDM_01582	139.272	123.782	83.4727	78.3189	134.594	162.334	hypothetical protein
TCDM_01584	198.598	139.584	264.464	296.883	169.996	167.571	UDP-galactose 4-epimerase
TCDM_01586	561.848	518.831	1074.71	814.152	492.447	413.69	protein kinase
TCDM_01587	299.166	263.366	296.97	267.741	224.216	151.861	hypothetical protein
TCDM_01589	2888.87	3094.55	3967.36	4298.43	2480.73	2728.26	hypothetical protein
TCDM_01591	37.7526	39.5049	37.7232	36.4274	37.3163	47.1293	hypothetical protein
TCDM_01592	103.74	71.1088	192.228	171.209	155.006	125.678	hypothetical protein
TCDM_01594	54.8841	47.4059	147.281	142.067	62.8316	57.6024	hypothetical protein
TCDM_01595	568.193	487.227	315.43	213.1	459.277	387.507	hypothetical protein
TCDM_01596	314.394	194.891	291.753	224.028	409.203	235.646	hypothetical protein
TCDM_01597	159.576	79.0098	156.511	94.7112	167.445	52.3658	hypothetical protein
TCDM_01598	322.325	300.237	304.595	267.741	320.537	345.615	hypothetical protein
TCDM_01599	43.4631	57.9405	47.756	27.3205	25.5154	52.3658	hypothetical protein
TCDM_01601	230.005	313.405	191.425	245.885	184.668	277.539	hypothetical protein
TCDM_01602	243.33	302.871	392.482	375.202	397.083	361.324	hypothetical protein
TCDM_01604	405.127	244.93	441.843	362.453	334.252	350.851	hypothetical protein
TCDM_01605	300.435	379.247	349.943	426.201	269.825	335.141	hypothetical protein
TCDM_01606	252.213	189.623	487.593	433.486	298.211	261.829	kinesin
TCDM_01608	444.148	318.673	395.291	265.92	398.04	251.356	hypothetical protein
TCDM_01610	236.668	258.099	306.2	380.666	181.478	240.883	phosphoglycerate mutase
TCDM_01611	140.224	86.9108	166.544	145.71	138.74	83.7854	glycerolphosphate mutase
TCDM_01612	262.999	223.861	196.642	152.995	182.116	172.807	hypothetical protein
TCDM_01614	618.952	474.059	475.553	364.274	580.475	387.507	hypothetical protein
TCDM_01615	165.287	244.93	215.905	262.277	147.989	235.646	hypothetical protein
TCDM_01616	301.069	123.782	468.731	127.496	354.026	94.2585	hypothetical protein
TCDM_01617	147.521	121.148	140.057	118.389	136.507	94.2585	hypothetical protein
TCDM_01618	1729.64	1464.31	185.004	149.352	461.191	371.798	trans-sialidase
TCDM_01619	517.116	460.89	70.6307	94.7112	269.825	277.539	trans-sialidase
TCDM_01620	104.692	63.2078	125.209	85.6044	99.1911	52.3658	RNA editing complex protein MP46
TCDM_01622	194.474	179.089	173.768	178.494	135.232	146.624	hypothetical protein
TCDM_01623	192.887	239.663	150.492	207.636	190.409	251.356	hypothetical protein
TCDM_01624	217.633	184.356	215.103	191.244	148.308	141.388	phosphoribosylpyrophosphate synthetase
TCDM_01626	40.6079	52.6732	37.3219	45.5342	48.4792	41.8927	Trichohyalin
TCDM_01628	283.303	23.7029	314.226	36.4274	223.26	41.8927	hypothetical protein
TCDM_01629	818.185	597.841	968.764	528.197	787.15	544.605	peroxisomal targeting signal type 2 receptor
TCDM_01632	862.6	869.108	992.442	905.221	710.285	916.402	leucine-rich repeat protein
TCDM_01633	151.328	155.386	158.518	162.102	147.032	73.3122	hypothetical protein
TCDM_01634	97.0781	81.6434	112.367	89.2471	98.8721	73.3122	hypothetical protein
TCDM_01635	703.658	766.395	784.563	928.899	530.082	717.412	GTP-binding protein
TCDM_01636	268.075	281.802	276.904	285.955	289.281	382.271	hypothetical protein
TCDM_01637	438.755	316.039	410.541	371.559	469.802	329.905	serine/threonine protein kinase
TCDM_01638	239.206	287.069	239.583	287.776	268.549	308.959	membrane associated protein
TCDM_01639	394.023	779.563	325.062	573.732	352.75	706.939	trans-sialidase
TCDM_01640	247.454	242.297	444.251	573.732	196.15	246.119	hypothetical protein
TCDM_01643	1176.68	2083.22	1036.18	1739.41	954.913	1649.52	hypothetical protein
TCDM_01644	41.5596	92.1781	39.3285	43.7129	29.9806	26.1829	hypothetical protein
TCDM_01645	192.887	142.218	416.561	362.453	229.001	209.463	CAAX prenyl protease 1
TCDM_01647	123.727	205.425	238.379	466.271	118.647	188.517	amino acid permease
TCDM_01648	91.0504	192.257	235.569	422.558	282.264	544.605	hypothetical protein
TCDM_01649	149.107	176.455	206.675	265.92	118.966	125.678	isopentenyl-diphosphate delta-isomerase
TCDM_01650	117.065	173.822	137.248	174.852	133.956	167.571	hypothetical protein
TCDM_01651	189.08	215.96	253.227	224.028	230.914	209.463	GTP-binding protein
TCDM_01652	118.651	121.148	138.051	147.531	130.447	151.861	hypothetical protein
TCDM_01654	49.1736	28.9703	73.0386	47.3556	46.8845	31.4195	hypothetical protein
TCDM_01655	32.6766	42.1386	28.0918	27.3205	31.2564	26.1829	hypothetical protein
TCDM_01656	97.3954	142.218	56.9861	91.0685	121.517	162.334	tRNA (guanine-N(7)-)-methyltransferase
TCDM_01657	274.42	366.079	220.32	300.526	285.772	314.195	hypothetical protein
TCDM_01658	233.812	308.138	190.221	273.205	179.565	136.151	GTP-binding protein
TCDM_01661	40.6079	57.9405	41.335	58.2838	37.9541	52.3658	hypothetical protein
TCDM_01662	26.9662	52.6732	40.5324	78.3189	40.1867	20.9463	hypothetical protein
TCDM_01663	23.4764	23.7029	20.4669	14.571	26.1533	41.8927	hypothetical protein
TCDM_01664	167.507	231.762	234.767	295.062	183.711	246.119	map kinase
TCDM_01665	56.7875	60.5742	42.539	76.4975	68.2537	120.441	hypothetical protein
TCDM_01666	269.979	239.663	239.984	249.528	261.852	350.851	hypothetical protein
TCDM_01667	77.4087	63.2078	97.5185	123.853	97.9153	115.205	dolichyl-P-Man:GDP-Man1GlcNAc2-PP-dolichyl alpha-1
TCDM_01668	185.908	144.851	199.452	165.745	155.006	104.732	hypothetical protein
TCDM_01670	550.744	582.039	540.164	588.302	537.737	586.497	hypothetical protein
TCDM_01671	239.523	260.732	223.53	227.671	173.186	240.883	hypothetical protein
TCDM_01672	948.891	990.256	1249.68	1069.14	792.253	748.832	polyadenylate-binding protein 1
TCDM_01674	196.694	226.495	183.8	167.566	140.654	141.388	hypothetical protein
TCDM_01675	346.436	329.207	264.865	216.743	289.6	204.227	hypothetical protein
TCDM_01676	57.7393	79.0098	59.394	67.3907	51.3497	41.8927	hypothetical protein
TCDM_01677	201.77	129.049	127.216	85.6044	175.418	120.441	hypothetical protein
TCDM_01678	243.647	192.257	193.432	154.816	92.8122	57.6024	hypothetical protein
TCDM_01679	400.368	653.148	397.699	482.663	300.125	439.873	protein kinase
TCDM_01680	70.7465	84.2771	93.1041	60.1052	59.9612	31.4195	phosphatidylcholine:ceramide cholinephosphotransferase 2
TCDM_01681	42.8286	39.5049	43.3416	45.5342	42.1004	36.6561	hypothetical protein
TCDM_01682	29.1869	10.5346	24.48	9.10685	22.9639	20.9463	hypothetical protein
TCDM_01683	127.534	242.297	66.2163	109.282	94.088	193.754	hypothetical protein
TCDM_01685	790.901	1609.17	711.524	1331.42	630.549	1570.98	hypothetical protein
TCDM_01686	1201.1	2001.58	1067.49	1504.45	1052.51	1817.09	hypothetical protein
TCDM_01687	810.888	911.246	622.433	739.476	841.37	953.058	hypothetical protein
TCDM_01689	151.328	231.762	99.9264	152.995	145.438	183.28	hypothetical protein
TCDM_01690	200.819	123.782	184.603	107.461	202.528	99.4951	60S ribosomal protein L7a
TCDM_01692	449.542	526.732	484.784	577.374	321.175	282.776	mitochondrial carrier protein
TCDM_01695	416.865	202.792	491.606	284.134	445.563	251.356	hypothetical protein
TCDM_01696	141.493	79.0098	92.3015	54.6411	103.975	78.5488	hypothetical protein
TCDM_01698	355.319	334.475	329.075	349.703	436.313	455.583	hypothetical protein
TCDM_01699	2093.53	1909.4	1923.88	1963.44	2847.2	2764.92	hypothetical protein
TCDM_01702	457.79	302.871	404.521	315.097	833.078	591.734	hypothetical protein
TCDM_01704	784.239	718.989	1081.13	1018.15	668.822	502.712	hypothetical protein
TCDM_01705	341.994	405.584	308.207	342.418	322.132	471.293	hypothetical protein
TCDM_01706	183.37	97.4454	156.913	87.4258	141.61	36.6561	hypothetical protein
TCDM_01707	755.052	400.316	633.67	313.276	918.873	413.69	hypothetical protein
TCDM_01708	190.984	329.207	315.029	477.199	176.694	288.012	electron transfer flavoprotein-ubiquinone oxidoreductase
TCDM_01710	358.491	413.485	292.556	351.524	278.756	403.217	hypothetical protein
TCDM_01711	299.483	260.732	468.731	550.054	280.031	298.485	hypothetical protein
TCDM_01713	392.437	352.91	421.376	326.025	314.477	288.012	plasma membrane Ca2 ATPase
TCDM_01715	216.998	171.188	455.488	380.666	204.761	120.441	hypothetical protein
TCDM_01716	191.618	123.782	255.635	165.745	139.697	73.3122	hypothetical protein
TCDM_01717	401.32	458.257	376.43	433.486	410.479	555.078	hypothetical protein
TCDM_01720	920.656	819.068	723.563	677.55	989.359	795.961	protein kinase
TCDM_01722	1043.43	1245.72	1019.73	1207.57	700.716	691.229	DNA polymerase sigma
TCDM_01725	301.386	234.396	255.635	203.993	258.662	256.593	hypothetical protein
TCDM_01726	603.407	834.87	555.414	686.656	443.011	638.863	hypothetical protein
TCDM_01727	157.673	129.049	129.623	109.282	154.049	104.732	malonyl-CoA decarboxylase
TCDM_01728	674.471	834.87	378.837	435.307	1095.89	1639.05	hypothetical protein
TCDM_01729	321.69	397.683	227.543	262.277	590.362	659.81	hypothetical protein
TCDM_01731	331.525	147.485	578.69	224.028	748.877	539.368	hypothetical protein
TCDM_01732	255.385	226.495	528.125	429.843	859.55	680.756	Protein kinase domain protein
TCDM_01735	144.983	118.515	167.347	173.03	148.946	115.205	hypothetical protein
TCDM_01736	276.958	358.178	361.18	386.13	519.876	623.154	hypothetical protein
TCDM_01739	131.024	155.386	139.255	114.746	139.059	125.678	hypothetical protein
TCDM_01740	199.867	171.188	119.189	112.925	204.442	246.119	6-phosphofructo-2-kinase/fructose-2
TCDM_01742	444.783	408.217	356.765	366.095	332.338	340.378	hypothetical protein
TCDM_01743	164.969	165.921	211.09	193.065	164.893	219.937	hypothetical protein
TCDM_01744	55.5185	84.2771	63.0058	116.568	44.9709	57.6024	hypothetical protein
TCDM_01746	93.2712	126.416	159.32	196.708	96.3206	151.861	phosphoacetylglucosamine mutase
TCDM_01747	649.091	666.316	1548.26	1440.7	572.502	602.207	hypothetical protein
TCDM_01748	159.893	136.95	399.304	338.775	117.69	115.205	hypothetical protein
TCDM_01749	728.086	992.89	1633.34	1981.65	551.132	659.81	hypothetical protein
TCDM_01753	1295.01	1114.04	1113.64	1045.47	1188.7	1246.31	hypothetical protein
TCDM_01758	81.2157	52.6732	83.4727	34.606	106.846	57.6024	splicing factor TSR1
TCDM_01759	288.696	210.693	402.515	300.526	248.137	125.678	hypothetical protein
TCDM_01763	644.332	766.395	378.837	477.199	546.029	649.337	protein kinase
TCDM_01765	1120.21	1430.08	1056.65	1304.1	1196.35	1989.9	hypothetical protein
TCDM_01769	1146.85	587.306	2025.01	967.147	1128.74	612.68	serine/threonine protein kinase
TCDM_01772	20.9384	26.3366	27.6904	34.606	33.489	57.6024	hypothetical protein
TCDM_01773	112.941	84.2771	181.794	125.675	170.953	115.205	hypothetical protein
TCDM_01774	197.646	210.693	221.925	247.706	176.375	178.044	hypothetical protein
TCDM_01775	231.274	276.534	341.917	347.882	228.363	235.646	hypothetical protein
TCDM_01776	484.122	779.563	352.351	446.236	369.335	555.078	hypothetical protein
TCDM_01777	144.031	134.317	165.741	234.957	202.209	251.356	hypothetical protein
TCDM_01778	67.2568	84.2771	57.3875	74.6762	82.925	62.839	hypothetical protein
TCDM_01779	252.213	279.168	196.642	187.601	204.761	198.99	hypothetical protein
TCDM_01780	68.2085	89.5444	80.2622	105.639	88.666	78.5488	putative Protein kinase domain
TCDM_01781	312.49	226.495	639.69	347.882	1010.09	298.485	hypothetical protein
TCDM_01782	86.2917	57.9405	233.563	200.351	252.921	219.937	hypothetical protein
TCDM_01784	1886.36	1090.34	1656.61	968.969	1295.23	916.402	hypothetical protein
TCDM_01785	1544.05	1838.29	1305.06	1615.56	1098.12	1272.49	hypothetical protein
TCDM_01786	451.762	758.494	466.725	759.511	407.608	827.38	hypothetical protein
TCDM_01787	163.7	200.158	236.372	351.524	374.757	544.605	hypothetical protein
TCDM_01789	921.608	821.702	892.917	788.653	986.17	869.273	hypothetical protein
TCDM_01790	97.7126	107.98	101.933	114.746	95.3638	52.3658	hypothetical protein
TCDM_01791	505.06	408.217	724.366	588.302	571.864	377.034	hypothetical protein
TCDM_01792	719.203	134.317	1360.04	260.456	718.577	83.7854	hypothetical protein
TCDM_01793	885.124	1501.19	1682.3	2575.42	862.739	1345.8	hypothetical protein
TCDM_01796	274.42	302.871	233.964	265.92	228.363	240.883	PIF1 helicase-like protein
TCDM_01799	299.166	434.554	749.247	1043.64	366.146	544.605	hypothetical protein
TCDM_01800	95.8092	44.7722	154.103	72.8548	75.5893	68.0756	hypothetical protein
TCDM_01801	124.679	158.02	116.38	162.102	127.896	256.593	hypothetical protein
TCDM_01802	1560.55	1456.41	1792.25	1737.59	2106.3	1948.01	cation-transporting ATPase
TCDM_01804	135.783	168.554	118.387	109.282	129.491	172.807	lipoate-protein ligase
TCDM_01805	87.8779	86.9108	142.064	138.424	88.0281	83.7854	RNA-editing complex protein
TCDM_01806	160.845	155.386	172.564	244.064	160.428	198.99	hypothetical protein
TCDM_01807	22.2074	15.802	23.276	20.0351	28.0669	20.9463	hypothetical protein
TCDM_01809	161.162	115.881	94.3081	132.96	126.301	157.098	hypothetical protein
TCDM_01810	87.2434	55.3069	154.103	94.7112	97.9153	41.8927	hypothetical protein
TCDM_01812	503.791	692.652	768.51	1005.4	639.479	858.8	proteasome regulatory non-ATPase subunit
TCDM_01813	374.036	416.118	508.862	633.837	356.578	319.432	hypothetical protein
TCDM_01814	206.529	192.257	203.866	176.673	199.977	157.098	hypothetical protein
TCDM_01815	213.826	258.099	156.913	205.815	199.339	267.066	hypothetical protein
TCDM_01816	93.5884	165.921	95.512	147.531	105.889	188.517	hypothetical protein
TCDM_01817	326.132	334.475	511.671	520.912	237.931	219.937	hypothetical protein
TCDM_01818	123.727	94.8117	138.854	89.2471	137.145	47.1293	hypothetical protein
TCDM_01819	860.696	708.454	744.833	710.334	735.8	659.81	inorganic polyphosphate/ATP-NAD kinase
TCDM_01821	233.178	271.267	339.509	367.917	228.682	172.807	hypothetical protein
TCDM_01822	295.359	110.614	441.843	154.816	262.49	136.151	hypothetical protein
TCDM_01824	13.3245	7.90098	6.82228	5.46411	12.7577	10.4732	hypothetical protein
TCDM_01825	29.1869	10.5346	32.9075	29.1419	22.326	26.1829	hypothetical protein
TCDM_01826	290.917	215.96	105.545	52.8197	188.495	151.861	hypothetical protein
TCDM_01827	28.5524	23.7029	20.4669	14.571	21.3691	5.23658	hypothetical protein
TCDM_01828	17.7659	28.9703	42.539	29.1419	13.7145	5.23658	hypothetical protein
TCDM_01829	251.896	155.386	186.208	147.531	173.505	115.205	hypothetical protein
TCDM_01831	258.558	281.802	223.53	216.743	208.269	277.539	hypothetical protein
TCDM_01832	224.295	266	718.748	917.97	199.339	267.066	deoxyuridine triphosphatase
TCDM_01835	288.379	234.396	391.679	387.952	308.098	246.119	hypothetical protein
TCDM_01836	389.899	629.445	306.602	464.449	346.052	528.895	hypothetical protein
TCDM_01838	225.247	192.257	162.531	140.245	184.349	198.99	hypothetical protein
TCDM_01839	365.471	510.93	583.506	717.62	373.8	424.163	hypothetical protein
TCDM_01840	800.102	434.554	1364.46	564.625	835.31	303.722	hypothetical protein
TCDM_01841	479.998	405.584	500.033	406.165	332.976	214.7	hypothetical protein
TCDM_01842	933.663	963.919	700.287	713.977	730.697	806.434	hypothetical protein
TCDM_01843	664.319	426.653	922.212	588.302	563.89	408.454	lanosterol synthase
TCDM_01846	514.895	447.722	422.179	307.812	691.467	450.346	hypothetical protein
TCDM_01850	1448.24	790.098	1107.62	586.481	1275.77	685.993	hypothetical protein
TCDM_01851	636.401	769.029	596.348	710.334	507.437	497.476	hypothetical protein
TCDM_01852	147.521	121.148	161.327	182.137	91.2175	94.2585	hypothetical protein
TCDM_01855	359.443	497.762	285.332	346.06	196.15	324.668	hypothetical protein
TCDM_01857	199.867	89.5444	373.62	134.781	369.335	109.968	serine-threonine dehydratase
TCDM_01859	219.536	194.891	208.28	216.743	179.246	146.624	hypothetical protein
TCDM_01860	280.448	266	274.497	247.706	234.104	251.356	hypothetical protein
TCDM_01861	185.591	100.079	134.84	72.8548	168.402	89.0219	hypothetical protein
TCDM_01863	449.542	355.544	824.694	544.59	485.749	282.776	hypothetical protein
TCDM_01865	320.421	342.376	250.418	265.92	260.895	324.668	hypothetical protein
TCDM_01866	101.52	107.98	83.874	72.8548	109.078	146.624	hypothetical protein
TCDM_01867	290.283	302.871	162.531	193.065	257.705	256.593	hypothetical protein
TCDM_01869	1403.83	755.86	1244.06	544.59	848.387	424.163	RNA-binding protein
TCDM_01870	546.937	769.029	562.237	739.476	184.03	225.173	hypothetical protein
TCDM_01872	461.28	531.999	407.732	395.237	356.578	408.454	hypothetical protein
TCDM_01873	280.765	352.91	573.072	641.122	273.653	272.302	hypothetical protein
TCDM_01875	238.888	215.96	213.497	202.172	266.955	235.646	hypothetical protein
TCDM_01876	203.674	121.148	209.886	151.174	225.492	209.463	hypothetical protein
TCDM_01877	578.662	550.435	607.183	611.98	608.542	502.712	hypothetical protein
TCDM_01878	95.1747	105.346	76.2491	85.6044	101.743	157.098	hypothetical protein
TCDM_01880	703.658	705.821	456.29	497.234	571.226	607.444	lipin
TCDM_01881	81.2157	76.3761	54.9796	34.606	61.8748	57.6024	hypothetical protein
TCDM_01882	107.547	50.0395	106.749	91.0685	118.966	109.968	hypothetical protein
TCDM_01885	126.265	126.416	414.554	369.738	133.956	130.915	dihydrofolate reductase-thymidylate synthase
TCDM_01886	409.568	402.95	459.902	462.628	288.643	240.883	arginine N-methyltransferase
TCDM_01887	168.142	73.7425	129.222	50.9984	146.713	78.5488	hypothetical protein
TCDM_01891	178.294	171.188	118.387	120.21	162.661	225.173	hypothetical protein
TCDM_01893	887.662	1156.18	608.789	806.867	730.378	905.929	hypothetical protein
TCDM_01895	46.6356	34.2376	28.0918	10.9282	44.6519	15.7098	hypothetical protein
TCDM_01896	154.183	197.524	142.064	173.03	113.862	214.7	hypothetical protein
TCDM_01898	83.7537	97.4454	95.1107	83.783	87.7092	94.2585	hypothetical protein
TCDM_01899	359.443	442.455	442.245	564.625	258.981	413.69	2
TCDM_01901	138.32	139.584	78.6569	89.2471	107.484	136.151	hypothetical protein
TCDM_01902	342.312	184.356	412.949	278.67	491.809	277.539	glucosamine-fructose-6-phosphate aminotransferase
TCDM_01905	20.6212	15.802	23.6773	27.3205	22.6449	26.1829	hypothetical protein
TCDM_01906	409.886	495.128	390.475	468.092	392.618	450.346	hypothetical protein
TCDM_01907	434.314	447.722	340.312	369.738	369.016	361.324	hypothetical protein
TCDM_01908	42.5113	36.8712	58.1901	32.7847	50.3929	47.1293	hypothetical protein
TCDM_01909	215.729	234.396	224.734	218.564	190.09	225.173	hypothetical protein
TCDM_01910	298.214	213.326	294.562	258.635	294.065	209.463	hypothetical protein
TCDM_01911	68.5258	71.1088	40.1311	60.1052	80.6924	73.3122	hypothetical protein
TCDM_01913	168.459	136.95	105.545	87.4258	158.195	151.861	kinesin
TCDM_01914	49.1736	65.8415	42.539	30.9633	40.5057	47.1293	hypothetical protein
TCDM_01915	413.058	489.861	375.226	417.094	522.428	617.917	hypothetical protein
TCDM_01919	258.875	368.712	258.846	280.491	279.075	335.141	hypothetical protein
TCDM_01920	392.754	402.95	351.95	326.025	317.029	298.485	hypothetical protein
TCDM_01922	210.336	73.7425	85.0779	27.3205	737.714	225.173	surface protease GP63
TCDM_01924	362.933	310.772	591.131	537.304	251.964	293.249	hypothetical protein
TCDM_01925	470.163	442.455	641.696	471.735	445.244	356.088	hypothetical protein
TCDM_01926	101.52	129.049	119.992	136.603	81.6493	99.4951	hypothetical protein
TCDM_01927	84.7054	113.247	74.2425	107.461	87.3902	130.915	hypothetical protein
TCDM_01928	17.1314	23.7029	28.0918	32.7847	36.3594	26.1829	hypothetical protein
TCDM_01930	222.074	229.128	107.953	114.746	174.143	204.227	hypothetical protein
TCDM_01931	581.517	718.989	649.321	757.69	554.96	628.39	protein kinase
TCDM_01935	305.193	289.703	245.602	260.456	193.917	178.044	hypothetical protein
TCDM_01936	427.969	542.534	113.17	138.424	217.838	293.249	putative trans-sialidase
TCDM_01937	104.692	73.7425	115.578	76.4975	123.75	104.732	cysteine protease
TCDM_01938	165.921	186.99	374.022	468.092	195.831	209.463	Monooxygenase
TCDM_01941	102.154	76.3761	69.4268	63.7479	80.6924	57.6024	hypothetical protein
TCDM_01943	203.674	168.554	216.708	193.065	214.329	198.99	cis-prenyltransferase
TCDM_01944	178.611	200.158	170.156	163.923	201.572	125.678	hypothetical protein
TCDM_01945	92.0022	65.8415	93.5054	69.2121	77.503	68.0756	mercaptopyruvate sulfurtransferase
TCDM_01946	114.527	129.049	103.137	83.783	110.035	99.4951	hypothetical protein
TCDM_01947	165.287	223.861	232.359	291.419	212.097	329.905	hypothetical protein
TCDM_01948	182.101	189.623	114.374	138.424	159.471	130.915	hypothetical protein
TCDM_01950	190.032	181.723	174.972	189.422	131.723	141.388	hypothetical protein
TCDM_01951	161.162	192.257	105.545	140.245	116.414	136.151	amino acid tansporter
TCDM_01952	476.825	395.049	928.633	805.045	472.035	424.163	dynein heavy chain
TCDM_01953	86.6089	39.5049	77.8543	74.6762	79.0977	73.3122	adenosine kinase
TCDM_01954	85.0227	44.7722	85.8805	111.104	73.9946	36.6561	heat shock protein DNAJ
TCDM_01955	315.028	416.118	301.786	351.524	315.753	371.798	amino acid transporter
TCDM_01956	630.373	816.434	786.569	1045.47	514.773	685.993	nucleoporin
TCDM_01957	217.315	297.604	274.898	296.883	200.296	272.302	Transitional endoplasmic reticulum ATPase
TCDM_01958	100.885	126.416	226.741	253.17	84.5197	120.441	hypothetical protein
TCDM_01959	33.6284	28.9703	51.7691	65.5693	36.6784	52.3658	RNA editing complex protein MP46
TCDM_01961	48.8563	34.2376	80.6635	67.3907	43.3762	20.9463	hypothetical protein
TCDM_01962	354.05	550.435	294.562	482.663	419.409	827.38	hypothetical protein
TCDM_01963	46.9528	50.0395	36.5193	67.3907	43.0572	41.8927	NUDIX hydrolase
TCDM_01964	130.707	213.326	140.057	229.493	138.421	240.883	hypothetical protein
TCDM_01965	128.486	297.604	133.637	311.454	135.869	350.851	hypothetical protein
TCDM_01966	84.0709	23.7029	198.649	80.1403	87.3902	20.9463	hypothetical protein
TCDM_01967	1415.88	1027.13	4633.54	3757.49	1323.93	1167.76	hypothetical protein
TCDM_01968	171.949	202.792	650.525	772.261	238.888	350.851	hypothetical protein
TCDM_01969	934.298	1090.34	3412.35	3617.24	1376.87	1654.76	hypothetical protein
TCDM_01970	64.4015	60.5742	73.4399	49.177	58.0475	41.8927	hypothetical protein
TCDM_01971	47.9046	39.5049	48.5586	78.3189	30.6185	47.1293	hypothetical protein
TCDM_01972	61.229	105.346	74.6438	91.0685	52.3066	41.8927	putative protein kinase
TCDM_01973	340.725	429.287	366.397	356.988	396.445	497.476	hypothetical protein
TCDM_01974	16.1797	34.2376	11.638	14.571	14.6713	36.6561	protein kinase
TCDM_01975	138.32	168.554	186.61	203.993	196.469	235.646	hypothetical protein
TCDM_01976	416.548	302.871	322.654	254.992	352.112	303.722	hypothetical protein
TCDM_01977	58.691	52.6732	36.118	56.4625	46.8845	94.2585	hypothetical protein
TCDM_01978	481.266	629.445	384.857	369.738	419.728	497.476	hypothetical protein
TCDM_01979	155.135	184.356	126.814	105.639	122.155	120.441	hypothetical protein
TCDM_01980	330.573	531.999	278.911	367.917	190.728	230.41	pumilio
TCDM_01982	398.147	605.742	409.337	635.658	350.837	471.293	rac serine-threonine kinase
TCDM_01985	1070.4	1272.06	651.729	666.621	631.506	623.154	exportin 1
TCDM_01987	1861.93	2823.28	2041.07	2688.34	2272.46	3461.38	phosphatase 2C
TCDM_01988	529.488	998.157	368.403	659.336	409.203	811.671	DNA repair protein
TCDM_01989	365.153	376.613	787.773	628.373	610.137	539.368	mucin-associated surface protein (MASP)
TCDM_01990	435.583	797.999	433.817	717.62	380.179	675.519	hypothetical protein
TCDM_01991	192.253	260.732	134.439	216.743	121.198	288.012	hypothetical protein
TCDM_01992	265.537	321.306	248.411	305.99	162.023	251.356	DNA primase large subunit
TCDM_01993	427.969	392.415	429.403	402.523	309.693	230.41	hypothetical protein
TCDM_01994	197.012	215.96	318.24	284.134	186.262	230.41	hypothetical protein
TCDM_01995	989.499	956.018	1023.74	990.825	818.725	811.671	DNA-directed RNA polymerase III subunit
TCDM_01996	462.866	629.445	435.422	568.267	407.289	612.68	hypothetical protein
TCDM_01998	155.769	202.792	193.432	218.564	458.001	696.466	CYC2-like cyclin 6
TCDM_02001	162.114	179.089	256.036	249.528	205.08	246.119	hypothetical protein
TCDM_02002	401.637	500.395	559.026	624.73	524.66	1026.37	kinesin
TCDM_02003	996.479	416.118	1642.57	471.735	1289.8	534.132	hypothetical protein
TCDM_02004	98.0299	102.713	93.5054	94.7112	72.081	47.1293	hypothetical protein
TCDM_02006	528.537	842.771	317.437	455.342	361.681	445.11	hypothetical protein
TCDM_02007	175.121	168.554	157.715	176.673	150.86	146.624	hypothetical protein
TCDM_02008	569.144	576.771	591.532	662.979	430.572	335.141	ABC transporter
TCDM_02010	522.826	397.683	499.632	466.271	403.462	324.668	hypothetical protein
TCDM_02012	474.922	479.326	946.692	970.79	518.919	612.68	hypothetical protein
TCDM_02013	965.705	176.455	1717.21	384.309	914.089	235.646	RNA-binding protein
TCDM_02016	851.179	1053.46	694.268	668.443	852.852	1015.9	myosin heavy chain MYA2
TCDM_02017	558.675	600.474	417.363	402.523	408.246	424.163	hypothetical protein
TCDM_02019	67.2568	76.3761	48.9599	58.2838	39.5489	47.1293	small GTP-binding protein
TCDM_02020	182.418	310.772	137.65	203.993	150.541	151.861	hypothetical protein
TCDM_02021	667.492	792.732	661.762	768.618	534.866	596.971	hypothetical protein
TCDM_02022	78.6777	100.079	121.196	123.853	109.397	219.937	60S ribosomal protein L7a
TCDM_02024	311.538	313.405	281.72	262.277	233.147	167.571	hypothetical protein
TCDM_02025	337.87	339.742	272.891	335.132	334.89	335.141	hypothetical protein
TCDM_02026	196.06	168.554	142.867	85.6044	176.694	146.624	hypothetical protein
TCDM_02027	617.049	576.771	593.137	573.732	554.641	596.971	hypothetical protein
TCDM_02029	286.793	384.514	257.24	355.167	264.084	387.507	hypothetical protein
TCDM_02030	123.727	136.95	155.709	211.279	130.128	141.388	hypothetical protein
TCDM_02031	253.165	379.247	243.596	340.596	231.552	377.034	hypothetical protein
TCDM_02034	338.822	376.613	402.515	428.022	301.082	314.195	hypothetical protein
TCDM_02035	817.55	1214.12	904.555	1264.03	778.219	1214.89	hypothetical protein
TCDM_02036	308.366	316.039	249.214	227.671	339.355	324.668	hypothetical protein
TCDM_02037	223.343	392.415	240.787	366.095	205.399	403.217	hypothetical protein
TCDM_02038	134.514	79.0098	83.4727	61.9266	112.268	57.6024	hypothetical protein
TCDM_02039	223.026	247.564	197.445	264.099	201.253	246.119	hypothetical protein
TCDM_02040	104.375	97.4454	110.762	169.387	73.9946	57.6024	mitochondrial carrier protein
TCDM_02041	518.067	647.88	663.768	810.51	569.312	785.488	hypothetical protein
TCDM_02042	46.6356	65.8415	65.4137	132.96	52.9444	73.3122	ubiquitin carboxyl-terminal hydrolase
TCDM_02043	442.562	745.326	383.653	633.837	424.193	890.219	hypothetical protein
TCDM_02044	270.296	474.059	259.247	517.269	213.691	476.529	cleavage and polyadenylation specificity factor
TCDM_02045	155.452	86.9108	163.735	112.925	115.138	109.968	cleavage and polyadenylation specificity factor
TCDM_02046	54.8841	73.7425	45.3481	74.6762	55.8149	89.0219	hypothetical protein
TCDM_02047	190.349	355.544	169.754	260.456	193.598	267.066	hypothetical protein
TCDM_02048	478.094	734.791	704.301	934.363	411.755	623.154	elongation factor
TCDM_02049	251.896	389.782	397.298	632.015	310.65	513.185	electron transfer flavoprotein
TCDM_02051	126.265	142.218	164.939	78.3189	137.783	83.7854	hypothetical protein
TCDM_02053	18.0832	10.5346	4.41442	3.64274	13.7145	10.4732	hypothetical protein
TCDM_02054	1282.95	1187.78	2143	2110.97	982.98	1036.84	retrotransposon hot spot (RHS) protein
TCDM_02055	408.299	671.583	343.923	597.409	289.281	633.627	protein kinase
TCDM_02056	327.718	413.485	262.859	322.382	244.31	335.141	hypothetical protein
TCDM_02057	1630.02	1767.19	1228.01	1329.6	1270.35	1340.57	hypothetical protein
TCDM_02058	226.198	276.534	707.511	746.762	445.881	408.454	hypothetical protein
TCDM_02059	421.306	668.95	702.294	1061.86	748.877	1010.66	hypothetical protein
TCDM_02060	363.884	555.702	504.046	562.803	484.473	712.176	cyclin
TCDM_02061	537.737	471.425	442.245	391.595	388.791	408.454	hypothetical protein
TCDM_02062	293.772	252.831	295.766	285.955	243.034	162.334	hypothetical protein
TCDM_02063	1277.24	1574.93	1216.77	1449.81	1045.81	1131.1	protein kinase
TCDM_02064	528.219	692.652	441.041	537.304	331.7	450.346	hypothetical protein
TCDM_02065	186.86	242.297	505.652	772.261	61.5559	120.441	lanosterol 14-alpha-demethylase
TCDM_02066	135.465	155.386	168.551	203.993	172.229	324.668	peptide chain release factor 1
TCDM_02067	14.9107	36.8712	21.6708	32.7847	20.4123	41.8927	hypothetical protein
TCDM_02068	507.281	605.742	1076.72	1251.28	515.411	565.551	S-adenosylmethionine synthetase
TCDM_02069	87.5607	94.8117	71.4333	92.8899	60.918	89.0219	hypothetical protein
TCDM_02070	514.578	600.474	415.357	508.162	558.468	701.702	hypothetical protein
TCDM_02071	34.8974	36.8712	43.7429	45.5342	32.8511	10.4732	chromosomal passenger protein
TCDM_02072	91.6849	76.3761	104.742	127.496	101.743	78.5488	casein kinase 1 isoform 2
TCDM_02073	32.9939	28.9703	49.3612	41.8915	36.3594	20.9463	hypothetical protein
TCDM_02074	152.914	173.822	159.722	209.458	203.804	183.28	hypothetical protein
TCDM_02075	214.777	350.277	363.989	493.591	180.521	261.829	DNA ligase I
TCDM_02077	667.174	779.563	1065.08	1304.1	693.381	926.876	protein mkt1
TCDM_02078	324.863	73.7425	464.317	74.6762	434.081	47.1293	hypothetical protein
TCDM_02079	510.136	424.019	853.99	735.833	908.986	727.885	hypothetical protein
TCDM_02083	477.46	471.425	339.108	318.74	583.346	507.949	hypothetical protein
TCDM_02084	754.735	1161.44	933.449	1395.17	767.375	1125.87	CAS/CSE/importin domain protein
TCDM_02085	368.643	326.574	704.702	683.014	229.001	267.066	PAS-domain containing phosphoglycerate kinase
TCDM_02086	269.027	381.881	525.316	781.368	392.299	518.422	calmodulin
TCDM_02087	518.702	571.504	431.008	457.164	446.838	487.002	hypothetical protein
TCDM_02088	134.196	110.614	187.813	202.172	195.831	141.388	hypothetical protein
TCDM_02089	267.124	302.871	337.904	437.129	266.636	314.195	hypothetical protein
TCDM_02092	1061.83	1298.39	2610.93	3220.18	1067.18	1361.51	hypothetical protein
TCDM_02093	49.8081	65.8415	48.1573	80.1403	58.0475	68.0756	cationic amino acid transporter
TCDM_02094	235.399	366.079	391.278	608.338	286.729	560.315	UV excision repair RAD23-like protein
TCDM_02095	310.587	342.376	376.43	404.344	475.543	487.002	hypothetical protein
TCDM_02096	223.026	460.89	188.616	347.882	165.531	413.69	hypothetical protein
TCDM_02097	170.68	331.841	147.682	218.564	163.299	298.485	serine/threonine protein phosphatase
TCDM_02098	195.743	205.425	289.746	331.489	320.856	277.539	hypothetical protein
TCDM_02099	363.884	932.315	303.792	692.121	286.41	769.778	ATP-dependent RNA helicase
TCDM_02100	130.707	165.921	104.742	156.638	95.3638	162.334	ATP-dependent RNA helicase
TCDM_02101	1218.87	2496.71	1041	1881.48	1013.28	2660.19	glutamyl-tRNA synthetase
TCDM_02102	1.58624	0	2.00655	0	2.55154	5.23658	hypothetical protein
TCDM_02104	730.307	1582.83	566.25	1242.17	630.549	1481.95	hypothetical protein
TCDM_02105	315.663	313.405	611.598	619.266	303.952	272.302	3-hydroxy-3-methylglutaryl-CoA reductase
TCDM_02106	214.46	321.306	62.6045	89.2471	129.81	214.7	putative amino acid permease
TCDM_02107	84.0709	55.3069	93.1041	56.4625	86.4334	83.7854	hypothetical protein
TCDM_02108	967.926	1156.18	1494.88	1586.41	1389.63	1476.72	hypothetical protein
TCDM_02109	135.465	189.623	105.946	100.175	97.9153	104.732	hypothetical protein
TCDM_02113	768.059	779.563	982.409	1067.32	704.544	806.434	S-adenosylmethionine decarboxylase proenzyme
TCDM_02116	449.542	629.445	501.639	653.872	387.196	476.529	S-adenosylmethionine decarboxylase proenzyme
TCDM_02117	123.093	176.455	121.196	189.422	102.062	209.463	hypothetical protein
TCDM_02118	4481.14	2420.33	1261.32	597.409	2765.55	1125.87	hypothetical protein
TCDM_02119	230.323	200.158	566.651	475.378	200.296	219.937	homoserine kinase
TCDM_02120	499.35	479.326	627.249	617.444	591.957	685.993	hypothetical protein
TCDM_02122	1611.31	1975.24	1470	1764.91	2167.85	2366.94	kinesin
TCDM_02123	1373.37	2162.23	1065.88	1573.66	849.663	1199.18	protein kinase-like protein
TCDM_02125	407.982	513.564	264.464	291.419	451.622	565.551	hypothetical protein
TCDM_02126	19.3522	21.0693	14.4472	14.571	20.0934	5.23658	hypothetical protein
TCDM_02127	1818.47	1840.93	3439.23	3666.42	1997.86	2000.38	eukaryotic translation initiation factor 3 subunit 7-like protein
TCDM_02128	176.708	202.792	232.76	264.099	165.85	214.7	hypothetical protein
TCDM_02130	123.093	152.752	142.867	174.852	125.344	157.098	hypothetical protein
TCDM_02131	60.2773	57.9405	79.8609	80.1403	113.862	136.151	hypothetical protein
TCDM_02132	217.315	179.089	171.36	134.781	145.119	125.678	DNA topoisomerase III
TCDM_02134	441.293	568.87	1038.99	1406.1	691.786	801.197	glyceraldehyde 3-phosphate dehydrogenase
TCDM_02135	684.306	840.137	631.262	772.261	701.035	963.532	hypothetical protein
TCDM_02136	488.563	413.485	481.573	336.953	397.721	214.7	mitogen-activated protein kinase 5
TCDM_02137	381.333	329.207	890.91	744.94	334.571	261.829	aldehyde dehydrogenase
TCDM_02138	582.152	877.009	639.69	868.793	410.479	706.939	hypothetical protein
TCDM_02139	128.486	134.317	95.9133	103.818	110.673	99.4951	hypothetical protein
TCDM_02141	413.692	455.623	557.019	506.341	459.596	460.819	hypothetical protein
TCDM_02143	46.9528	60.5742	31.7036	45.5342	39.2299	57.6024	hypothetical protein
TCDM_02144	36.4836	68.4751	28.0918	69.2121	45.6088	52.3658	hypothetical protein
TCDM_02145	500.301	508.296	484.784	528.197	521.79	497.476	hypothetical protein
TCDM_02148	96.7609	129.049	75.8478	85.6044	75.2704	115.205	GTPase activating protein of Rab-like GTPase
TCDM_02149	680.499	537.267	747.241	622.908	739.308	644.1	hypothetical protein
TCDM_02150	362.298	571.504	345.93	482.663	302.038	487.002	hypothetical protein
TCDM_02151	154.183	129.049	396.896	351.524	145.438	62.839	chaperonin HSP60/CNP60
TCDM_02153	20.6212	18.4356	27.2891	30.9633	19.4555	0	hypothetical protein
TCDM_02154	199.55	189.623	116.38	132.96	184.349	162.334	hypothetical protein
TCDM_02155	62.8153	39.5049	43.7429	38.2488	53.9013	26.1829	superoxide dismutase
TCDM_02156	572	1153.54	113.17	198.529	132.042	308.959	hypothetical protein
TCDM_02157	1035.5	1403.74	1383.72	1808.62	968.309	1309.15	small glutamine-rich tetratricopeptide repeat protein
TCDM_02158	226.516	273.901	217.912	280.491	232.509	267.066	hypothetical protein
TCDM_02160	317.249	397.683	339.108	393.416	342.225	382.271	hypothetical protein
TCDM_02161	328.353	508.296	179.787	278.67	255.154	335.141	hypothetical protein
TCDM_02162	31.4076	36.8712	45.3481	74.6762	40.1867	57.6024	hypothetical protein
TCDM_02163	227.785	150.119	169.353	114.746	183.073	130.915	SH3 domain protein
TCDM_02164	22.5247	28.9703	20.0655	20.0351	21.0502	26.1829	hypothetical protein
TCDM_02165	135.783	160.653	126.413	187.601	132.68	146.624	hypothetical protein
TCDM_02168	172.266	205.425	213.497	280.491	148.946	214.7	hypothetical protein
TCDM_02169	191.301	260.732	241.99	254.992	144.162	162.334	hypothetical protein
TCDM_02171	209.067	223.861	177.379	224.028	161.704	298.485	hypothetical protein
TCDM_02172	222.709	287.069	255.635	315.097	159.152	151.861	replication factor C
TCDM_02174	326.132	476.692	667.781	1005.4	318.942	445.11	C-1-tetrahydrofolate synthase
TCDM_02175	255.703	297.604	161.327	171.209	181.797	219.937	hypothetical protein
TCDM_02176	343.581	252.831	250.017	167.566	245.267	188.517	chaperone DNAJ protein
TCDM_02177	1368.93	300.237	2312.75	395.237	2123.52	528.895	putative reticulon domain protein
TCDM_02179	92.6367	50.0395	195.438	151.174	111.311	109.968	hypothetical protein
TCDM_02180	189.715	215.96	268.878	371.559	287.686	413.69	hypothetical protein
TCDM_02181	236.033	84.2771	270.484	118.389	180.202	62.839	hypothetical protein
TCDM_02183	488.246	402.95	590.328	433.486	576.967	387.507	hypothetical protein
TCDM_02185	1083.4	848.038	1038.19	819.616	1180.72	916.402	kinesin-like protein
TCDM_02186	741.411	605.742	1069.09	943.47	823.19	581.261	hypothetical protein
TCDM_02187	237.302	395.049	261.655	380.666	250.37	397.98	vacuolar protein sorting-associated protein
TCDM_02189	318.201	252.831	338.706	300.526	309.055	314.195	aldehyde dehydrogenase
TCDM_02191	2749.91	3276.27	1803.09	1897.87	1916.52	2167.95	helicase
TCDM_02192	122.775	189.623	156.913	211.279	87.7092	89.0219	hypothetical protein
TCDM_02193	590.083	513.564	382.449	284.134	402.186	356.088	hypothetical protein
TCDM_02194	380.064	421.386	191.827	191.244	239.526	408.454	hypothetical protein
TCDM_02195	101.837	160.653	51.3678	98.354	62.8316	162.334	hypothetical protein
TCDM_02196	657.657	916.514	336.299	413.451	517.962	958.295	hypothetical protein
TCDM_02197	180.832	218.594	118.387	122.032	217.838	308.959	hypothetical protein
TCDM_02198	854.986	984.989	732.794	754.047	807.243	775.015	glycosyl hydrolase
TCDM_02199	10073.3	11332.6	5965.08	6651.64	6782.63	7650.65	hypothetical protein
TCDM_02200	2442.82	2912.83	1316.7	1582.77	1504.45	1790.91	hypothetical protein
TCDM_02202	97.7126	121.148	103.137	92.8899	103.656	125.678	beta-adaptin 3
TCDM_02203	43.4631	50.0395	42.539	43.7129	45.9277	36.6561	apurinic/apyrimidinic endonuclease
TCDM_02204	341.36	326.574	260.451	216.743	228.682	298.485	hypothetical protein
TCDM_02205	46.3183	47.4059	91.0976	116.568	97.5964	73.3122	hypothetical protein
TCDM_02206	7.29672	13.1683	14.8485	16.3923	15.6282	20.9463	hypothetical protein
TCDM_02207	80.8985	94.8117	74.6438	80.1403	50.7118	78.5488	hypothetical protein
TCDM_02208	106.913	113.247	101.13	103.818	82.6061	99.4951	hypothetical protein
TCDM_02209	242.695	221.227	243.596	222.207	229.957	225.173	hypothetical protein
TCDM_02211	242.695	281.802	361.982	398.88	286.091	445.11	hypothetical protein
TCDM_02215	1583.07	1777.72	1366.46	1482.6	1092.7	1073.5	hypothetical protein
TCDM_02216	558.675	202.792	501.639	138.424	376.671	151.861	hypothetical protein
TCDM_02217	99.6161	86.9108	65.4137	54.6411	91.5365	104.732	hypothetical protein
TCDM_02218	357.222	321.306	1046.22	1163.86	1188.38	1277.73	hypothetical protein
TCDM_02221	506.646	597.841	585.513	606.516	408.884	277.539	protein kinase
TCDM_02223	537.42	721.623	738.011	1034.54	373.482	549.841	ubiquinone biosynthesis methyltransferase
TCDM_02224	126.9	23.7029	87.4858	9.10685	53.9013	0	hypothetical protein
TCDM_02225	116.748	163.287	79.8609	92.8899	80.3735	78.5488	hypothetical protein
TCDM_02226	179.246	181.723	136.446	134.781	137.783	136.151	hypothetical protein
TCDM_02227	535.833	474.059	632.867	571.91	392.299	272.302	hypothetical protein
TCDM_02229	727.452	837.504	590.328	770.439	818.725	895.456	hypothetical protein
TCDM_02231	37.1181	23.7029	36.5193	20.0351	33.8079	26.1829	hypothetical protein
TCDM_02232	108.499	89.5444	188.616	304.169	106.527	167.571	UDP-N-acetylglucosamine-dolichyl-phosphateN-acetylglucosaminephosphotransferase
TCDM_02233	222.709	126.416	171.36	118.389	196.469	94.2585	hypothetical protein
TCDM_02234	556.454	774.296	715.939	883.364	783.641	963.532	hypothetical protein
TCDM_02235	35.5319	18.4356	43.3416	34.606	25.5154	10.4732	DNA-directed RNA polymerase
TCDM_02238	212.557	200.158	243.194	234.957	198.382	198.99	hypothetical protein
TCDM_02239	6.97947	0	12.0393	3.64274	7.65462	0	hypothetical protein
TCDM_02240	216.681	247.564	267.273	247.706	182.435	204.227	hypothetical protein
TCDM_02241	464.135	466.158	525.316	513.626	374.119	345.615	glycosyl hydrolase-like protein
TCDM_02242	46.3183	42.1386	75.4464	50.9984	64.7453	62.839	hypothetical protein
TCDM_02243	160.528	234.396	210.287	249.528	229.639	282.776	hypothetical protein
TCDM_02244	149.107	121.148	188.616	202.172	143.843	183.28	phosphoglycerate mutase family member 5
TCDM_02245	54.8841	31.6039	57.7888	18.2137	61.8748	31.4195	hypothetical protein
TCDM_02247	773.135	603.108	769.714	739.476	621.619	471.293	hypothetical protein
TCDM_02248	348.022	381.881	321.45	360.631	349.242	397.98	zinc carboxypeptidase
TCDM_02249	210.653	221.227	247.609	209.458	294.384	324.668	Golgi SNARE protein
TCDM_02250	185.273	102.713	150.492	78.3189	148.627	120.441	hypothetical protein
TCDM_02252	432.093	279.168	865.628	544.59	424.831	308.959	hslvu complex proteolytic subunit
TCDM_02253	240.792	202.792	165.741	125.675	228.044	136.151	hypothetical protein
TCDM_02255	191.301	221.227	282.523	342.418	267.593	324.668	hypothetical protein
TCDM_02256	162.431	239.663	177.379	183.958	117.371	183.28	glycosyl transferase
TCDM_02257	418.768	726.89	870.042	1402.45	881.557	2031.79	hypothetical protein
TCDM_02258	88.5124	123.782	91.4989	92.8899	100.467	151.861	telomerase reverse transcriptase
TCDM_02259	25.6972	28.9703	26.4865	23.6778	25.5154	5.23658	telomerase reverse transcriptase
TCDM_02260	245.551	300.237	268.076	295.062	208.907	225.173	hypothetical protein
TCDM_02263	1211.26	1777.72	1251.69	1651.98	1134.48	1675.71	hypothetical protein
TCDM_02264	48.8563	47.4059	97.9199	91.0685	45.6088	57.6024	hypothetical protein
TCDM_02266	357.539	258.099	366.397	260.456	238.569	120.441	hypothetical protein
TCDM_02267	342.312	313.405	382.048	329.668	466.932	476.529	hypothetical protein
TCDM_02268	78.6777	21.0693	104.341	43.7129	115.138	47.1293	actin-like protein
TCDM_02269	79.3122	136.95	116.781	220.386	61.2369	83.7854	hypothetical protein
TCDM_02271	30.4559	42.1386	35.7167	29.1419	69.2105	41.8927	hypothetical protein
TCDM_02273	123.727	79.0098	54.5783	30.9633	74.9515	62.839	hypothetical protein
TCDM_02274	118.017	150.119	48.1573	56.4625	74.9515	115.205	hypothetical protein
TCDM_02275	591.986	658.415	222.728	287.776	458.001	507.949	hypothetical protein
TCDM_02276	96.1264	76.3761	103.94	29.1419	72.081	31.4195	hypothetical protein
TCDM_02277	171.314	213.326	273.293	371.559	223.579	125.678	hypothetical protein
TCDM_02279	323.594	192.257	266.069	165.745	243.991	109.968	biotin/lipoate protein ligase
TCDM_02281	34.8974	28.9703	48.5586	29.1419	38.911	15.7098	short-chain dehydrogenase
TCDM_02282	212.239	60.5742	306.2	103.818	243.034	57.6024	hypothetical protein
TCDM_02283	338.187	426.653	452.679	562.803	266.955	256.593	vacuolar protein sorting-associated protein
TCDM_02284	249.04	273.901	216.307	265.92	279.712	377.034	hypothetical protein
TCDM_02286	294.724	323.94	241.589	287.776	348.923	371.798	SNF7-like protein
TCDM_02287	80.264	42.1386	61.4006	54.6411	66.0211	68.0756	glycosyl transferase-like protein
TCDM_02290	558.358	695.286	823.089	1030.9	674.882	895.456	2-oxoglutarate dehydrogenase E1 component
TCDM_02291	351.512	210.693	161.728	107.461	511.584	345.615	mucin-like glycoprotein
TCDM_02292	56.4703	26.3366	47.3547	23.6778	78.7788	47.1293	hypothetical protein
TCDM_02293	87.8779	100.079	74.6438	91.0685	97.5964	136.151	hypothetical protein
TCDM_02294	184.639	86.9108	300.983	131.139	157.558	78.5488	hypothetical protein
TCDM_02296	101.837	81.6434	98.3212	78.3189	77.503	47.1293	hypothetical protein
TCDM_02297	76.7742	31.6039	82.2687	56.4625	77.503	36.6561	hypothetical protein
TCDM_02298	63.1325	89.5444	91.4989	120.21	54.2202	73.3122	hypothetical protein
TCDM_02299	407.03	384.514	465.119	533.661	407.289	471.293	signal recognition particle receptor like protein
TCDM_02301	419.086	529.366	520.902	701.227	420.366	507.949	hypothetical protein
TCDM_02303	194.156	363.445	240.385	389.773	194.555	303.722	cysteine synthase
TCDM_02304	218.267	268.633	209.083	224.028	169.039	214.7	hypothetical protein
TCDM_02305	164.969	345.009	142.064	216.743	114.5	288.012	hypothetical protein
TCDM_02306	301.069	347.643	245.602	349.703	192.96	329.905	hypothetical protein
TCDM_02307	23.7937	36.8712	44.5455	60.1052	52.9444	52.3658	trans-sialidase
TCDM_02308	261.73	373.98	223.931	282.312	207.95	261.829	UDP-galactopyranose mutase
TCDM_02309	567.875	747.959	835.529	1078.25	506.481	775.015	hypothetical protein
TCDM_02310	4150.25	4877.54	6739.21	7806.39	3639.77	4346.37	RNA-binding protein
TCDM_02311	271.565	118.515	288.944	154.816	238.888	57.6024	60S ribosomal protein L7
TCDM_02313	296.31	186.99	358.772	202.172	256.43	230.41	calcium-dependent lipid binding protein
TCDM_02314	175.121	234.396	190.623	245.885	115.138	78.5488	hypothetical protein
TCDM_02318	814.695	1069.27	1181.06	1384.24	965.12	1351.04	glycogen synthase kinase-3 alpha
TCDM_02319	473.335	558.336	416.962	509.984	477.776	565.551	hypothetical protein
TCDM_02321	152.279	221.227	346.733	577.374	194.874	288.012	hypothetical protein
TCDM_02322	162.749	92.1781	251.221	260.456	105.57	83.7854	hypothetical protein
TCDM_02323	291.869	263.366	647.314	639.301	207.313	193.754	hypothetical protein
TCDM_02325	52.9806	50.0395	71.4333	92.8899	51.6687	57.6024	hypothetical protein
TCDM_02328	25.0627	13.1683	31.3022	27.3205	61.2369	36.6561	hypothetical protein
TCDM_02329	114.527	86.9108	146.077	178.494	109.397	104.732	hypothetical protein
TCDM_02330	94.8574	134.317	98.3212	112.925	138.421	214.7	GPI-anchor transamidase subunit 8
TCDM_02331	32.9939	39.5049	56.9861	63.7479	45.2898	15.7098	tubulin tyrosine ligase protein
TCDM_02333	654.167	869.108	689.051	834.187	726.232	685.993	hypothetical protein
TCDM_02334	71.0637	73.7425	62.6045	61.9266	103.975	57.6024	hypothetical protein
TCDM_02335	124.679	126.416	210.287	174.852	160.747	167.571	UDP-galactose transporter
TCDM_02336	1368.29	1917.3	90.6963	134.781	643.945	869.273	phosphatidic acid phosphatase
TCDM_02337	3353.32	2428.23	356.765	262.277	2198.47	1518.61	phosphatidic acid phosphatase
TCDM_02338	239.523	171.188	304.996	193.065	507.756	277.539	hypothetical protein
TCDM_02339	103.106	60.5742	146.88	80.1403	96.0017	36.6561	uracil-DNA glycosylase
TCDM_02340	90.4159	123.782	94.3081	120.21	92.1743	125.678	hypothetical protein
TCDM_02341	206.529	281.802	121.999	112.925	153.092	172.807	hypothetical protein
TCDM_02342	815.964	621.544	1152.56	757.69	869.756	518.422	hypothetical protein
TCDM_02343	713.493	1216.75	1081.93	1843.23	686.045	1230.6	aconitase
TCDM_02344	837.854	1198.32	904.555	1091	708.69	953.058	hypothetical protein
TCDM_02345	212.239	316.039	385.258	524.555	218.794	219.937	hypothetical protein
TCDM_02346	79.3122	126.416	74.2425	103.818	67.2968	99.4951	hypothetical protein
TCDM_02347	569.144	1166.71	647.314	1253.1	681.899	1330.09	hypothetical protein
TCDM_02348	130.072	247.564	140.459	267.741	107.484	240.883	vacuolar ATP synthase subunit c
TCDM_02349	77.4087	121.148	83.874	131.139	70.1673	104.732	hypothetical protein
TCDM_02350	256.972	468.791	274.095	515.448	159.152	439.873	hypothetical protein
TCDM_02351	182.101	331.841	260.049	429.843	137.783	251.356	peroxisomal enoyl-coa hydratase
TCDM_02352	282.986	366.079	1033.38	1360.56	243.353	329.905	RNA-binding protein
TCDM_02356	427.969	387.148	349.14	275.027	363.913	261.829	hypothetical protein
TCDM_02357	316.297	345.009	456.29	444.414	192.96	204.227	ATP-dependent zinc metallopeptidase
TCDM_02359	132.293	123.782	130.827	143.888	96.3206	104.732	hypothetical protein
TCDM_02360	202.088	368.712	235.569	373.381	223.898	335.141	serine/threonine protein kinase
TCDM_02362	657.34	1100.87	573.072	823.259	535.185	801.197	hypothetical protein
TCDM_02364	50.4426	31.6039	59.7953	21.8564	61.2369	10.4732	hypothetical protein
TCDM_02365	328.353	323.94	263.26	233.135	331.062	329.905	hypothetical protein
TCDM_02366	121.506	168.554	109.959	145.71	161.704	209.463	hypothetical protein
TCDM_02367	835.951	613.643	936.66	695.763	830.845	680.756	citrate synthase
TCDM_02370	87.8779	131.683	99.1238	114.746	121.836	178.044	hypothetical protein
TCDM_02371	135.465	123.782	106.749	125.675	144.481	167.571	hypothetical protein
TCDM_02373	1261.06	1461.68	3788.78	3928.69	1130.33	1267.25	elongation factor Tu
TCDM_02375	77.0915	65.8415	668.985	901.578	91.2175	125.678	alcohol dehydrogenase
TCDM_02376	390.533	495.128	322.654	415.272	346.052	513.185	hypothetical protein
TCDM_02377	428.603	455.623	343.522	344.239	460.234	439.873	hypothetical protein
TCDM_02378	223.026	229.128	217.912	222.207	176.375	178.044	DNA-directed RNA polymerase II
TCDM_02380	131.024	158.02	190.221	249.528	125.663	141.388	30S ribosomal protein S8
TCDM_02381	43.4631	36.8712	65.815	58.2838	23.6017	41.8927	hypothetical protein
TCDM_02382	989.499	1171.98	1322.32	1548.16	908.029	1167.76	hypothetical protein
TCDM_02383	979.03	1258.89	1211.56	1586.41	820.001	1083.97	hypothetical protein
TCDM_02384	451.445	416.118	444.652	415.272	420.047	308.959	hypothetical protein
TCDM_02385	105.009	136.95	106.347	142.067	94.4069	130.915	hypothetical protein
TCDM_02386	18.4004	15.802	30.4996	23.6778	23.9207	10.4732	hypothetical protein
TCDM_02388	1014.88	1174.61	910.976	1127.43	1004.35	1419.11	mucin TcMUCII
TCDM_02391	178.928	68.4751	187.813	92.8899	211.778	172.807	serine/threonine protein phosphatase
TCDM_02392	846.103	1453.78	674.604	1101.93	657.659	1052.55	hypothetical protein
TCDM_02393	214.46	192.257	221.524	183.958	148.627	146.624	hypothetical protein
TCDM_02395	709.686	289.703	1119.26	442.593	716.026	293.249	hypothetical protein
TCDM_02397	107.865	52.6732	105.545	41.8915	140.335	99.4951	hypothetical protein
TCDM_02398	273.151	366.079	247.207	278.67	237.612	272.302	Peptidyl-prolyl cis-trans isomerase-like 1 (cyp1)
TCDM_02399	99.9334	121.148	115.979	132.96	118.966	104.732	dolichyl-P-Man:GDP-ManGlcNAc2-PP-dolichyl beta-1
TCDM_02400	403.541	608.375	324.66	477.199	368.06	638.863	hypothetical protein
TCDM_02401	48.5391	76.3761	38.1245	65.5693	43.6951	41.8927	ARP2/3 complex subunit
TCDM_02402	383.237	121.148	246.004	92.8899	254.835	47.1293	hypothetical protein
TCDM_02403	261.413	352.91	215.504	269.563	237.931	277.539	hypothetical protein
TCDM_02404	569.462	753.227	479.566	701.227	486.387	738.358	hypothetical protein
TCDM_02405	534.564	424.019	510.869	335.132	406.333	282.776	hypothetical protein
TCDM_02406	62.1808	44.7722	78.6569	49.177	176.056	78.5488	hypothetical protein
TCDM_02408	124.044	110.614	104.742	125.675	61.2369	52.3658	mannosyltransferase-II
TCDM_02409	148.79	129.049	166.143	129.317	192.322	162.334	hypothetical protein
TCDM_02411	120.872	194.891	216.708	316.918	167.764	261.829	UTP-glucose-1-phosphate uridylyltransferase 2
TCDM_02412	24.1109	44.7722	41.7363	32.7847	32.2132	36.6561	mitochondrial carrier protein
TCDM_02413	351.829	479.326	329.476	473.556	375.076	387.507	hypothetical protein
TCDM_02414	197.012	242.297	155.307	156.638	152.454	178.044	hypothetical protein
TCDM_02415	177.342	237.029	246.806	287.776	212.097	303.722	hypothetical protein
TCDM_02418	108.816	76.3761	96.7159	71.0334	124.069	36.6561	hypothetical protein
TCDM_02419	1150.03	1883.07	584.309	868.793	789.382	1387.69	5-oxoprolinase
TCDM_02420	208.115	289.703	100.328	152.995	141.61	162.334	hypothetical protein
TCDM_02421	78.6777	60.5742	30.0983	36.4274	69.2105	57.6024	hypothetical protein
TCDM_02422	149.107	255.465	150.09	203.993	175.099	293.249	hypothetical protein
TCDM_02423	0.634498	0	2.00655	7.28548	2.2326	15.7098	hypothetical protein
TCDM_02424	225.881	260.732	265.266	200.351	202.209	235.646	hypothetical protein
TCDM_02425	486.66	376.613	1201.52	752.226	1387.72	858.8	1
TCDM_02426	64.7188	79.0098	71.032	105.639	53.2634	94.2585	hypothetical protein
TCDM_02428	90.4159	139.584	48.5586	32.7847	153.73	277.539	hypothetical protein
TCDM_02429	477.777	366.079	336.7	318.74	345.096	277.539	RNA-binding protein
TCDM_02430	171.632	366.079	216.307	438.95	201.891	497.476	cell differentiation protein
TCDM_02432	1417.79	2341.32	1184.67	1774.01	1185.83	1984.67	phosphatidylinositol 3-kinase (tor2)
TCDM_02435	856.255	753.227	1247.27	1127.43	846.154	816.907	coatomer alpha subunit
TCDM_02436	72.9672	86.9108	68.2228	60.1052	41.7815	31.4195	alkylated DNA repair protein
TCDM_02437	115.161	165.921	168.551	229.493	103.337	157.098	hypothetical protein
TCDM_02438	45.6838	89.5444	56.1835	127.496	53.5823	73.3122	hypothetical protein
TCDM_02439	193.205	202.792	178.583	220.386	137.464	188.517	Unc104-like kinesin
TCDM_02440	1185.24	1524.89	998.06	1391.53	1134.16	1707.13	Unc104-like kinesin
TCDM_02441	98.0299	131.683	122.4	200.351	87.7092	141.388	hypothetical protein
TCDM_02442	98.3471	121.148	84.6766	81.9616	69.8484	89.0219	hypothetical protein
TCDM_02443	35.8491	47.4059	47.756	36.4274	29.3427	36.6561	hypothetical protein
TCDM_02444	59.3255	52.6732	119.189	169.387	63.7885	94.2585	hypothetical protein
TCDM_02445	82.8019	81.6434	82.2687	89.2471	86.4334	94.2585	serine/threonine protein phosphatase
TCDM_02446	203.039	189.623	166.544	163.923	174.143	125.678	hypothetical protein
TCDM_02447	846.737	982.355	791.786	956.219	687.64	879.746	unspecified product
TCDM_02448	444.148	579.405	441.442	517.269	394.851	481.766	dynein heavy chain
TCDM_02449	2089.08	2907.56	2372.95	3036.22	1648.29	2455.96	unspecified product
TCDM_02450	150.059	97.4454	116.781	116.568	163.299	136.151	hypothetical protein
TCDM_02451	54.5668	39.5049	42.539	43.7129	46.5656	52.3658	hypothetical protein
TCDM_02452	348.974	450.356	743.629	888.828	330.743	450.346	hypothetical protein
TCDM_02453	50.4426	68.4751	86.6831	94.7112	42.1004	10.4732	hypothetical protein
TCDM_02454	412.423	679.484	461.507	646.586	306.185	439.873	hypothetical protein
TCDM_02456	925.098	1451.15	1028.96	1504.45	973.093	1434.82	hypothetical protein
TCDM_02457	81.2157	55.3069	97.5185	67.3907	91.2175	83.7854	hypothetical protein
TCDM_02458	438.121	547.801	319.443	373.381	356.897	418.927	hypothetical protein
TCDM_02459	368.326	313.405	481.974	398.88	464.699	471.293	hypothetical protein
TCDM_02460	134.831	297.604	124.005	285.955	63.1506	157.098	hypothetical protein
TCDM_02461	889.566	1675.01	704.702	1238.53	634.057	1073.5	ubiquitin hydrolase
TCDM_02462	65.9878	123.782	60.9993	85.6044	58.6854	78.5488	hypothetical protein
TCDM_02463	139.589	155.386	107.551	145.71	102.062	94.2585	hypothetical protein
TCDM_02464	162.749	186.99	153.702	189.422	115.457	125.678	geranylgeranyl transferase type II beta subunit
TCDM_02466	129.438	113.247	187.011	154.816	110.035	99.4951	hypothetical protein
TCDM_02468	276.641	221.227	321.851	220.386	171.272	109.968	hypothetical protein
TCDM_02469	42.1941	36.8712	73.8412	78.3189	44.6519	41.8927	hypothetical protein
TCDM_02471	573.903	355.544	744.833	511.805	731.016	481.766	gamma-adaptin 1
TCDM_02472	1091.97	1369.5	1165.41	1475.31	891.763	1078.74	hypothetical protein
TCDM_02474	2105.58	2725.84	1811.52	2309.5	1529.97	2057.98	phosphatidylinositol 4-kinase
TCDM_02475	991.72	2043.72	348.739	735.833	397.402	926.876	ESAG-like protein
TCDM_02476	83.4364	102.713	50.1639	34.606	85.4766	52.3658	hypothetical protein
TCDM_02477	157.673	271.267	195.84	344.239	228.682	481.766	hypothetical protein
TCDM_02478	115.796	115.881	129.623	116.568	176.694	146.624	hypothetical protein
TCDM_02479	151.645	210.693	289.746	356.988	142.248	183.28	hypothetical protein
TCDM_02480	3689.6	5491.18	6016.05	8269.02	6451.89	9148.31	dynein heavy chain
TCDM_02481	90.0987	139.584	152.899	205.815	134.913	183.28	hypothetical protein
TCDM_02482	42.8286	79.0098	66.2163	103.818	49.755	52.3658	Aquaporin 2
TCDM_02484	222.391	223.861	84.2753	61.9266	205.399	277.539	hypothetical protein
TCDM_02485	153.548	150.119	268.076	256.813	170.315	230.41	hypothetical protein
TCDM_02486	226.198	284.435	219.517	256.813	196.469	314.195	hypothetical protein
TCDM_02487	322.642	355.544	342.719	324.204	256.749	340.378	hypothetical protein
TCDM_02488	116.748	197.524	110.762	138.424	83.8818	68.0756	hypothetical protein
TCDM_02489	142.762	163.287	144.472	167.566	133.637	157.098	hypothetical protein
TCDM_02490	111.037	100.079	239.984	278.67	134.594	225.173	phosphomannomutase-like protein
TCDM_02491	56.7875	68.4751	69.8281	74.6762	60.5991	94.2585	hypothetical protein
TCDM_02492	126.9	115.881	106.347	118.389	91.5365	136.151	actin
TCDM_02493	531.709	747.959	672.196	907.042	606.628	712.176	hypothetical protein
TCDM_02494	633.863	579.405	1343.19	1081.89	479.37	350.851	serine-palmitoyl-CoA transferase
TCDM_02495	190.667	366.079	194.636	358.81	184.349	335.141	hypothetical protein
TCDM_02496	92.0022	158.02	81.4661	163.923	63.1506	136.151	hypothetical protein
TCDM_02497	157.038	237.029	116.38	202.172	128.853	162.334	hypothetical protein
TCDM_02498	162.114	234.396	423.784	591.945	175.418	204.227	V-type ATPase
TCDM_02500	941.277	1132.47	3069.23	4221.94	3814.87	5671.22	hypothetical protein
TCDM_02501	427.969	450.356	1075.51	978.076	1579.08	1576.21	hypothetical protein
TCDM_02503	535.199	597.841	381.647	530.019	426.107	539.368	hypothetical protein
TCDM_02504	531.709	755.86	1090.76	1509.92	524.022	769.778	hypothetical protein
TCDM_02505	132.927	136.95	158.919	152.995	139.378	204.227	hypothetical protein
TCDM_02507	199.867	363.445	257.24	380.666	155.644	235.646	adenosine kinase
TCDM_02508	440.976	713.722	475.553	794.117	339.993	513.185	hypothetical protein
TCDM_02509	202.722	321.306	134.439	211.279	154.049	235.646	phosphatidylinositol 4-kinase
TCDM_02510	201.136	129.049	142.867	105.639	182.754	83.7854	hypothetical protein
TCDM_02511	129.438	215.96	281.319	413.451	278.437	429.4	hypothetical protein
TCDM_02512	15403.1	30453	20345.7	41729.4	18554.8	40096.5	hypothetical protein
TCDM_02513	643.063	1069.27	465.521	772.261	405.376	701.702	ankyrin
TCDM_02514	99.2989	131.683	94.7094	114.746	92.1743	109.968	hypothetical protein
TCDM_02515	569.462	1311.56	355.16	708.513	293.108	759.305	hypothetical protein
TCDM_02516	131.658	231.762	74.2425	145.71	94.088	136.151	hypothetical protein
TCDM_02517	102.789	226.495	62.2032	134.781	71.762	125.678	hypothetical protein
TCDM_02518	866.407	771.662	1642.16	1504.45	1040.71	1057.79	hypothetical protein
TCDM_02519	529.171	487.227	1104.41	1100.11	417.177	413.69	hypothetical protein
TCDM_02520	74.8707	63.2078	78.2556	61.9266	73.0378	31.4195	hypothetical protein
TCDM_02522	57.1048	47.4059	65.4137	52.8197	61.5559	68.0756	hypothetical protein
TCDM_02524	705.561	387.148	339.91	253.17	666.59	256.593	glycogen synthase kinase-3 alpha
TCDM_02525	166.238	213.326	544.579	591.945	154.368	141.388	pyrroline-5-carboxylate reductase
TCDM_02527	1326.42	1019.23	1152.97	781.368	1034.33	775.015	hypothetical protein
TCDM_02528	60.5945	73.7425	48.1573	43.7129	52.6255	68.0756	hypothetical protein
TCDM_02529	880.048	1301.03	640.893	892.471	659.254	1083.97	hypothetical protein
TCDM_02530	206.212	155.386	168.952	138.424	212.735	130.915	peptidyl-prolyl cis-trans isomerase
TCDM_02532	221.122	179.089	166.945	165.745	182.754	157.098	hypothetical protein
TCDM_02533	948.257	1509.09	836.332	1577.31	819.363	1408.64	kinesin
TCDM_02535	541.227	410.851	834.727	781.368	631.187	560.315	proteasome regulatory ATPase subunit 1
TCDM_02536	56.153	44.7722	61.8019	63.7479	63.4695	68.0756	hypothetical protein
TCDM_02538	239.523	292.336	199.452	193.065	186.262	209.463	hypothetical protein
TCDM_02539	180.515	115.881	80.2622	65.5693	155.325	104.732	ubiquitin-conjugating enzyme e2
TCDM_02540	152.279	92.1781	243.997	147.531	204.442	94.2585	hypothetical protein
TCDM_02541	720.472	816.434	1070.3	1309.56	816.811	1063.03	proteasome regulatory ATPase subunit 2
TCDM_02543	355.953	350.277	424.587	402.523	345.096	319.432	hypothetical protein
TCDM_02544	452.714	529.366	378.035	429.843	309.055	267.066	hypothetical protein
TCDM_02546	657.022	358.178	1998.93	1056.39	838.5	387.507	hypothetical protein
TCDM_02548	96.7609	52.6732	309.411	132.96	133.637	57.6024	hypothetical protein
TCDM_02551	210.97	287.069	226.339	336.953	194.236	324.668	hypothetical protein
TCDM_02552	71.6982	23.7029	67.4202	78.3189	72.7189	73.3122	hypothetical protein
TCDM_02553	427.017	460.89	398.903	458.985	351.156	340.378	hypothetical protein
TCDM_02554	396.244	366.079	338.706	304.169	349.561	471.293	hypothetical protein
TCDM_02558	3393.29	3776.67	5190.15	5748.24	3767.99	4524.41	hypothetical protein
TCDM_02559	172.266	134.317	160.123	92.8899	372.206	183.28	hypothetical protein
TCDM_02562	1559.6	2164.87	97.5185	100.175	505.843	612.68	hypothetical protein
TCDM_02567	461.914	402.95	1313.89	1087.36	240.164	298.485	hypothetical protein
TCDM_02568	122.775	150.119	487.994	724.905	104.613	151.861	NADH-cytochrome b5 reductase
TCDM_02569	285.841	510.93	232.359	446.236	222.622	476.529	hypothetical protein
TCDM_02570	19.3522	18.4356	19.6642	20.0351	28.3859	26.1829	hypothetical protein
TCDM_02571	100.568	160.653	61.8019	125.675	74.6325	167.571	protein kinase
TCDM_02572	34.8974	63.2078	58.1901	71.0334	42.7383	52.3658	hypothetical protein
TCDM_02573	129.755	92.1781	132.834	114.746	72.7189	136.151	hypothetical protein
TCDM_02574	251.578	92.1781	308.608	189.422	287.048	136.151	hypothetical protein
TCDM_02576	370.547	576.771	900.943	1615.56	368.06	717.412	hypothetical protein
TCDM_02577	756.004	797.999	572.269	564.625	709.328	858.8	hypothetical protein
TCDM_02579	39.6561	28.9703	75.4464	52.8197	35.7215	36.6561	protein kinase
TCDM_02581	468.259	476.692	416.159	400.701	452.898	513.185	kinesin
TCDM_02583	335.967	447.722	270.082	285.955	265.041	261.829	hypothetical protein
TCDM_02584	123.727	126.416	168.149	165.745	109.397	78.5488	hypothetical protein
TCDM_02585	282.351	208.059	315.029	231.314	280.988	240.883	hypothetical protein
TCDM_02587	489.515	234.396	573.473	254.992	379.86	219.937	hypothetical protein
TCDM_02588	128.803	86.9108	161.327	194.887	84.5197	68.0756	hypothetical protein
TCDM_02589	49.8081	31.6039	59.394	23.6778	46.8845	20.9463	hypothetical protein
TCDM_02590	124.996	42.1386	114.374	38.2488	136.188	20.9463	hypothetical protein
TCDM_02592	62.498	47.4059	70.6307	40.0701	59.3233	68.0756	hypothetical protein
TCDM_02594	82.1675	36.8712	54.9796	32.7847	65.7021	62.839	hypothetical protein
TCDM_02595	150.693	218.594	114.775	100.175	118.647	78.5488	hypothetical protein
TCDM_02597	493.322	560.969	506.454	581.017	433.443	497.476	hypothetical protein
TCDM_02599	537.102	397.683	418.567	291.419	534.547	392.744	hypothetical protein
TCDM_02603	16.8142	5.26732	14.8485	12.7496	16.2661	5.23658	hypothetical protein
TCDM_02604	112.623	218.594	135.643	198.529	122.793	230.41	hypothetical protein
TCDM_02606	50.7598	42.1386	58.1901	34.606	37.3163	15.7098	hypothetical protein
TCDM_02608	207.481	147.485	239.181	163.923	185.624	141.388	hypothetical protein
TCDM_02609	401.637	279.168	236.372	167.566	297.254	178.044	hypothetical protein
TCDM_02611	2154.44	2109.56	1618.89	1717.55	1558.35	1576.21	dynein heavy chain
TCDM_02612	285.207	255.465	150.09	142.067	203.485	151.861	putative dynein heavy chain
TCDM_02613	113.892	160.653	102.334	189.422	106.846	193.754	hypothetical protein
TCDM_02614	118.334	347.643	159.32	444.414	141.929	319.432	Mu-adaptin 1
TCDM_02615	355.953	595.207	593.137	905.221	361.362	754.068	hypothetical protein
TCDM_02616	2.85524	0	2.00655	0	2.2326	0	hypothetical protein
TCDM_02617	15.2279	5.26732	8.82884	9.10685	9.56827	5.23658	hypothetical protein
TCDM_02618	139.272	129.049	123.202	98.354	94.7259	99.4951	hypothetical protein
TCDM_02619	67.2568	57.9405	79.0582	71.0334	66.659	52.3658	protein kinase
TCDM_02621	56.7875	68.4751	42.1376	61.9266	55.496	36.6561	hypothetical protein
TCDM_02623	190.032	76.3761	109.959	61.9266	164.893	62.839	hypothetical protein
TCDM_02624	325.497	284.435	560.631	486.306	259.619	214.7	translation initiation factor IF-2
TCDM_02625	190.667	250.198	292.957	287.776	151.179	157.098	hypothetical protein
TCDM_02626	664.002	218.594	469.132	171.209	367.103	141.388	hypothetical protein
TCDM_02627	113.575	142.218	150.09	140.245	144.162	146.624	hypothetical protein
TCDM_02628	120.555	105.346	181.794	180.316	134.594	109.968	hypothetical protein
TCDM_02630	130.072	52.6732	75.0451	29.1419	79.7356	36.6561	hypothetical protein
TCDM_02632	143.396	179.089	256.438	249.528	283.859	371.798	hypothetical protein
TCDM_02633	63.1325	18.4356	73.8412	36.4274	43.6951	36.6561	microtubial binding protein
TCDM_02634	56.4703	52.6732	52.5717	27.3205	103.337	73.3122	hypothetical protein
TCDM_02637	644.332	474.059	308.608	189.422	744.093	549.841	hypothetical protein
TCDM_02638	44.7321	10.5346	23.6773	3.64274	31.5753	5.23658	hypothetical protein
TCDM_02640	79.6295	163.287	62.2032	112.925	48.1603	73.3122	hypothetical protein
TCDM_02641	401.637	616.276	338.706	455.342	378.585	649.337	hypothetical protein
TCDM_02642	644.015	911.246	604.775	825.081	539.969	895.456	hypothetical protein
TCDM_02643	3128.07	2820.65	13010.1	10607.7	6707.04	5325.61	hypothetical protein
TCDM_02644	215.412	268.633	162.932	207.636	169.358	209.463	hypothetical protein
TCDM_02646	295.041	350.277	273.293	309.633	320.218	303.722	chaperone DNAJ protein
TCDM_02647	219.536	266	182.596	247.706	241.439	314.195	protein phosphatase 2A catalytic subunit
TCDM_02648	683.354	903.345	420.975	588.302	593.871	733.122	hypothetical protein
TCDM_02649	122.458	84.2771	113.17	98.354	139.378	115.205	hypothetical protein
TCDM_02650	84.7054	89.5444	61.4006	60.1052	96.9585	62.839	hypothetical protein
TCDM_02651	138.955	284.435	99.9264	171.209	184.668	319.432	hypothetical protein
TCDM_02653	343.581	263.366	712.327	624.73	361.362	293.249	hypothetical protein
TCDM_02655	389.582	160.653	468.731	256.813	330.743	178.044	ABC transporter
TCDM_02656	196.06	144.851	187.412	224.028	188.176	209.463	hypothetical protein
TCDM_02657	155.769	52.6732	287.339	122.032	104.932	78.5488	hypothetical protein
TCDM_02658	193.205	226.495	165.34	214.922	159.79	209.463	hypothetical protein
TCDM_02659	1385.74	1006.06	4303.26	2744.8	2171.68	1288.2	pyrroline-5-carboxylate synthetase-like protein
TCDM_02660	1104.03	1298.39	2432.75	2661.02	2485.52	2890.59	hypothetical protein
TCDM_02661	214.46	289.703	335.897	426.201	593.552	633.627	hypothetical protein
TCDM_02662	64.7188	71.1088	74.2425	67.3907	84.8387	83.7854	hypothetical protein
TCDM_02663	176.073	121.148	238.379	163.923	160.428	104.732	hypothetical protein
TCDM_02664	260.144	308.138	177.379	287.776	256.43	424.163	hypothetical protein
TCDM_02665	81.2157	73.7425	108.354	138.424	125.663	115.205	hypothetical protein
TCDM_02668	226.833	126.416	86.6831	87.4258	141.291	68.0756	hypothetical protein
TCDM_02669	3197.87	1830.39	3100.53	2243.93	960.973	649.337	hypothetical protein
TCDM_02676	222.709	158.02	276.503	220.386	227.725	209.463	dynein light intermediate chain
TCDM_02677	217.633	308.138	182.195	220.386	211.778	230.41	hypothetical protein
TCDM_02679	194.156	71.1088	212.293	114.746	231.552	146.624	mitogen-activated protein kinase
TCDM_02680	311.856	326.574	267.273	293.241	236.655	130.915	hypothetical protein
TCDM_02681	390.851	384.514	528.125	473.556	283.859	298.485	glucosamine-6-phosphate isomerase
TCDM_02682	1226.17	1327.36	1817.14	1928.83	920.787	947.822	hypothetical protein
TCDM_02683	632.277	429.287	1327.94	887.007	666.271	455.583	chaperonin alpha subunit
TCDM_02685	153.866	200.158	565.848	848.758	138.102	172.807	hypothetical protein
[truncated: 9,348 more rows]
